# Supplementary material for: A predicted protein interactome for rice
Source: Rice (N Y). 2012 Jul 2;5:15. doi: 10.1186/1939-8433-5-15 (PMC4883691; doi:10.1186/1939-8433-5-15)
Supplement: Supplementary file 1 — Additional file 1:Table S1. The rice predicted interactome. (XLSX 7 MB) [file 12284_2012_30_MOESM1_ESM.xlsx]

## Sheet: Raw_interaction_sources
RICE_OrderedA	RICE_OrderedB	Reference INTERACTOR_A	Reference INTERACTOR_B	Interactome DB	EXPERIMENTAL_SYSTEM	SOURCE	PUBMED_ID	Species	Ordered_concatenated_key
LOC_Os02g54120	LOC_Os02g54120	DIP-25406N|refseq:NP_494772|uniprotkb:Q10923	DIP-25406N|refseq:NP_494772|uniprotkb:Q10923	DIP20081014	two hybrid	-	14704431	C.elegans	LOC_Os02g54120LOC_Os02g54120
LOC_Os02g52140	LOC_Os04g31000	DIP-26233N|refseq:NP_492504|uniprotkb:Q93233	DIP-25464N|refseq:NP_501024|uniprotkb:Q17539	DIP20081014	two hybrid	-	14704431	C.elegans	LOC_Os02g52140LOC_Os04g31000
LOC_Os04g31000	LOC_Os11g08080	DIP-25464N|refseq:NP_501024|uniprotkb:Q17539	DIP-26683N|refseq:NP_507906|uniprotkb:Q9U2W6	DIP20081014	two hybrid	-	14704431	C.elegans	LOC_Os04g31000LOC_Os11g08080
LOC_Os03g15960	LOC_Os04g45040	DIP-25457N|refseq:NP_498646|uniprotkb:Q95YF3	DIP-27469N|refseq:NP_505165|uniprotkb:Q20660	DIP20081014	two hybrid	-	14704431	C.elegans	LOC_Os03g15960LOC_Os04g45040
LOC_Os04g44430	LOC_Os05g38710	DIP-26605N|refseq:NP_506041|uniprotkb:O01927	DIP-24901N|refseq:NP_506380|uniprotkb:Q9XXT5	DIP20081014	two hybrid	-	14704431	C.elegans	LOC_Os04g44430LOC_Os05g38710
LOC_Os01g60440	LOC_Os03g42050	DIP-26212N|refseq:NP_506259|uniprotkb:Q23215	DIP-25980N|refseq:NP_505698|uniprotkb:Q18476	DIP20081014	two hybrid	-	14704431	C.elegans	LOC_Os01g60440LOC_Os03g42050
LOC_Os01g56630	LOC_Os03g16900	DIP-26959N|refseq:NP_502788|uniprotkb:Q21449	DIP-25048N|refseq:NP_496492|uniprotkb:Q18668	DIP20081014	two hybrid	-	14704431	C.elegans	LOC_Os01g56630LOC_Os03g16900
LOC_Os01g56630	LOC_Os01g64690	DIP-26669N|refseq:NP_502579|uniprotkb:Q9U1W8	DIP-25048N|refseq:NP_496492|uniprotkb:Q18668	DIP20081014	two hybrid	-	14704431	C.elegans	LOC_Os01g56630LOC_Os01g64690
LOC_Os02g34460	LOC_Os07g03680	DIP-25010N|refseq:NP_502508|uniprotkb:Q18538	DIP-25833N|refseq:NP_491398|uniprotkb:O01869	DIP20081014	two hybrid	-	14704431	C.elegans	LOC_Os02g34460LOC_Os07g03680
LOC_Os02g34460	LOC_Os02g46660	DIP-25833N|refseq:NP_491398|uniprotkb:O01869	DIP-25887N|refseq:NP_495985|uniprotkb:O62126	DIP20081014	two hybrid	-	14704431	C.elegans	LOC_Os02g34460LOC_Os02g46660
LOC_Os02g34460	LOC_Os05g01450	DIP-25689N|refseq:NP_495988|uniprotkb:Q18967	DIP-25833N|refseq:NP_491398|uniprotkb:O01869	DIP20081014	two hybrid	-	14704431	C.elegans	LOC_Os02g34460LOC_Os05g01450
LOC_Os02g34460	LOC_Os05g46270	DIP-25833N|refseq:NP_491398|uniprotkb:O01869	DIP-26974N|refseq:NP_491168|uniprotkb:Q9N3T2	DIP20081014	two hybrid	-	14704431	C.elegans	LOC_Os02g34460LOC_Os05g46270
LOC_Os12g01530	LOC_Os12g01530	DIP-27017N|refseq:NP_491198|uniprotkb:Q9TYS3	DIP-27017N|refseq:NP_491198|uniprotkb:Q9TYS3	DIP20081014	two hybrid	-	14704431	C.elegans	LOC_Os12g01530LOC_Os12g01530
LOC_Os09g37280	LOC_Os09g37280	DIP-24768N|refseq:NP_495494|uniprotkb:Q19058	DIP-24768N|refseq:NP_495494|uniprotkb:Q19058	DIP20081014	two hybrid	-	14704431	C.elegans	LOC_Os09g37280LOC_Os09g37280
LOC_Os02g12880	LOC_Os03g50740	DIP-26590N|uniprotkb:Q9TYS8	DIP-24817N|refseq:NP_001041163|uniprotkb:Q9XUQ4	DIP20081014	two hybrid	-	14704431	C.elegans	LOC_Os02g12880LOC_Os03g50740
LOC_Os03g30460	LOC_Os03g52770	DIP-26647N|refseq:NP_001020972|uniprotkb:O01839	DIP-24289N|refseq:NP_509282|uniprotkb:Q19201	DIP20081014	two hybrid	-	14704431	C.elegans	LOC_Os03g30460LOC_Os03g52770
LOC_Os03g30460	LOC_Os05g13330	DIP-24289N|refseq:NP_509282|uniprotkb:Q19201	DIP-25210N|refseq:NP_504567|uniprotkb:O61975	DIP20081014	two hybrid	-	14704431	C.elegans	LOC_Os03g30460LOC_Os05g13330
LOC_Os02g43920	LOC_Os04g14654	DIP-24631N|refseq:NP_497203|uniprotkb:Q19294	DIP-25718N|refseq:NP_495342|uniprotkb:Q18891	DIP20081014	two hybrid	-	14704431	C.elegans	LOC_Os02g43920LOC_Os04g14654
LOC_Os02g43920	LOC_Os06g04290	DIP-25099N|refseq:NP_740944|uniprotkb:Q8WQA8	DIP-24631N|refseq:NP_497203|uniprotkb:Q19294	DIP20081014	two hybrid	-	14704431	C.elegans	LOC_Os02g43920LOC_Os06g04290
LOC_Os02g03470	LOC_Os04g20230	DIP-24690N|refseq:NP_493945|uniprotkb:O76630	DIP-25164N|refseq:NP_492760|uniprotkb:Q93568	DIP20081014	two hybrid	-	14704431	C.elegans	LOC_Os02g03470LOC_Os04g20230
LOC_Os01g46980	LOC_Os10g35220	DIP-24784N|refseq:NP_501040|uniprotkb:Q95X44	DIP-27318N|refseq:NP_740869|uniprotkb:P91277	DIP20081014	two hybrid	-	14704431	C.elegans	LOC_Os01g46980LOC_Os10g35220
LOC_Os03g23909	LOC_Os10g35220	DIP-26822N|refseq:NP_492363|uniprotkb:Q93339	DIP-27318N|refseq:NP_740869|uniprotkb:P91277	DIP20081014	two hybrid	-	14704431	C.elegans	LOC_Os03g23909LOC_Os10g35220
LOC_Os06g05800	LOC_Os10g35220	DIP-27318N|refseq:NP_740869|uniprotkb:P91277	DIP-27364N|refseq:NP_492508|uniprotkb:Q19018	DIP20081014	two hybrid	-	14704431	C.elegans	LOC_Os06g05800LOC_Os10g35220
LOC_Os02g57640	LOC_Os10g35220	DIP-24651N|refseq:NP_507529|uniprotkb:Q9GRY9	DIP-27318N|refseq:NP_740869|uniprotkb:P91277	DIP20081014	two hybrid	-	14704431	C.elegans	LOC_Os02g57640LOC_Os10g35220
LOC_Os06g03940	LOC_Os06g03940	DIP-25869N|refseq:NP_504197|uniprotkb:O16299	DIP-25869N|refseq:NP_504197|uniprotkb:O16299	DIP20081014	two hybrid	-	14704431	C.elegans	LOC_Os06g03940LOC_Os06g03940
LOC_Os01g63260	LOC_Os02g34940	DIP-25654N|refseq:NP_510071|uniprotkb:Q20344	DIP-27247N|refseq:NP_491995|uniprotkb:O17908	DIP20081014	two hybrid	-	14704431	C.elegans	LOC_Os01g63260LOC_Os02g34940
LOC_Os04g58640	LOC_Os04g58640	DIP-25083N|refseq:NP_492334|uniprotkb:Q93716	DIP-25083N|refseq:NP_492334|uniprotkb:Q93716	DIP20081014	two hybrid	-	14704431	C.elegans	LOC_Os04g58640LOC_Os04g58640
LOC_Os03g15960	LOC_Os03g15960	DIP-27469N|refseq:NP_505165|uniprotkb:Q20660	DIP-27469N|refseq:NP_505165|uniprotkb:Q20660	DIP20081014	two hybrid	-	14704431	C.elegans	LOC_Os03g15960LOC_Os03g15960
LOC_Os02g27760	LOC_Os09g30418	DIP-25037N|refseq:NP_506626|uniprotkb:Q18688	DIP-25433N|refseq:NP_497481|uniprotkb:O17218	DIP20081014	two hybrid	-	14704431	C.elegans	LOC_Os02g27760LOC_Os09g30418
LOC_Os03g49210	LOC_Os04g48060	DIP-24882N|refseq:NP_498661|uniprotkb:Q95Y89	DIP-26649N|refseq:NP_500069|uniprotkb:O44175	DIP20081014	two hybrid	-	14704431	C.elegans	LOC_Os03g49210LOC_Os04g48060
LOC_Os01g72880	LOC_Os02g37920	DIP-24835N|refseq:NP_499796|uniprotkb:Q9XU10	DIP-26631N|refseq:NP_505933|uniprotkb:Q9TVL8	DIP20081014	two hybrid	-	14704431	C.elegans	LOC_Os01g72880LOC_Os02g37920
LOC_Os09g38030	LOC_Os09g38030	DIP-24939N|refseq:NP_499844|uniprotkb:Q9XUS6	DIP-24939N|refseq:NP_499844|uniprotkb:Q9XUS6	DIP20081014	two hybrid	-	14704431	C.elegans	LOC_Os09g38030LOC_Os09g38030
LOC_Os05g15890	LOC_Os12g35360	DIP-24442N|refseq:NP_502593|uniprotkb:Q9XU77	DIP-26472N|refseq:NP_501545|uniprotkb:Q18241	DIP20081014	two hybrid	-	14704431	C.elegans	LOC_Os05g15890LOC_Os12g35360
LOC_Os06g35540	LOC_Os12g35360	DIP-25256N|uniprotkb:O01804	DIP-24442N|refseq:NP_502593|uniprotkb:Q9XU77	DIP20081014	two hybrid	-	14704431	C.elegans	LOC_Os06g35540LOC_Os12g35360
LOC_Os06g01630	LOC_Os12g35360	DIP-24773N|refseq:NP_506579|uniprotkb:Q19749	DIP-24442N|refseq:NP_502593|uniprotkb:Q9XU77	DIP20081014	two hybrid	-	14704431	C.elegans	LOC_Os06g01630LOC_Os12g35360
LOC_Os03g46600	LOC_Os12g35360	DIP-25265N|refseq:NP_493622|uniprotkb:O62220	DIP-24442N|refseq:NP_502593|uniprotkb:Q9XU77	DIP20081014	two hybrid	-	14704431	C.elegans	LOC_Os03g46600LOC_Os12g35360
LOC_Os09g38777	LOC_Os12g35360	DIP-24442N|refseq:NP_502593|uniprotkb:Q9XU77	DIP-24667N|refseq:NP_499948|uniprotkb:O44517	DIP20081014	two hybrid	-	14704431	C.elegans	LOC_Os09g38777LOC_Os12g35360
LOC_Os12g35360	LOC_Os12g35360	DIP-24442N|refseq:NP_502593|uniprotkb:Q9XU77	DIP-24442N|refseq:NP_502593|uniprotkb:Q9XU77	DIP20081014	two hybrid	-	14704431	C.elegans	LOC_Os12g35360LOC_Os12g35360
LOC_Os02g10310	LOC_Os12g35360	DIP-24442N|refseq:NP_502593|uniprotkb:Q9XU77	DIP-24371N|refseq:NP_509083|uniprotkb:Q94272	DIP20081014	two hybrid	-	14704431	C.elegans	LOC_Os02g10310LOC_Os12g35360
LOC_Os01g59730	LOC_Os12g35360	DIP-25371N|refseq:NP_492728|uniprotkb:Q9XWS4	DIP-24442N|refseq:NP_502593|uniprotkb:Q9XU77	DIP20081014	two hybrid	-	14704431	C.elegans	LOC_Os01g59730LOC_Os12g35360
LOC_Os09g17830	LOC_Os12g35360	DIP-25283N|refseq:NP_502793|uniprotkb:O18239	DIP-24442N|refseq:NP_502593|uniprotkb:Q9XU77	DIP20081014	two hybrid	-	14704431	C.elegans	LOC_Os09g17830LOC_Os12g35360
LOC_Os02g58460	LOC_Os02g58460	DIP-24567N|refseq:NP_491634|uniprotkb:P91401	DIP-24567N|refseq:NP_491634|uniprotkb:P91401	DIP20081014	two hybrid	-	14704431	C.elegans	LOC_Os02g58460LOC_Os02g58460
LOC_Os04g57490	LOC_Os11g01510	DIP-26616N|refseq:NP_507199|uniprotkb:O45734	DIP-25466N|refseq:NP_501800|uniprotkb:Q27481	DIP20081014	two hybrid	-	14704431	C.elegans	LOC_Os04g57490LOC_Os11g01510
LOC_Os06g01630	LOC_Os10g32710	DIP-27096N|refseq:NP_504635|uniprotkb:O16519	DIP-24773N|refseq:NP_506579|uniprotkb:Q19749	DIP20081014	two hybrid	-	14704431	C.elegans	LOC_Os06g01630LOC_Os10g32710
LOC_Os03g50740	LOC_Os10g32710	DIP-27096N|refseq:NP_504635|uniprotkb:O16519	DIP-24817N|refseq:NP_001041163|uniprotkb:Q9XUQ4	DIP20081014	two hybrid	-	14704431	C.elegans	LOC_Os03g50740LOC_Os10g32710
LOC_Os02g57640	LOC_Os10g32710	DIP-24651N|refseq:NP_507529|uniprotkb:Q9GRY9	DIP-27096N|refseq:NP_504635|uniprotkb:O16519	DIP20081014	two hybrid	-	14704431	C.elegans	LOC_Os02g57640LOC_Os10g32710
LOC_Os01g73990	LOC_Os07g10540	DIP-26588N|refseq:NP_491489|uniprotkb:O44750	DIP-27359N|refseq:NP_510335|uniprotkb:Q93315	DIP20081014	two hybrid	-	14704431	C.elegans	LOC_Os01g73990LOC_Os07g10540
LOC_Os01g59800	LOC_Os07g10540	DIP-27380N|refseq:NP_505798|uniprotkb:Q19519	DIP-26588N|refseq:NP_491489|uniprotkb:O44750	DIP20081014	two hybrid	-	14704431	C.elegans	LOC_Os01g59800LOC_Os07g10540
LOC_Os03g59550	LOC_Os07g10540	DIP-26500N|refseq:NP_497891|uniprotkb:Q21832	DIP-26588N|refseq:NP_491489|uniprotkb:O44750	DIP20081014	two hybrid	-	14704431	C.elegans	LOC_Os03g59550LOC_Os07g10540
LOC_Os02g14780	LOC_Os03g15700	DIP-26535N|refseq:NP_502290|uniprotkb:Q19335	DIP-24891N|refseq:NP_493746|uniprotkb:Q10577	DIP20081014	two hybrid	-	14704431	C.elegans	LOC_Os02g14780LOC_Os03g15700
LOC_Os02g14780	LOC_Os03g50850	DIP-25197N|refseq:NP_495799|uniprotkb:Q22469	DIP-24891N|refseq:NP_493746|uniprotkb:Q10577	DIP20081014	two hybrid	-	14704431	C.elegans	LOC_Os02g14780LOC_Os03g50850
LOC_Os02g14780	LOC_Os11g08080	DIP-26683N|refseq:NP_507906|uniprotkb:Q9U2W6	DIP-24891N|refseq:NP_493746|uniprotkb:Q10577	DIP20081014	two hybrid	-	14704431	C.elegans	LOC_Os02g14780LOC_Os11g08080
LOC_Os05g08950	LOC_Os05g08950	DIP-24396N|refseq:NP_493545|uniprotkb:Q9NF11	DIP-24396N|refseq:NP_493545|uniprotkb:Q9NF11	DIP20081014	two hybrid	-	14704431	C.elegans	LOC_Os05g08950LOC_Os05g08950
LOC_Os02g33180	LOC_Os04g58640	DIP-25011N|refseq:NP_491519|uniprotkb:Q9U4A6	DIP-25083N|refseq:NP_492334|uniprotkb:Q93716	DIP20081014	two hybrid	-	14704431	C.elegans	LOC_Os02g33180LOC_Os04g58640
LOC_Os11g40150	LOC_Os11g40150	DIP-25225N|refseq:NP_001023465|uniprotkb:Q95Q25	DIP-25225N|refseq:NP_001023465|uniprotkb:Q95Q25	DIP20081014	two hybrid	-	14704431	C.elegans	LOC_Os11g40150LOC_Os11g40150
LOC_Os03g07580	LOC_Os03g33580	DIP-26143N|refseq:NP_496879|uniprotkb:Q9XWH0	DIP-25509N|uniprotkb:Q95PX4	DIP20081014	two hybrid	-	14704431	C.elegans	LOC_Os03g07580LOC_Os03g33580
LOC_Os04g40940	LOC_Os06g01630	DIP-24773N|refseq:NP_506579|uniprotkb:Q19749	DIP-26793N|refseq:NP_741342|uniprotkb:Q9NGT3	DIP20081014	two hybrid	-	14704431	C.elegans	LOC_Os04g40940LOC_Os06g01630
LOC_Os04g40940	LOC_Os12g02820	DIP-26793N|refseq:NP_741342|uniprotkb:Q9NGT3	DIP-24308N|refseq:NP_490931|uniprotkb:Q9BKU2	DIP20081014	two hybrid	-	14704431	C.elegans	LOC_Os04g40940LOC_Os12g02820
LOC_Os04g31000	LOC_Os11g08080	DIP-25464N|refseq:NP_501024|uniprotkb:Q17539	DIP-26683N|refseq:NP_507906|uniprotkb:Q9U2W6	DIP20081014	affinity chromatography technology	-	14704431	C.elegans	LOC_Os04g31000LOC_Os11g08080
LOC_Os09g37280	LOC_Os09g37280	DIP-24768N|refseq:NP_495494|uniprotkb:Q19058	DIP-24768N|refseq:NP_495494|uniprotkb:Q19058	DIP20081014	affinity chromatography technology	-	14704431	C.elegans	LOC_Os09g37280LOC_Os09g37280
LOC_Os01g32750	LOC_Os03g29470	DIP-778N|refseq:NP_524161|uniprotkb:P49847	DIP-239N|refseq:NP_523391|uniprotkb:Q27272	DIP20081014	x-ray crystallography	-	8598927	D.melanogaster	LOC_Os01g32750LOC_Os03g29470
LOC_Os09g24440	LOC_Os10g29660	DIP-255N|refseq:NP_729571|uniprotkb:Q24325	DIP-80N|refseq:NP_523805|uniprotkb:P20227	DIP20081014	comigration in non denaturing gel electrophoresis	-	8178153	D.melanogaster	LOC_Os09g24440LOC_Os10g29660
LOC_Os03g29470	LOC_Os10g29660	DIP-80N|refseq:NP_523805|uniprotkb:P20227	DIP-239N|refseq:NP_523391|uniprotkb:Q27272	DIP20081014	coimmunoprecipitation	-	7545910	D.melanogaster	LOC_Os03g29470LOC_Os10g29660
LOC_Os01g32750	LOC_Os10g29660	DIP-778N|refseq:NP_524161|uniprotkb:P49847	DIP-80N|refseq:NP_523805|uniprotkb:P20227	DIP20081014	biophysical	-	7545910	D.melanogaster	LOC_Os01g32750LOC_Os10g29660
LOC_Os01g63940	LOC_Os10g29660	DIP-779N|uniprotkb:P49905	DIP-80N|refseq:NP_523805|uniprotkb:P20227	DIP20081014	biophysical	-	7545910	D.melanogaster	LOC_Os01g63940LOC_Os10g29660
LOC_Os02g42820	LOC_Os09g36440	DIP-17603N|refseq:NP_476888|uniprotkb:P29052	DIP-17587N|refseq:NP_477122|uniprotkb:Q24400	DIP20081014	two hybrid	-	14605208	D.melanogaster	LOC_Os02g42820LOC_Os09g36440
LOC_Os01g60790	LOC_Os03g54780	DIP-17921N|refseq:NP_611427|uniprotkb:Q8T0S6	DIP-17487N|refseq:NP_523595|uniprotkb:P13008	DIP20081014	two hybrid	-	14605208	D.melanogaster	LOC_Os01g60790LOC_Os03g54780
LOC_Os03g26450	LOC_Os07g23200	DIP-17681N|refseq:NP_477005|uniprotkb:P48603	DIP-18409N|refseq:NP_611539|uniprotkb:Q9W2N0	DIP20081014	two hybrid	-	14605208	D.melanogaster	LOC_Os03g26450LOC_Os07g23200
LOC_Os03g49580	LOC_Os05g48810	DIP-18469N|refseq:NP_523936|uniprotkb:Q24133	DIP-18487N|refseq:NP_649210|uniprotkb:Q9VPH7	DIP20081014	two hybrid	-	14605208	D.melanogaster	LOC_Os03g49580LOC_Os05g48810
LOC_Os02g49190	LOC_Os07g29840	DIP-17744N|refseq:NP_524286|uniprotkb:P22058	DIP-17554N|refseq:NP_730935|uniprotkb:Q24090	DIP20081014	two hybrid	-	14605208	D.melanogaster	LOC_Os02g49190LOC_Os07g29840
LOC_Os01g46980	LOC_Os11g43900	DIP-18951N|refseq:NP_650048|uniprotkb:Q9VGS2	DIP-18942N|refseq:NP_524237|uniprotkb:P54611	DIP20081014	two hybrid	-	14605208	D.melanogaster	LOC_Os01g46980LOC_Os11g43900
LOC_Os01g46926	LOC_Os01g46980	DIP-18953N|refseq:NP_731941|uniprotkb:P25867	DIP-18942N|refseq:NP_524237|uniprotkb:P54611	DIP20081014	two hybrid	-	14605208	D.melanogaster	LOC_Os01g46926LOC_Os01g46980
LOC_Os01g46580	LOC_Os03g61670	DIP-19046N|refseq:NP_524293|uniprotkb:P29413	DIP-19044N|refseq:NP_610033|uniprotkb:Q9VIM5	DIP20081014	two hybrid	-	14605208	D.melanogaster	LOC_Os01g46580LOC_Os03g61670
LOC_Os03g54780	LOC_Os06g04290	DIP-18789N|refseq:NP_524421|uniprotkb:P55828	DIP-17921N|refseq:NP_611427|uniprotkb:Q8T0S6	DIP20081014	two hybrid	-	14605208	D.melanogaster	LOC_Os03g54780LOC_Os06g04290
LOC_Os01g49290	LOC_Os03g54780	DIP-17921N|refseq:NP_611427|uniprotkb:Q8T0S6	DIP-17169N|refseq:NP_477269|uniprotkb:O18640	DIP20081014	two hybrid	-	14605208	D.melanogaster	LOC_Os01g49290LOC_Os03g54780
LOC_Os03g38960	LOC_Os09g26180	DIP-17541N|refseq:NP_524910|uniprotkb:Q24320	DIP-19377N|refseq:NP_477418|uniprotkb:Q9XZT7	DIP20081014	two hybrid	-	14605208	D.melanogaster	LOC_Os03g38960LOC_Os09g26180
LOC_Os01g16414	LOC_Os02g11050	DIP-20087N|refseq:NP_608447|uniprotkb:O18413	DIP-17460N|refseq:NP_511165|uniprotkb:P45890	DIP20081014	two hybrid	-	14605208	D.melanogaster	LOC_Os01g16414LOC_Os02g11050
LOC_Os02g12800	LOC_Os05g22260	DIP-17429N|refseq:NP_477118|uniprotkb:P17886	DIP-18800N|refseq:NP_652000|uniprotkb:Q9NJH0	DIP20081014	two hybrid	-	14605208	D.melanogaster	LOC_Os02g12800LOC_Os05g22260
LOC_Os02g12800	LOC_Os03g29260	DIP-18800N|refseq:NP_652000|uniprotkb:Q9NJH0	DIP-20265N|refseq:NP_524808|uniprotkb:O96827	DIP20081014	two hybrid	-	14605208	D.melanogaster	LOC_Os02g12800LOC_Os03g29260
LOC_Os07g07220	LOC_Os10g32550	DIP-20404N|refseq:NP_511115|uniprotkb:O02649	DIP-18712N|refseq:NP_476921|uniprotkb:Q05856	DIP20081014	two hybrid	-	14605208	D.melanogaster	LOC_Os07g07220LOC_Os10g32550
LOC_Os01g63940	LOC_Os04g24600	DIP-17491N|refseq:NP_730901|uniprotkb:Q9VN93	DIP-779N|uniprotkb:P49905	DIP20081014	two hybrid	-	14605208	D.melanogaster	LOC_Os01g63940LOC_Os04g24600
LOC_Os01g49290	LOC_Os03g17990	DIP-17169N|refseq:NP_477269|uniprotkb:O18640	DIP-18836N|refseq:NP_609596|uniprotkb:Q9VK46	DIP20081014	two hybrid	-	14605208	D.melanogaster	LOC_Os01g49290LOC_Os03g17990
LOC_Os03g26450	LOC_Os08g39140	DIP-17681N|refseq:NP_477005|uniprotkb:P48603	DIP-17366N|refseq:NP_523899|uniprotkb:P02828	DIP20081014	two hybrid	-	14605208	D.melanogaster	LOC_Os03g26450LOC_Os08g39140
LOC_Os05g24970	LOC_Os11g43620	DIP-20723N|refseq:NP_523708|uniprotkb:Q24297	DIP-20721N|refseq:NP_649645|uniprotkb:Q9VI10	DIP20081014	two hybrid	-	14605208	D.melanogaster	LOC_Os05g24970LOC_Os11g43620
LOC_Os03g56930	LOC_Os04g56800	DIP-18540N|refseq:NP_523428|uniprotkb:P54353	DIP-17492N|refseq:NP_572864|uniprotkb:Q7Z2C5	DIP20081014	two hybrid	-	14605208	D.melanogaster	LOC_Os03g56930LOC_Os04g56800
LOC_Os05g37330	LOC_Os05g44390	DIP-17218N|refseq:NP_731106|uniprotkb:O97067	DIP-19859N|refseq:NP_523764|uniprotkb:P05389	DIP20081014	two hybrid	-	14605208	D.melanogaster	LOC_Os05g37330LOC_Os05g44390
LOC_Os03g10750	LOC_Os06g30710	DIP-21871N|refseq:NP_570025|uniprotkb:O76912	DIP-18468N|refseq:NP_572480|uniprotkb:O44424	DIP20081014	two hybrid	-	14605208	D.melanogaster	LOC_Os03g10750LOC_Os06g30710
LOC_Os06g30710	LOC_Os11g01380	DIP-17970N|refseq:NP_477042|uniprotkb:P29742	DIP-18468N|refseq:NP_572480|uniprotkb:O44424	DIP20081014	two hybrid	-	14605208	D.melanogaster	LOC_Os06g30710LOC_Os11g01380
LOC_Os04g34450	LOC_Os07g01870	DIP-17879N|refseq:NP_608780|uniprotkb:Q9VQQ9	DIP-19002N|refseq:NP_649560|uniprotkb:Q9VNE9	DIP20081014	two hybrid	-	14605208	D.melanogaster	LOC_Os04g34450LOC_Os07g01870
LOC_Os01g48920	LOC_Os02g11050	DIP-22026N|refseq:NP_651209|uniprotkb:Q9VCE1	DIP-20087N|refseq:NP_608447|uniprotkb:O18413	DIP20081014	two hybrid	-	14605208	D.melanogaster	LOC_Os01g48920LOC_Os02g11050
LOC_Os02g04100	LOC_Os05g41180	DIP-22157N|refseq:NP_724834|uniprotkb:Q9V5C6	DIP-22159N|refseq:NP_523532|uniprotkb:P12881	DIP20081014	two hybrid	-	14605208	D.melanogaster	LOC_Os02g04100LOC_Os05g41180
LOC_Os07g42170	LOC_Os08g23360	DIP-18398N|refseq:NP_476963|uniprotkb:P41092	DIP-22114N|refseq:NP_648273|uniprotkb:Q9VSS2	DIP20081014	two hybrid	-	14605208	D.melanogaster	LOC_Os07g42170LOC_Os08g23360
LOC_Os02g02570	LOC_Os03g38000	DIP-17168N|refseq:NP_476632|uniprotkb:Q06559	DIP-20667N|refseq:NP_572390|uniprotkb:Q9W3R7	DIP20081014	two hybrid	-	14605208	D.melanogaster	LOC_Os02g02570LOC_Os03g38000
LOC_Os08g05530	LOC_Os11g43620	DIP-20723N|refseq:NP_523708|uniprotkb:Q24297	DIP-18284N|refseq:NP_609162|uniprotkb:Q9VLV5	DIP20081014	two hybrid	-	14605208	D.melanogaster	LOC_Os08g05530LOC_Os11g43620
LOC_Os03g47740	LOC_Os04g56800	DIP-18540N|refseq:NP_523428|uniprotkb:P54353	DIP-18773N|uniprotkb:P40427	DIP20081014	two hybrid	-	14605208	D.melanogaster	LOC_Os03g47740LOC_Os04g56800
LOC_Os03g26450	LOC_Os08g02340	DIP-18310N|refseq:NP_476630|uniprotkb:P08570	DIP-17681N|refseq:NP_477005|uniprotkb:P48603	DIP20081014	two hybrid	-	14605208	D.melanogaster	LOC_Os03g26450LOC_Os08g02340
LOC_Os03g15960	LOC_Os03g26450	DIP-17681N|refseq:NP_477005|uniprotkb:P48603	DIP-18379N|refseq:NP_523997|uniprotkb:P02517	DIP20081014	two hybrid	-	14605208	D.melanogaster	LOC_Os03g15960LOC_Os03g26450
LOC_Os01g40570	LOC_Os03g26450	DIP-17501N|uniprotkb:Q94920	DIP-17681N|refseq:NP_477005|uniprotkb:P48603	DIP20081014	two hybrid	-	14605208	D.melanogaster	LOC_Os01g40570LOC_Os03g26450
LOC_Os01g63270	LOC_Os03g26450	DIP-17681N|refseq:NP_477005|uniprotkb:P48603	DIP-22585N|refseq:NP_722762|uniprotkb:Q9XTL9	DIP20081014	two hybrid	-	14605208	D.melanogaster	LOC_Os01g63270LOC_Os03g26450
LOC_Os03g26450	LOC_Os03g58050	DIP-17681N|refseq:NP_477005|uniprotkb:P48603	DIP-21027N|refseq:NP_476964|uniprotkb:P41094	DIP20081014	two hybrid	-	14605208	D.melanogaster	LOC_Os03g26450LOC_Os03g58050
LOC_Os02g39830	LOC_Os07g19494	DIP-19260N|uniprotkb:Q24337	DIP-19285N|refseq:NP_610783|uniprotkb:Q9V6B9	DIP20081014	two hybrid	-	14605208	D.melanogaster	LOC_Os02g39830LOC_Os07g19494
LOC_Os02g51430	LOC_Os03g12460	DIP-18668N|refseq:NP_611351|uniprotkb:Q9V8K2	DIP-17959N|refseq:NP_724783|uniprotkb:Q9V564	DIP20081014	two hybrid	-	14605208	D.melanogaster	LOC_Os02g51430LOC_Os03g12460
LOC_Os03g10750	LOC_Os03g50850	DIP-19450N|refseq:NP_477114|uniprotkb:O46106	DIP-21871N|refseq:NP_570025|uniprotkb:O76912	DIP20081014	two hybrid	-	14605208	D.melanogaster	LOC_Os03g10750LOC_Os03g50850
LOC_Os01g55700	LOC_Os02g04100	DIP-22159N|refseq:NP_523532|uniprotkb:P12881	DIP-17507N|refseq:NP_570027|uniprotkb:Q9W4V8	DIP20081014	two hybrid	-	14605208	D.melanogaster	LOC_Os01g55700LOC_Os02g04100
LOC_Os03g21940	LOC_Os04g34450	DIP-19985N|uniprotkb:P36241	DIP-17879N|refseq:NP_608780|uniprotkb:Q9VQQ9	DIP20081014	two hybrid	-	14605208	D.melanogaster	LOC_Os03g21940LOC_Os04g34450
LOC_Os03g50850	LOC_Os05g22260	DIP-17429N|refseq:NP_477118|uniprotkb:P17886	DIP-19450N|refseq:NP_477114|uniprotkb:O46106	DIP20081014	two hybrid	-	14605208	D.melanogaster	LOC_Os03g50850LOC_Os05g22260
LOC_Os01g40470	LOC_Os08g15040	DIP-21617N|refseq:NP_524098|uniprotkb:P25160	DIP-18121N|refseq:NP_570080|uniprotkb:Q9W4P5	DIP20081014	two hybrid	-	14605208	D.melanogaster	LOC_Os01g40470LOC_Os08g15040
LOC_Os03g47740	LOC_Os08g37480	DIP-18773N|uniprotkb:P40427	DIP-23196N|refseq:NP_569870|uniprotkb:Q9V439	DIP20081014	two hybrid	-	14605208	D.melanogaster	LOC_Os03g47740LOC_Os08g37480
LOC_Os06g39050	LOC_Os08g18110	DIP-19393N|refseq:NP_524180|uniprotkb:Q23983	DIP-19389N|refseq:NP_524475|uniprotkb:Q24547	DIP20081014	two hybrid	-	14605208	D.melanogaster	LOC_Os06g39050LOC_Os08g18110
LOC_Os02g52250	LOC_Os05g22260	DIP-17877N|refseq:NP_511093|uniprotkb:P39736	DIP-17429N|refseq:NP_477118|uniprotkb:P17886	DIP20081014	two hybrid	-	14605208	D.melanogaster	LOC_Os02g52250LOC_Os05g22260
LOC_Os02g38340	LOC_Os08g34970	DIP-23437N|refseq:NP_608779|uniprotkb:Q961G1	DIP-20563N|refseq:NP_523968|uniprotkb:P32392	DIP20081014	two hybrid	-	14605208	D.melanogaster	LOC_Os02g38340LOC_Os08g34970
LOC_Os05g48960	LOC_Os11g45590	DIP-23299N|refseq:NP_477208|uniprotkb:Q94535	DIP-23323N|refseq:NP_476891|uniprotkb:Q24562	DIP20081014	two hybrid	-	14605208	D.melanogaster	LOC_Os05g48960LOC_Os11g45590
LOC_Os08g02340	LOC_Os11g04070	DIP-21968N|refseq:NP_524211|uniprotkb:P19889	DIP-18310N|refseq:NP_476630|uniprotkb:P08570	DIP20081014	two hybrid	-	14605208	D.melanogaster	LOC_Os08g02340LOC_Os11g04070
LOC_Os06g34690	LOC_Os08g02340	DIP-18310N|refseq:NP_476630|uniprotkb:P08570	DIP-20434N|refseq:NP_650572|uniprotkb:P48605	DIP20081014	two hybrid	-	14605208	D.melanogaster	LOC_Os06g34690LOC_Os08g02340
LOC_Os02g50360	LOC_Os03g15960	DIP-23689N|refseq:NP_651297|uniprotkb:Q9VC27	DIP-18379N|refseq:NP_523997|uniprotkb:P02517	DIP20081014	two hybrid	-	14605208	D.melanogaster	LOC_Os02g50360LOC_Os03g15960
LOC_Os02g43600	LOC_Os03g15960	DIP-23691N|refseq:NP_524284|uniprotkb:Q9VHN6	DIP-18379N|refseq:NP_523997|uniprotkb:P02517	DIP20081014	two hybrid	-	14605208	D.melanogaster	LOC_Os02g43600LOC_Os03g15960
LOC_Os03g16920	LOC_Os03g61670	DIP-19158N|uniprotkb:P11147	DIP-19046N|refseq:NP_524293|uniprotkb:P29413	DIP20081014	two hybrid	-	14605208	D.melanogaster	LOC_Os03g16920LOC_Os03g61670
LOC_Os04g01130	LOC_Os05g30880	DIP-20132N|refseq:NP_650442|uniprotkb:Q9Y0I1	DIP-23125N|refseq:NP_524408|uniprotkb:Q9VDS6	DIP20081014	two hybrid	-	14605208	D.melanogaster	LOC_Os04g01130LOC_Os05g30880
LOC_Os01g56910	LOC_Os12g35290	DIP-23800N|refseq:NP_609503|uniprotkb:Q9VKH0	DIP-23267N|refseq:NP_650162|uniprotkb:Q9VGC3	DIP20081014	two hybrid	-	14605208	D.melanogaster	LOC_Os01g56910LOC_Os12g35290
LOC_Os04g34450	LOC_Os11g28340	DIP-22035N|refseq:NP_477296|uniprotkb:O76767	DIP-17879N|refseq:NP_608780|uniprotkb:Q9VQQ9	DIP20081014	two hybrid	-	14605208	D.melanogaster	LOC_Os04g34450LOC_Os11g28340
LOC_Os01g17430	LOC_Os07g07220	DIP-18712N|refseq:NP_476921|uniprotkb:Q05856	DIP-23112N|refseq:NP_523400|uniprotkb:P45437	DIP20081014	two hybrid	-	14605208	D.melanogaster	LOC_Os01g17430LOC_Os07g07220
LOC_Os04g58880	LOC_Os07g07220	DIP-23867N|refseq:NP_648222|uniprotkb:Q9VSJ8	DIP-18712N|refseq:NP_476921|uniprotkb:Q05856	DIP20081014	two hybrid	-	14605208	D.melanogaster	LOC_Os04g58880LOC_Os07g07220
LOC_Os06g40110	LOC_Os06g51150	DIP-17810N|refseq:NP_651029|uniprotkb:Q9VD25	DIP-18768N|refseq:NP_536731|uniprotkb:P17336	DIP20081014	two hybrid	-	14605208	D.melanogaster	LOC_Os06g40110LOC_Os06g51150
LOC_Os06g34690	LOC_Os08g15040	DIP-21617N|refseq:NP_524098|uniprotkb:P25160	DIP-20434N|refseq:NP_650572|uniprotkb:P48605	DIP20081014	two hybrid	-	14605208	D.melanogaster	LOC_Os06g34690LOC_Os08g15040
LOC_Os02g03620	LOC_Os09g31180	DIP-17392N|refseq:NP_476725|uniprotkb:P21461	DIP-20042N|uniprotkb:P50882	DIP20081014	two hybrid	-	14605208	D.melanogaster	LOC_Os02g03620LOC_Os09g31180
LOC_Os02g40880	LOC_Os05g48030	DIP-22309N|refseq:NP_524163|uniprotkb:Q9V464	DIP-20649N|refseq:NP_523975|uniprotkb:P55841	DIP20081014	two hybrid	-	14605208	D.melanogaster	LOC_Os02g40880LOC_Os05g48030
LOC_Os02g52250	LOC_Os07g38940	DIP-17877N|refseq:NP_511093|uniprotkb:P39736	DIP-17329N|refseq:NP_477137|uniprotkb:P52485	DIP20081014	two hybrid	-	14605208	D.melanogaster	LOC_Os02g52250LOC_Os07g38940
LOC_Os02g14860	LOC_Os10g34670	DIP-23271N|refseq:NP_649159|uniprotkb:Q9VW56	DIP-20776N|refseq:NP_651053|uniprotkb:Q9VCZ8	DIP20081014	two hybrid	-	14605208	D.melanogaster	LOC_Os02g14860LOC_Os10g34670
LOC_Os01g49290	LOC_Os03g47740	DIP-18773N|uniprotkb:P40427	DIP-17169N|refseq:NP_477269|uniprotkb:O18640	DIP20081014	two hybrid	-	14605208	D.melanogaster	LOC_Os01g49290LOC_Os03g47740
LOC_Os02g38340	LOC_Os10g17660	DIP-20563N|refseq:NP_523968|uniprotkb:P32392	DIP-22165N|refseq:NP_477016|uniprotkb:P25843	DIP20081014	two hybrid	-	14605208	D.melanogaster	LOC_Os02g38340LOC_Os10g17660
LOC_Os05g04850	LOC_Os12g18880	DIP-23439N|refseq:NP_476636|uniprotkb:P49028	DIP-24075N|refseq:NP_610454|uniprotkb:Q9V535	DIP20081014	two hybrid	-	14605208	D.melanogaster	LOC_Os05g04850LOC_Os12g18880
LOC_Os02g02130	LOC_Os04g34450	DIP-18114N|refseq:NP_573005|uniprotkb:Q9VXX8	DIP-17879N|refseq:NP_608780|uniprotkb:Q9VQQ9	DIP20081014	two hybrid	-	14605208	D.melanogaster	LOC_Os02g02130LOC_Os04g34450
LOC_Os05g51670	LOC_Os05g51670	DIP-20343N|refseq:NP_612044|uniprotkb:Q9W0P5	DIP-20343N|refseq:NP_612044|uniprotkb:Q9W0P5	DIP20081014	two hybrid	-	14605208	D.melanogaster	LOC_Os05g51670LOC_Os05g51670
LOC_Os02g46956	LOC_Os02g46956	DIP-18223N|refseq:NP_524112|uniprotkb:Q9VV74	DIP-18223N|refseq:NP_524112|uniprotkb:Q9VV74	DIP20081014	two hybrid	-	14605208	D.melanogaster	LOC_Os02g46956LOC_Os02g46956
LOC_Os03g56800	LOC_Os03g56800	DIP-21552N|refseq:NP_727441|uniprotkb:Q07152	DIP-21552N|refseq:NP_727441|uniprotkb:Q07152	DIP20081014	two hybrid	-	14605208	D.melanogaster	LOC_Os03g56800LOC_Os03g56800
LOC_Os06g01360	LOC_Os06g01360	DIP-23788N|refseq:NP_523544|uniprotkb:Q9VKJ0	DIP-23788N|refseq:NP_523544|uniprotkb:Q9VKJ0	DIP20081014	two hybrid	-	14605208	D.melanogaster	LOC_Os06g01360LOC_Os06g01360
LOC_Os02g47880	LOC_Os02g47880	DIP-19091N|refseq:NP_524049|uniprotkb:P46824	DIP-19091N|refseq:NP_524049|uniprotkb:P46824	DIP20081014	two hybrid	-	14605208	D.melanogaster	LOC_Os02g47880LOC_Os02g47880
LOC_Os01g55974	LOC_Os01g55974	DIP-23043N|refseq:NP_649197|uniprotkb:Q9VWA2	DIP-23043N|refseq:NP_649197|uniprotkb:Q9VWA2	DIP20081014	two hybrid	-	14605208	D.melanogaster	LOC_Os01g55974LOC_Os01g55974
LOC_Os03g22340	LOC_Os03g22340	DIP-19124N|refseq:NP_477134|uniprotkb:P50887	DIP-19124N|refseq:NP_477134|uniprotkb:P50887	DIP20081014	two hybrid	-	14605208	D.melanogaster	LOC_Os03g22340LOC_Os03g22340
LOC_Os04g34450	LOC_Os04g38870	DIP-18498N|uniprotkb:P92177	DIP-17879N|refseq:NP_608780|uniprotkb:Q9VQQ9	DIP20081014	two hybrid	-	15710747	D.melanogaster	LOC_Os04g34450LOC_Os04g38870
LOC_Os04g58880	LOC_Os07g19494	DIP-19285N|refseq:NP_610783|uniprotkb:Q9V6B9	DIP-23867N|refseq:NP_648222|uniprotkb:Q9VSJ8	DIP20081014	two hybrid	-	15710747	D.melanogaster	LOC_Os04g58880LOC_Os07g19494
LOC_Os02g51430	LOC_Os04g34450	DIP-17879N|refseq:NP_608780|uniprotkb:Q9VQQ9	DIP-18668N|refseq:NP_611351|uniprotkb:Q9V8K2	DIP20081014	two hybrid	-	15710747	D.melanogaster	LOC_Os02g51430LOC_Os04g34450
LOC_Os12g13590	LOC_Os12g13590	DIP-18020N|refseq:NP_651218|uniprotkb:Q9XTM1	DIP-18020N|refseq:NP_651218|uniprotkb:Q9XTM1	DIP20081014	two hybrid	-	15710747	D.melanogaster	LOC_Os12g13590LOC_Os12g13590
LOC_Os08g39140	LOC_Os12g13590	DIP-17366N|refseq:NP_523899|uniprotkb:P02828	DIP-18020N|refseq:NP_651218|uniprotkb:Q9XTM1	DIP20081014	two hybrid	-	15710747	D.melanogaster	LOC_Os08g39140LOC_Os12g13590
LOC_Os07g48602	LOC_Os12g13590	DIP-18020N|refseq:NP_651218|uniprotkb:Q9XTM1	DIP-18878N|refseq:NP_652039|uniprotkb:Q9W1X4	DIP20081014	two hybrid	-	15710747	D.melanogaster	LOC_Os07g48602LOC_Os12g13590
LOC_Os10g32550	LOC_Os11g08330	DIP-22360N|refseq:NP_524099|uniprotkb:P54358	DIP-20404N|refseq:NP_511115|uniprotkb:O02649	DIP20081014	two hybrid	-	15710747	D.melanogaster	LOC_Os10g32550LOC_Os11g08330
LOC_Os02g25840	LOC_Os11g08330	DIP-22102N|refseq:NP_609413|uniprotkb:Q95TN4	DIP-22360N|refseq:NP_524099|uniprotkb:P54358	DIP20081014	two hybrid	-	15710747	D.melanogaster	LOC_Os02g25840LOC_Os11g08330
LOC_Os02g49190	LOC_Os07g23200	DIP-17554N|refseq:NP_730935|uniprotkb:Q24090	DIP-18409N|refseq:NP_611539|uniprotkb:Q9W2N0	DIP20081014	two hybrid	-	15710747	D.melanogaster	LOC_Os02g49190LOC_Os07g23200
LOC_Os03g54780	LOC_Os03g58050	DIP-21027N|refseq:NP_476964|uniprotkb:P41094	DIP-17921N|refseq:NP_611427|uniprotkb:Q8T0S6	DIP20081014	two hybrid	-	15710747	D.melanogaster	LOC_Os03g54780LOC_Os03g58050
LOC_Os09g24440	LOC_Os10g29660	DIP-255N|refseq:NP_729571|uniprotkb:Q24325	DIP-80N|refseq:NP_523805|uniprotkb:P20227	DIP20081014	biochemical	-	8178153	D.melanogaster	LOC_Os09g24440LOC_Os10g29660
LOC_Os09g24440	LOC_Os10g29660	DIP-255N|refseq:NP_729571|uniprotkb:Q24325	DIP-80N|refseq:NP_523805|uniprotkb:P20227	DIP20081014	biophysical	-	8178153	D.melanogaster	LOC_Os09g24440LOC_Os10g29660
LOC_Os02g04170	LOC_Os12g19304	DIP-556N|refseq:NP_417069|uniprotkP10902	DIP-1027N|refseq:NP_415271|uniprotkP11458	DIP20081014	biophysical	-	7033218	E.coli	LOC_Os02g04170LOC_Os12g19304
LOC_Os03g06200	LOC_Os03g06200	DIP-2896N|refseq:NP_415427|uniprotkP23721	DIP-2896N|refseq:NP_415427|uniprotkP23721	DIP20081014	tandem affinity purification	-	15690043	E.coli	LOC_Os03g06200LOC_Os03g06200
LOC_Os02g57040	LOC_Os02g57040	DIP-2901N|refseq:NP_414890|uniprotkP25437	DIP-2901N|refseq:NP_414890|uniprotkP25437	DIP20081014	tandem affinity purification	-	15690043	E.coli	LOC_Os02g57040LOC_Os02g57040
LOC_Os03g63074	LOC_Os03g63074	DIP-2903N|uniprotkP28629	DIP-2903N|uniprotkP28629	DIP20081014	biophysical	-	7016035	E.coli	LOC_Os03g63074LOC_Os03g63074
LOC_Os08g25390	LOC_Os08g25390	DIP-2907N|refseq:NP_414543|uniprotkP00561	DIP-2907N|refseq:NP_414543|uniprotkP00561	DIP20081014	biochemical	-	3896789	E.coli	LOC_Os08g25390LOC_Os08g25390
LOC_Os10g32550	LOC_Os12g42876	DIP-6847N|refseq:NP_418273|uniprotkP25665	DIP-339N|refseq:NP_313151|uniprotkP0A6F5	DIP20081014	coimmunoprecipitation	-	10647006	E.coli	LOC_Os10g32550LOC_Os12g42876
LOC_Os10g32550	LOC_Os11g04670	DIP-6851N|refseq:NP_414616|uniprotkP09151	DIP-339N|refseq:NP_313151|uniprotkP0A6F5	DIP20081014	coimmunoprecipitation	-	10647006	E.coli	LOC_Os10g32550LOC_Os11g04670
LOC_Os10g32550	LOC_Os10g41150	DIP-339N|refseq:NP_313151|uniprotkP0A6F5	DIP-6870N|refseq:NP_415297|uniprotkP12998	DIP20081014	coimmunoprecipitation	-	10647006	E.coli	LOC_Os10g32550LOC_Os10g41150
LOC_Os10g26130	LOC_Os10g32550	DIP-6878N|refseq:NP_416229|uniprotkP08312	DIP-339N|refseq:NP_313151|uniprotkP0A6F5	DIP20081014	coimmunoprecipitation	-	10647006	E.coli	LOC_Os10g26130LOC_Os10g32550
LOC_Os06g01400	LOC_Os10g32550	DIP-339N|refseq:NP_313151|uniprotkP0A6F5	DIP-6880N|refseq:NP_418016|uniprotkP00961	DIP20081014	coimmunoprecipitation	-	10647006	E.coli	LOC_Os06g01400LOC_Os10g32550
LOC_Os02g38210	LOC_Os10g32550	DIP-339N|refseq:NP_313151|uniprotkP0A6F5	DIP-6159N|refseq:NP_312930|uniprotkP0A6N1	DIP20081014	coimmunoprecipitation	-	10647006	E.coli	LOC_Os02g38210LOC_Os10g32550
LOC_Os04g35180	LOC_Os10g32550	DIP-6141N|refseq:NP_417104|uniprotkP09372	DIP-339N|refseq:NP_313151|uniprotkP0A6F5	DIP20081014	coimmunoprecipitation	-	10647006	E.coli	LOC_Os04g35180LOC_Os10g32550
LOC_Os01g21820	LOC_Os01g21820	DIP-10840N|refseq:NP_414640|uniprotkP10408	DIP-10840N|refseq:NP_414640|uniprotkP10408	DIP20081014	molecular sieving	-	8241173	E.coli	LOC_Os01g21820LOC_Os01g21820
LOC_Os12g41250	LOC_Os12g41250	DIP-9035N|refseq:NP_417722|uniprotkP24182	DIP-9035N|refseq:NP_417722|uniprotkP24182	DIP20081014	x-ray crystallography	-	7915138	E.coli	LOC_Os12g41250LOC_Os12g41250
LOC_Os01g38970	LOC_Os01g38970	DIP-1025N|refseq:NP_414574|uniprotkP00968	DIP-1025N|refseq:NP_414574|uniprotkP00968	DIP20081014	cross-linking study	-	9603918	E.coli	LOC_Os01g38970LOC_Os01g38970
LOC_Os01g08540	LOC_Os01g08540	DIP-10287N|refseq:NP_417213|uniprotkP23909	DIP-10287N|refseq:NP_417213|uniprotkP23909	DIP20081014	surface plasmon resonance	-	12829697	E.coli	LOC_Os01g08540LOC_Os01g08540
LOC_Os02g37920	LOC_Os02g37920	DIP-10285N|refseq:NP_418591|uniprotkP23367	DIP-10285N|refseq:NP_418591|uniprotkP23367	DIP20081014	cosedimentation in solution	-	2536011	E.coli	LOC_Os02g37920LOC_Os02g37920
LOC_Os01g08540	LOC_Os02g37920	DIP-10285N|refseq:NP_418591|uniprotkP23367	DIP-10287N|refseq:NP_417213|uniprotkP23909	DIP20081014	experimental interaction detection	-	10026220	E.coli	LOC_Os01g08540LOC_Os02g37920
LOC_Os01g08540	LOC_Os07g30980	DIP-10287N|refseq:NP_417213|uniprotkP23909	DIP-11103N|refseq:NP_418258|uniprotkP03018	DIP20081014	affinity chromatography technology	-	10734142	E.coli	LOC_Os01g08540LOC_Os07g30980
LOC_Os02g37920	LOC_Os07g30980	DIP-10285N|refseq:NP_418591|uniprotkP23367	DIP-11103N|refseq:NP_418258|uniprotkP03018	DIP20081014	biochemical	-	10984488	E.coli	LOC_Os02g37920LOC_Os07g30980
LOC_Os03g61120	LOC_Os04g38950	DIP-10434N|refseq:NP_416326|uniprotkP05041	DIP-10433N|refseq:NP_417819|uniprotkP00903	DIP20081014	genetic interference	-	8679677	E.coli	LOC_Os03g61120LOC_Os04g38950
LOC_Os07g07310	LOC_Os08g23430	DIP-10727N|refseq:NP_415602|uniprotkP21513	DIP-10522N|refseq:NP_417633|uniprotkP05055	DIP20081014	biochemical	-	7510217	E.coli	LOC_Os07g07310LOC_Os08g23430
LOC_Os10g33270	LOC_Os10g33270	DIP-9365N|refseq:NP_414874|uniprotkP00816	DIP-9365N|refseq:NP_414874|uniprotkP00816	DIP20081014	molecular sieving	-	6994799	E.coli	LOC_Os10g33270LOC_Os10g33270
LOC_Os10g32550	LOC_Os10g32550	DIP-339N|refseq:NP_313151|uniprotkP0A6F5	DIP-339N|refseq:NP_313151|uniprotkP0A6F5	DIP20081014	electron microscopy	-	11779463	E.coli	LOC_Os10g32550LOC_Os10g32550
LOC_Os04g38640	LOC_Os04g38640	DIP-9424N|refseq:NP_417701|uniprotkP39099	DIP-9424N|refseq:NP_417701|uniprotkP39099	DIP20081014	cross-linking study	-	8830688	E.coli	LOC_Os04g38640LOC_Os04g38640
LOC_Os08g23430	LOC_Os08g23430	DIP-10727N|refseq:NP_415602|uniprotkP21513	DIP-10727N|refseq:NP_415602|uniprotkP21513	DIP20081014	tandem affinity purification	-	15690043	E.coli	LOC_Os08g23430LOC_Os08g23430
LOC_Os03g01190	LOC_Os03g01190	DIP-10631N|refseq:NP_418475|uniprotkP28304	DIP-10631N|refseq:NP_418475|uniprotkP28304	DIP20081014	x-ray crystallography	-	7602590	E.coli	LOC_Os03g01190LOC_Os03g01190
LOC_Os02g04740	LOC_Os02g04740	DIP-10232N|refseq:NP_415306|uniprotkP30749	DIP-10232N|refseq:NP_415306|uniprotkP30749	DIP20081014	mass spectrometry studies of complexes	-	15709772	E.coli	LOC_Os02g04740LOC_Os02g04740
LOC_Os07g07550	LOC_Os07g07550	DIP-9735N|refseq:NP_415279|uniprotkP09148	DIP-9735N|refseq:NP_415279|uniprotkP09148	DIP20081014	x-ray crystallography	-	7669762	E.coli	LOC_Os07g07550LOC_Os07g07550
LOC_Os12g18900	LOC_Os12g18900	DIP-9324N|refseq:NP_416195|uniprotkP77444	DIP-9324N|refseq:NP_416195|uniprotkP77444	DIP20081014	x-ray crystallography	-	10684605	E.coli	LOC_Os12g18900LOC_Os12g18900
LOC_Os07g44890	LOC_Os07g44890	DIP-9062N|refseq:NP_415009|uniprotkP23872	DIP-9062N|refseq:NP_415009|uniprotkP23872	DIP20081014	molecular sieving	-	12374803	E.coli	LOC_Os07g44890LOC_Os07g44890
LOC_Os08g28730	LOC_Os08g28730	DIP-9728N|refseq:NP_415280|uniprotkP09147	DIP-9728N|refseq:NP_415280|uniprotkP09147	DIP20081014	x-ray crystallography	-	1579570	E.coli	LOC_Os08g28730LOC_Os08g28730
LOC_Os06g07860	LOC_Os06g07860	DIP-10192N|refseq:NP_418374|uniprotkP00935	DIP-10192N|refseq:NP_418374|uniprotkP00935	DIP20081014	x-ray crystallography	-	9843488	E.coli	LOC_Os06g07860LOC_Os06g07860
LOC_Os06g23114	LOC_Os06g23114	DIP-11057N|refseq:NP_415904|uniprotkP46883	DIP-11057N|refseq:NP_415904|uniprotkP46883	DIP20081014	x-ray crystallography	-	8591028	E.coli	LOC_Os06g23114LOC_Os06g23114
LOC_Os08g23730	LOC_Os08g23730	DIP-9852N|refseq:NP_417002|uniprotkP04079	DIP-9852N|refseq:NP_417002|uniprotkP04079	DIP20081014	x-ray crystallography	-	8548458	E.coli	LOC_Os08g23730LOC_Os08g23730
LOC_Os03g50510	LOC_Os03g50510	DIP-10018N|refseq:NP_418220|uniprotkP04968	DIP-10018N|refseq:NP_418220|uniprotkP04968	DIP20081014	x-ray crystallography	-	9562556	E.coli	LOC_Os03g50510LOC_Os03g50510
LOC_Os01g54370	LOC_Os01g54370	DIP-10624N|refseq:NP_415580|uniprotkP05020	DIP-10624N|refseq:NP_415580|uniprotkP05020	DIP20081014	cosedimentation in solution	-	6142052	E.coli	LOC_Os01g54370LOC_Os01g54370
LOC_Os02g04170	LOC_Os02g04170	DIP-556N|refseq:NP_417069|uniprotkP10902	DIP-556N|refseq:NP_417069|uniprotkP10902	DIP20081014	x-ray crystallography	-	10425677	E.coli	LOC_Os02g04170LOC_Os02g04170
LOC_Os07g30980	LOC_Os07g30980	DIP-11103N|refseq:NP_418258|uniprotkP03018	DIP-11103N|refseq:NP_418258|uniprotkP03018	DIP20081014	tandem affinity purification	-	15690043	E.coli	LOC_Os07g30980LOC_Os07g30980
LOC_Os04g35180	LOC_Os05g26914	DIP-6141N|refseq:NP_417104|uniprotkP09372	DIP-9460N|refseq:NP_414556|uniprotkP08622	DIP20081014	molecular sieving	-	8599944	E.coli	LOC_Os04g35180LOC_Os05g26914
LOC_Os12g10850	LOC_Os12g10850	DIP-10289N|refseq:NP_417436|uniprotkP17802	DIP-10289N|refseq:NP_417436|uniprotkP17802	DIP20081014	tandem affinity purification	-	15690043	E.coli	LOC_Os12g10850LOC_Os12g10850
LOC_Os03g63074	LOC_Os08g21840	DIP-10752N|refseq:NP_417760|uniprotkP02413	DIP-2903N|uniprotkP28629	DIP20081014	tandem affinity purification	-	15690043	E.coli	LOC_Os03g63074LOC_Os08g21840
LOC_Os06g13660	LOC_Os06g13660	DIP-9080N|refseq:NP_417177|uniprotkP00957	DIP-9080N|refseq:NP_417177|uniprotkP00957	DIP20081014	molecular sieving	-	7005211	E.coli	LOC_Os06g13660LOC_Os06g13660
LOC_Os02g38210	LOC_Os06g13660	DIP-6159N|refseq:NP_312930|uniprotkP0A6N1	DIP-9080N|refseq:NP_417177|uniprotkP00957	DIP20081014	tandem affinity purification	-	15690043	E.coli	LOC_Os02g38210LOC_Os06g13660
LOC_Os01g06020	LOC_Os01g06020	DIP-9182N|refseq:NP_416380|uniprotkP21889	DIP-9182N|refseq:NP_416380|uniprotkP21889	DIP20081014	tandem affinity purification	-	15690043	E.coli	LOC_Os01g06020LOC_Os01g06020
LOC_Os01g06020	LOC_Os05g48200	DIP-9182N|refseq:NP_416380|uniprotkP21889	DIP-9803N|refseq:NP_417680|uniprotkP09832	DIP20081014	tandem affinity purification	-	15690043	E.coli	LOC_Os01g06020LOC_Os05g48200
LOC_Os09g38777	LOC_Os09g38777	DIP-28068N|uniprotkP75863	DIP-28068N|uniprotkP75863	DIP20081014	tandem affinity purification	-	15690043	E.coli	LOC_Os09g38777LOC_Os09g38777
LOC_Os05g42350	LOC_Os09g38777	DIP-9380N|uniprotkP17846	DIP-28068N|uniprotkP75863	DIP20081014	tandem affinity purification	-	15690043	E.coli	LOC_Os05g42350LOC_Os09g38777
LOC_Os04g55960	LOC_Os09g38777	DIP-28068N|uniprotkP75863	DIP-9381N|uniprotkP38038	DIP20081014	tandem affinity purification	-	15690043	E.coli	LOC_Os04g55960LOC_Os09g38777
LOC_Os03g51000	LOC_Os03g51000	DIP-11563N|refseq:NP_415718|uniprotkP76015	DIP-11563N|refseq:NP_415718|uniprotkP76015	DIP20081014	cosedimentation in solution	-	15616579	E.coli	LOC_Os03g51000LOC_Os03g51000
LOC_Os01g73790	LOC_Os01g73790	DIP-11961N|refseq:NP_416758|uniprotkP77398	DIP-11961N|refseq:NP_416758|uniprotkP77398	DIP20081014	tandem affinity purification	-	15690043	E.coli	LOC_Os01g73790LOC_Os01g73790
LOC_Os01g24680	LOC_Os01g24680	DIP-11990N|refseq:NP_416843|uniprotkP77399	DIP-11990N|refseq:NP_416843|uniprotkP77399	DIP20081014	tandem affinity purification	-	15690043	E.coli	LOC_Os01g24680LOC_Os01g24680
LOC_Os01g24680	LOC_Os08g44860	DIP-10458N|refseq:NP_415452|uniprotkP04825	DIP-11990N|refseq:NP_416843|uniprotkP77399	DIP20081014	tandem affinity purification	-	15690043	E.coli	LOC_Os01g24680LOC_Os08g44860
LOC_Os09g38420	LOC_Os09g38420	DIP-9386N|refseq:NP_415059|uniprotkP21888	DIP-9386N|refseq:NP_415059|uniprotkP21888	DIP20081014	tandem affinity purification	-	15690043	E.coli	LOC_Os09g38420LOC_Os09g38420
LOC_Os05g26914	LOC_Os05g26914	DIP-9460N|refseq:NP_414556|uniprotkP08622	DIP-9460N|refseq:NP_414556|uniprotkP08622	DIP20081014	biophysical	-	15849180	E.coli	LOC_Os05g26914LOC_Os05g26914
LOC_Os05g26914	LOC_Os07g46630	DIP-9460N|refseq:NP_414556|uniprotkP08622	DIP-9056N|refseq:NP_416140|uniprotkP22333	DIP20081014	tandem affinity purification	-	15690043	E.coli	LOC_Os05g26914LOC_Os07g46630
LOC_Os02g38210	LOC_Os05g26914	DIP-6159N|refseq:NP_312930|uniprotkP0A6N1	DIP-9460N|refseq:NP_414556|uniprotkP08622	DIP20081014	tandem affinity purification	-	15690043	E.coli	LOC_Os02g38210LOC_Os05g26914
LOC_Os05g33840	LOC_Os05g33840	DIP-9485N|refseq:NP_414954|uniprotkP77488	DIP-9485N|refseq:NP_414954|uniprotkP77488	DIP20081014	tandem affinity purification	-	15690043	E.coli	LOC_Os05g33840LOC_Os05g33840
LOC_Os02g38210	LOC_Os05g33840	DIP-6159N|refseq:NP_312930|uniprotkP0A6N1	DIP-9485N|refseq:NP_414954|uniprotkP77488	DIP20081014	tandem affinity purification	-	15690043	E.coli	LOC_Os02g38210LOC_Os05g33840
LOC_Os05g49220	LOC_Os05g49220	DIP-9521N|refseq:NP_417061|uniprotkP06616	DIP-9521N|refseq:NP_417061|uniprotkP06616	DIP20081014	tandem affinity purification	-	15690043	E.coli	LOC_Os05g49220LOC_Os05g49220
LOC_Os02g38210	LOC_Os05g49220	DIP-9521N|refseq:NP_417061|uniprotkP06616	DIP-6159N|refseq:NP_312930|uniprotkP0A6N1	DIP20081014	tandem affinity purification	-	15690043	E.coli	LOC_Os02g38210LOC_Os05g49220
LOC_Os03g12610	LOC_Os03g12610	DIP-11145N|refseq:NP_417278|uniprotkP38506	DIP-11145N|refseq:NP_417278|uniprotkP38506	DIP20081014	tandem affinity purification	-	15690043	E.coli	LOC_Os03g12610LOC_Os03g12610
LOC_Os12g42870	LOC_Os12g42870	DIP-9674N|refseq:NP_416818|uniprotkP08192	DIP-9674N|refseq:NP_416818|uniprotkP08192	DIP20081014	tandem affinity purification	-	15690043	E.coli	LOC_Os12g42870LOC_Os12g42870
LOC_Os11g03900	LOC_Os11g03900	DIP-9775N|refseq:NP_418185|uniprotkP17169	DIP-9775N|refseq:NP_418185|uniprotkP17169	DIP20081014	tandem affinity purification	-	15690043	E.coli	LOC_Os11g03900LOC_Os11g03900
LOC_Os06g13660	LOC_Os11g03900	DIP-9775N|refseq:NP_418185|uniprotkP17169	DIP-9080N|refseq:NP_417177|uniprotkP00957	DIP20081014	tandem affinity purification	-	15690043	E.coli	LOC_Os06g13660LOC_Os11g03900
LOC_Os05g26914	LOC_Os11g03900	DIP-9775N|refseq:NP_418185|uniprotkP17169	DIP-9460N|refseq:NP_414556|uniprotkP08622	DIP20081014	tandem affinity purification	-	15690043	E.coli	LOC_Os05g26914LOC_Os11g03900
LOC_Os05g08990	LOC_Os05g08990	DIP-9787N|refseq:NP_415206|uniprotkP00962	DIP-9787N|refseq:NP_415206|uniprotkP00962	DIP20081014	tandem affinity purification	-	15690043	E.coli	LOC_Os05g08990LOC_Os05g08990
LOC_Os05g48200	LOC_Os05g48200	DIP-9803N|refseq:NP_417680|uniprotkP09832	DIP-9803N|refseq:NP_417680|uniprotkP09832	DIP20081014	tandem affinity purification	-	15690043	E.coli	LOC_Os05g48200LOC_Os05g48200
LOC_Os05g48200	LOC_Os07g46460	DIP-9802N|refseq:NP_417679|uniprotkP09831	DIP-9803N|refseq:NP_417680|uniprotkP09832	DIP20081014	tandem affinity purification	-	15690043	E.coli	LOC_Os05g48200LOC_Os07g46460
LOC_Os02g02860	LOC_Os02g02860	DIP-9810N|refseq:NP_416899|uniprotkP04805	DIP-9810N|refseq:NP_416899|uniprotkP04805	DIP20081014	tandem affinity purification	-	15690043	E.coli	LOC_Os02g02860LOC_Os02g02860
LOC_Os06g01400	LOC_Os06g01400	DIP-6880N|refseq:NP_418016|uniprotkP00961	DIP-6880N|refseq:NP_418016|uniprotkP00961	DIP20081014	tandem affinity purification	-	15690043	E.coli	LOC_Os06g01400LOC_Os06g01400
LOC_Os04g35180	LOC_Os04g35180	DIP-6141N|refseq:NP_417104|uniprotkP09372	DIP-6141N|refseq:NP_417104|uniprotkP09372	DIP20081014	tandem affinity purification	-	15690043	E.coli	LOC_Os04g35180LOC_Os04g35180
LOC_Os05g32370	LOC_Os05g32370	DIP-9937N|refseq:NP_415931|uniprotkP43329	DIP-9937N|refseq:NP_415931|uniprotkP43329	DIP20081014	tandem affinity purification	-	15690043	E.coli	LOC_Os05g32370LOC_Os05g32370
LOC_Os02g53770	LOC_Os02g53770	DIP-10017N|refseq:NP_414567|uniprotkP00956	DIP-10017N|refseq:NP_414567|uniprotkP00956	DIP20081014	tandem affinity purification	-	15690043	E.coli	LOC_Os02g53770LOC_Os02g53770
LOC_Os02g38210	LOC_Os02g53770	DIP-10017N|refseq:NP_414567|uniprotkP00956	DIP-6159N|refseq:NP_312930|uniprotkP0A6N1	DIP20081014	tandem affinity purification	-	15690043	E.coli	LOC_Os02g38210LOC_Os02g53770
LOC_Os07g39270	LOC_Os07g39270	DIP-10044N|refseq:NP_414955|uniprotkP22939	DIP-10044N|refseq:NP_414955|uniprotkP22939	DIP20081014	tandem affinity purification	-	15690043	E.coli	LOC_Os07g39270LOC_Os07g39270
LOC_Os02g02400	LOC_Os02g02400	DIP-10052N|uniprotkP21179	DIP-10052N|uniprotkP21179	DIP20081014	tandem affinity purification	-	15690043	E.coli	LOC_Os02g02400LOC_Os02g02400
LOC_Os05g48750	LOC_Os05g48750	DIP-10066N|refseq:NP_415438|uniprotkP04951	DIP-10066N|refseq:NP_415438|uniprotkP04951	DIP20081014	tandem affinity purification	-	15690043	E.coli	LOC_Os05g48750LOC_Os05g48750
LOC_Os05g26914	LOC_Os05g48750	DIP-9460N|refseq:NP_414556|uniprotkP08622	DIP-10066N|refseq:NP_415438|uniprotkP04951	DIP20081014	tandem affinity purification	-	15690043	E.coli	LOC_Os05g26914LOC_Os05g48750
LOC_Os02g38210	LOC_Os05g48750	DIP-6159N|refseq:NP_312930|uniprotkP0A6N1	DIP-10066N|refseq:NP_415438|uniprotkP04951	DIP20081014	tandem affinity purification	-	15690043	E.coli	LOC_Os02g38210LOC_Os05g48750
LOC_Os10g10434	LOC_Os10g10434	DIP-10076N|refseq:NP_414593|uniprotkP06992	DIP-10076N|refseq:NP_414593|uniprotkP06992	DIP20081014	tandem affinity purification	-	15690043	E.coli	LOC_Os10g10434LOC_Os10g10434
LOC_Os04g53210	LOC_Os04g53210	DIP-10108N|refseq:NP_418062|uniprotkP33232	DIP-10108N|refseq:NP_418062|uniprotkP33232	DIP20081014	tandem affinity purification	-	15690043	E.coli	LOC_Os04g53210LOC_Os04g53210
LOC_Os01g03020	LOC_Os01g03020	DIP-10095N|refseq:NP_415175|uniprotkP07813	DIP-10095N|refseq:NP_415175|uniprotkP07813	DIP20081014	tandem affinity purification	-	15690043	E.coli	LOC_Os01g03020LOC_Os01g03020
LOC_Os01g54900	LOC_Os01g54900	DIP-10122N|refseq:NP_414724|uniprotkP10441	DIP-10122N|refseq:NP_414724|uniprotkP10441	DIP20081014	tandem affinity purification	-	15690043	E.coli	LOC_Os01g54900LOC_Os01g54900
LOC_Os01g54900	LOC_Os02g38210	DIP-6159N|refseq:NP_312930|uniprotkP0A6N1	DIP-10122N|refseq:NP_414724|uniprotkP10441	DIP20081014	tandem affinity purification	-	15690043	E.coli	LOC_Os01g54900LOC_Os02g38210
LOC_Os07g04200	LOC_Os07g04200	DIP-10124N|refseq:NP_414721|uniprotkP21645	DIP-10124N|refseq:NP_414721|uniprotkP21645	DIP20081014	lambda repressor two hybrid	-	14973045	E.coli	LOC_Os07g04200LOC_Os07g04200
LOC_Os05g26914	LOC_Os07g04200	DIP-10124N|refseq:NP_414721|uniprotkP21645	DIP-9460N|refseq:NP_414556|uniprotkP08622	DIP20081014	tandem affinity purification	-	15690043	E.coli	LOC_Os05g26914LOC_Os07g04200
LOC_Os05g08990	LOC_Os07g04200	DIP-9787N|refseq:NP_415206|uniprotkP00962	DIP-10124N|refseq:NP_414721|uniprotkP21645	DIP20081014	tandem affinity purification	-	15690043	E.coli	LOC_Os05g08990LOC_Os07g04200
LOC_Os07g04200	LOC_Os08g21840	DIP-10752N|refseq:NP_417760|uniprotkP02413	DIP-10124N|refseq:NP_414721|uniprotkP21645	DIP20081014	tandem affinity purification	-	15690043	E.coli	LOC_Os07g04200LOC_Os08g21840
LOC_Os03g05806	LOC_Os07g04200	DIP-10124N|refseq:NP_414721|uniprotkP21645	DIP-11585N|refseq:NP_415785|uniprotkP37765	DIP20081014	tandem affinity purification	-	15690043	E.coli	LOC_Os03g05806LOC_Os07g04200
LOC_Os02g24354	LOC_Os02g24354	DIP-10132N|refseq:NP_417315|uniprotkP00861	DIP-10132N|refseq:NP_417315|uniprotkP00861	DIP20081014	tandem affinity purification	-	15690043	E.coli	LOC_Os02g24354LOC_Os02g24354
LOC_Os11g38810	LOC_Os11g38810	DIP-10153N|refseq:NP_416130|uniprotkP00946	DIP-10153N|refseq:NP_416130|uniprotkP00946	DIP20081014	tandem affinity purification	-	15690043	E.coli	LOC_Os11g38810LOC_Os11g38810
LOC_Os03g10450	LOC_Os11g38810	DIP-12916N|refseq:NP_417741|uniprotkP45748	DIP-10153N|refseq:NP_416130|uniprotkP00946	DIP20081014	tandem affinity purification	-	15690043	E.coli	LOC_Os03g10450LOC_Os11g38810
LOC_Os11g32880	LOC_Os11g32880	DIP-10199N|refseq:NP_415632|uniprotkP30958	DIP-10199N|refseq:NP_415632|uniprotkP30958	DIP20081014	tandem affinity purification	-	15690043	E.coli	LOC_Os11g32880LOC_Os11g32880
LOC_Os12g32230	LOC_Os12g32230	DIP-10228N|refseq:NP_415302|uniprotkP30745	DIP-10228N|refseq:NP_415302|uniprotkP30745	DIP20081014	tandem affinity purification	-	15690043	E.coli	LOC_Os12g32230LOC_Os12g32230
LOC_Os10g32550	LOC_Os12g32230	DIP-339N|refseq:NP_313151|uniprotkP0A6F5	DIP-10228N|refseq:NP_415302|uniprotkP30745	DIP20081014	tandem affinity purification	-	15690043	E.coli	LOC_Os10g32550LOC_Os12g32230
LOC_Os02g38210	LOC_Os12g32230	DIP-6159N|refseq:NP_312930|uniprotkP0A6N1	DIP-10228N|refseq:NP_415302|uniprotkP30745	DIP20081014	tandem affinity purification	-	15690043	E.coli	LOC_Os02g38210LOC_Os12g32230
LOC_Os10g40130	LOC_Os10g40130	DIP-10280N|refseq:NP_414627|uniprotkP22188	DIP-10280N|refseq:NP_414627|uniprotkP22188	DIP20081014	tandem affinity purification	-	15690043	E.coli	LOC_Os10g40130LOC_Os10g40130
LOC_Os10g40130	LOC_Os12g37640	DIP-10280N|refseq:NP_414627|uniprotkP22188	DIP-10459N|refseq:NP_417384|uniprotkP15034	DIP20081014	tandem affinity purification	-	15690043	E.coli	LOC_Os10g40130LOC_Os12g37640
LOC_Os07g07310	LOC_Os10g40130	DIP-10280N|refseq:NP_414627|uniprotkP22188	DIP-10522N|refseq:NP_417633|uniprotkP05055	DIP20081014	tandem affinity purification	-	15690043	E.coli	LOC_Os07g07310LOC_Os10g40130
LOC_Os01g33230	LOC_Os01g33230	DIP-10282N|refseq:NP_414632|uniprotkP17443	DIP-10282N|refseq:NP_414632|uniprotkP17443	DIP20081014	tandem affinity purification	-	15690043	E.coli	LOC_Os01g33230LOC_Os01g33230
LOC_Os01g33230	LOC_Os10g40130	DIP-10280N|refseq:NP_414627|uniprotkP22188	DIP-10282N|refseq:NP_414632|uniprotkP17443	DIP20081014	tandem affinity purification	-	15690043	E.coli	LOC_Os01g33230LOC_Os10g40130
LOC_Os02g37920	LOC_Os02g38210	DIP-10285N|refseq:NP_418591|uniprotkP23367	DIP-6159N|refseq:NP_312930|uniprotkP0A6N1	DIP20081014	tandem affinity purification	-	15690043	E.coli	LOC_Os02g37920LOC_Os02g38210
LOC_Os03g63490	LOC_Os03g63490	DIP-10437N|refseq:NP_414675|uniprotkP31663	DIP-10437N|refseq:NP_414675|uniprotkP31663	DIP20081014	tandem affinity purification	-	15690043	E.coli	LOC_Os03g63490LOC_Os03g63490
LOC_Os01g12560	LOC_Os03g63490	DIP-10436N|refseq:NP_414676|uniprotkP31057	DIP-10437N|refseq:NP_414675|uniprotkP31663	DIP20081014	tandem affinity purification	-	15690043	E.coli	LOC_Os01g12560LOC_Os03g63490
LOC_Os08g44860	LOC_Os08g44860	DIP-10458N|refseq:NP_415452|uniprotkP04825	DIP-10458N|refseq:NP_415452|uniprotkP04825	DIP20081014	tandem affinity purification	-	15690043	E.coli	LOC_Os08g44860LOC_Os08g44860
LOC_Os08g44860	LOC_Os10g32550	DIP-10458N|refseq:NP_415452|uniprotkP04825	DIP-339N|refseq:NP_313151|uniprotkP0A6F5	DIP20081014	tandem affinity purification	-	15690043	E.coli	LOC_Os08g44860LOC_Os10g32550
LOC_Os12g37640	LOC_Os12g37640	DIP-10459N|refseq:NP_417384|uniprotkP15034	DIP-10459N|refseq:NP_417384|uniprotkP15034	DIP20081014	tandem affinity purification	-	15690043	E.coli	LOC_Os12g37640LOC_Os12g37640
LOC_Os10g26130	LOC_Os10g26130	DIP-6878N|refseq:NP_416229|uniprotkP08312	DIP-6878N|refseq:NP_416229|uniprotkP08312	DIP20081014	tandem affinity purification	-	15690043	E.coli	LOC_Os10g26130LOC_Os10g26130
LOC_Os02g36380	LOC_Os02g36380	DIP-10505N|refseq:NP_415236|uniprotkP00914	DIP-10505N|refseq:NP_415236|uniprotkP00914	DIP20081014	tandem affinity purification	-	15690043	E.coli	LOC_Os02g36380LOC_Os02g36380
LOC_Os07g07310	LOC_Os07g07310	DIP-10522N|refseq:NP_417633|uniprotkP05055	DIP-10522N|refseq:NP_417633|uniprotkP05055	DIP20081014	tandem affinity purification	-	15690043	E.coli	LOC_Os07g07310LOC_Os07g07310
LOC_Os07g07310	LOC_Os08g21840	DIP-10752N|refseq:NP_417760|uniprotkP02413	DIP-10522N|refseq:NP_417633|uniprotkP05055	DIP20081014	tandem affinity purification	-	15690043	E.coli	LOC_Os07g07310LOC_Os08g21840
LOC_Os03g05806	LOC_Os07g07310	DIP-11585N|refseq:NP_415785|uniprotkP37765	DIP-10522N|refseq:NP_417633|uniprotkP05055	DIP20081014	tandem affinity purification	-	15690043	E.coli	LOC_Os03g05806LOC_Os07g07310
LOC_Os04g54500	LOC_Os04g54500	DIP-10524N|refseq:NP_418300|uniprotkP00582	DIP-10524N|refseq:NP_418300|uniprotkP00582	DIP20081014	tandem affinity purification	-	15690043	E.coli	LOC_Os04g54500LOC_Os04g54500
LOC_Os04g54500	LOC_Os05g32370	DIP-9937N|refseq:NP_415931|uniprotkP43329	DIP-10524N|refseq:NP_418300|uniprotkP00582	DIP20081014	tandem affinity purification	-	15690043	E.coli	LOC_Os04g54500LOC_Os05g32370
LOC_Os02g38210	LOC_Os04g54500	DIP-6159N|refseq:NP_312930|uniprotkP0A6N1	DIP-10524N|refseq:NP_418300|uniprotkP00582	DIP20081014	tandem affinity purification	-	15690043	E.coli	LOC_Os02g38210LOC_Os04g54500
LOC_Os06g04000	LOC_Os06g04000	DIP-10546N|refseq:NP_415058|uniprotkP23869	DIP-10546N|refseq:NP_415058|uniprotkP23869	DIP20081014	tandem affinity purification	-	15690043	E.coli	LOC_Os06g04000LOC_Os06g04000
LOC_Os03g19300	LOC_Os03g19300	DIP-10559N|refseq:NP_417367|uniprotkP07012	DIP-10559N|refseq:NP_417367|uniprotkP07012	DIP20081014	tandem affinity purification	-	15690043	E.coli	LOC_Os03g19300LOC_Os03g19300
LOC_Os03g19300	LOC_Os04g54500	DIP-10559N|refseq:NP_417367|uniprotkP07012	DIP-10524N|refseq:NP_418300|uniprotkP00582	DIP20081014	tandem affinity purification	-	15690043	E.coli	LOC_Os03g19300LOC_Os04g54500
LOC_Os03g19300	LOC_Os12g29990	DIP-10559N|refseq:NP_417367|uniprotkP07012	DIP-9749N|refseq:NP_417536|uniprotkP05852	DIP20081014	tandem affinity purification	-	15690043	E.coli	LOC_Os03g19300LOC_Os12g29990
LOC_Os05g38150	LOC_Os05g38150	DIP-10568N|refseq:NP_414778|uniprotkP07004	DIP-10568N|refseq:NP_414778|uniprotkP07004	DIP20081014	tandem affinity purification	-	15690043	E.coli	LOC_Os05g38150LOC_Os05g38150
LOC_Os05g38150	LOC_Os07g04200	DIP-10568N|refseq:NP_414778|uniprotkP07004	DIP-10124N|refseq:NP_414721|uniprotkP21645	DIP20081014	tandem affinity purification	-	15690043	E.coli	LOC_Os05g38150LOC_Os07g04200
LOC_Os05g38150	LOC_Os12g25710	DIP-10573N|refseq:NP_414736|uniprotkP16659	DIP-10568N|refseq:NP_414778|uniprotkP07004	DIP20081014	tandem affinity purification	-	15690043	E.coli	LOC_Os05g38150LOC_Os12g25710
LOC_Os12g25710	LOC_Os12g25710	DIP-10573N|refseq:NP_414736|uniprotkP16659	DIP-10573N|refseq:NP_414736|uniprotkP16659	DIP20081014	tandem affinity purification	-	15690043	E.coli	LOC_Os12g25710LOC_Os12g25710
LOC_Os02g48100	LOC_Os02g48100	DIP-10653N|refseq:NP_418109|uniprotkP24230	DIP-10653N|refseq:NP_418109|uniprotkP24230	DIP20081014	tandem affinity purification	-	15690043	E.coli	LOC_Os02g48100LOC_Os02g48100
LOC_Os07g48360	LOC_Os07g48360	DIP-10656N|uniprotkP15043	DIP-10656N|uniprotkP15043	DIP20081014	tandem affinity purification	-	15690043	E.coli	LOC_Os07g48360LOC_Os07g48360
LOC_Os07g48360	LOC_Os09g32450	DIP-11011N|refseq:NP_415790|uniprotkP06612	DIP-10656N|uniprotkP15043	DIP20081014	tandem affinity purification	-	15690043	E.coli	LOC_Os07g48360LOC_Os09g32450
LOC_Os02g38210	LOC_Os08g23430	DIP-6159N|refseq:NP_312930|uniprotkP0A6N1	DIP-10727N|refseq:NP_415602|uniprotkP21513	DIP20081014	tandem affinity purification	-	15690043	E.coli	LOC_Os02g38210LOC_Os08g23430
LOC_Os03g05806	LOC_Os08g23430	DIP-11585N|refseq:NP_415785|uniprotkP37765	DIP-10727N|refseq:NP_415602|uniprotkP21513	DIP20081014	tandem affinity purification	-	15690043	E.coli	LOC_Os03g05806LOC_Os08g23430
LOC_Os09g07820	LOC_Os09g07820	DIP-10738N|uniprotkP03842	DIP-10738N|uniprotkP03842	DIP20081014	tandem affinity purification	-	15690043	E.coli	LOC_Os09g07820LOC_Os09g07820
LOC_Os05g26914	LOC_Os09g07820	DIP-9460N|refseq:NP_414556|uniprotkP08622	DIP-10738N|uniprotkP03842	DIP20081014	tandem affinity purification	-	15690043	E.coli	LOC_Os05g26914LOC_Os09g07820
LOC_Os02g38210	LOC_Os09g07820	DIP-6159N|refseq:NP_312930|uniprotkP0A6N1	DIP-10738N|uniprotkP03842	DIP20081014	tandem affinity purification	-	15690043	E.coli	LOC_Os02g38210LOC_Os09g07820
LOC_Os01g21820	LOC_Os08g42730	DIP-9220N|refseq:NP_415296|uniprotkP12996	DIP-10840N|refseq:NP_414640|uniprotkP10408	DIP20081014	tandem affinity purification	-	15690043	E.coli	LOC_Os01g21820LOC_Os08g42730
LOC_Os01g21820	LOC_Os02g38210	DIP-10840N|refseq:NP_414640|uniprotkP10408	DIP-6159N|refseq:NP_312930|uniprotkP0A6N1	DIP20081014	tandem affinity purification	-	15690043	E.coli	LOC_Os01g21820LOC_Os02g38210
LOC_Os01g21820	LOC_Os03g07850	DIP-10840N|refseq:NP_414640|uniprotkP10408	DIP-11035N|refseq:NP_415651|uniprotkP25745	DIP20081014	tandem affinity purification	-	15690043	E.coli	LOC_Os01g21820LOC_Os03g07850
LOC_Os06g50360	LOC_Os06g50360	DIP-10721N|refseq:NP_417085|uniprotkP33643	DIP-10721N|refseq:NP_417085|uniprotkP33643	DIP20081014	tandem affinity purification	-	15690043	E.coli	LOC_Os06g50360LOC_Os06g50360
LOC_Os07g22600	LOC_Os07g22600	DIP-10908N|refseq:NP_414663|uniprotkP09158	DIP-10908N|refseq:NP_414663|uniprotkP09158	DIP20081014	tandem affinity purification	-	15690043	E.coli	LOC_Os07g22600LOC_Os07g22600
LOC_Os08g38170	LOC_Os08g38170	DIP-10950N|refseq:NP_418005|uniprotkP05100	DIP-10950N|refseq:NP_418005|uniprotkP05100	DIP20081014	tandem affinity purification	-	15690043	E.coli	LOC_Os08g38170LOC_Os08g38170
LOC_Os08g31460	LOC_Os08g31460	DIP-11033N|refseq:NP_418162|uniprotkP25522	DIP-11033N|refseq:NP_418162|uniprotkP25522	DIP20081014	tandem affinity purification	-	15690043	E.coli	LOC_Os08g31460LOC_Os08g31460
LOC_Os01g21820	LOC_Os08g31460	DIP-11033N|refseq:NP_418162|uniprotkP25522	DIP-10840N|refseq:NP_414640|uniprotkP10408	DIP20081014	tandem affinity purification	-	15690043	E.coli	LOC_Os01g21820LOC_Os08g31460
LOC_Os09g32450	LOC_Os09g32450	DIP-11011N|refseq:NP_415790|uniprotkP06612	DIP-11011N|refseq:NP_415790|uniprotkP06612	DIP20081014	tandem affinity purification	-	15690043	E.coli	LOC_Os09g32450LOC_Os09g32450
LOC_Os06g13660	LOC_Os09g32450	DIP-11011N|refseq:NP_415790|uniprotkP06612	DIP-9080N|refseq:NP_417177|uniprotkP00957	DIP20081014	tandem affinity purification	-	15690043	E.coli	LOC_Os06g13660LOC_Os09g32450
LOC_Os03g06900	LOC_Os09g32450	DIP-11011N|refseq:NP_415790|uniprotkP06612	DIP-11012N|refseq:NP_416277|uniprotkP14294	DIP20081014	tandem affinity purification	-	15690043	E.coli	LOC_Os03g06900LOC_Os09g32450
LOC_Os03g05806	LOC_Os09g32450	DIP-11011N|refseq:NP_415790|uniprotkP06612	DIP-11585N|refseq:NP_415785|uniprotkP37765	DIP20081014	tandem affinity purification	-	15690043	E.coli	LOC_Os03g05806LOC_Os09g32450
LOC_Os03g06900	LOC_Os03g06900	DIP-11012N|refseq:NP_416277|uniprotkP14294	DIP-11012N|refseq:NP_416277|uniprotkP14294	DIP20081014	tandem affinity purification	-	15690043	E.coli	LOC_Os03g06900LOC_Os03g06900
LOC_Os03g06900	LOC_Os07g48360	DIP-11012N|refseq:NP_416277|uniprotkP14294	DIP-10656N|uniprotkP15043	DIP20081014	tandem affinity purification	-	15690043	E.coli	LOC_Os03g06900LOC_Os07g48360
LOC_Os01g54020	LOC_Os01g54020	DIP-11042N|refseq:NP_417843|uniprotkP00954	DIP-11042N|refseq:NP_417843|uniprotkP00954	DIP20081014	tandem affinity purification	-	15690043	E.coli	LOC_Os01g54020LOC_Os01g54020
LOC_Os02g38210	LOC_Os02g38210	DIP-6159N|refseq:NP_312930|uniprotkP0A6N1	DIP-6159N|refseq:NP_312930|uniprotkP0A6N1	DIP20081014	tandem affinity purification	-	15690043	E.coli	LOC_Os02g38210LOC_Os02g38210
LOC_Os02g38210	LOC_Os03g48850	DIP-11112N|refseq:NP_418679|uniprotkP07118	DIP-6159N|refseq:NP_312930|uniprotkP0A6N1	DIP20081014	tandem affinity purification	-	15690043	E.coli	LOC_Os02g38210LOC_Os03g48850
LOC_Os02g38210	LOC_Os07g47290	DIP-11149N|refseq:NP_418022|uniprotkP00944	DIP-6159N|refseq:NP_312930|uniprotkP0A6N1	DIP20081014	tandem affinity purification	-	15690043	E.coli	LOC_Os02g38210LOC_Os07g47290
LOC_Os06g05900	LOC_Os06g05900	DIP-11070N|refseq:NP_416735|uniprotkP17993	DIP-11070N|refseq:NP_416735|uniprotkP17993	DIP20081014	tandem affinity purification	-	15690043	E.coli	LOC_Os06g05900LOC_Os06g05900
LOC_Os04g57730	LOC_Os04g57730	DIP-11092N|refseq:NP_417075|uniprotkP12295	DIP-11092N|refseq:NP_417075|uniprotkP12295	DIP20081014	tandem affinity purification	-	15690043	E.coli	LOC_Os04g57730LOC_Os04g57730
LOC_Os03g55280	LOC_Os03g55280	DIP-11095N|refseq:NP_416822|uniprotkP08390	DIP-11095N|refseq:NP_416822|uniprotkP08390	DIP20081014	tandem affinity purification	-	15690043	E.coli	LOC_Os03g55280LOC_Os03g55280
LOC_Os02g38210	LOC_Os03g55280	DIP-11095N|refseq:NP_416822|uniprotkP08390	DIP-6159N|refseq:NP_312930|uniprotkP0A6N1	DIP20081014	tandem affinity purification	-	15690043	E.coli	LOC_Os02g38210LOC_Os03g55280
LOC_Os07g30980	LOC_Os12g28270	DIP-10923N|refseq:NP_417355|uniprotkQ46812	DIP-11103N|refseq:NP_418258|uniprotkP03018	DIP20081014	tandem affinity purification	-	15690043	E.coli	LOC_Os07g30980LOC_Os12g28270
LOC_Os07g30980	LOC_Os08g44860	DIP-11103N|refseq:NP_418258|uniprotkP03018	DIP-10458N|refseq:NP_415452|uniprotkP04825	DIP20081014	tandem affinity purification	-	15690043	E.coli	LOC_Os07g30980LOC_Os08g44860
LOC_Os01g21820	LOC_Os07g30980	DIP-11103N|refseq:NP_418258|uniprotkP03018	DIP-10840N|refseq:NP_414640|uniprotkP10408	DIP20081014	tandem affinity purification	-	15690043	E.coli	LOC_Os01g21820LOC_Os07g30980
LOC_Os03g48850	LOC_Os03g48850	DIP-11112N|refseq:NP_418679|uniprotkP07118	DIP-11112N|refseq:NP_418679|uniprotkP07118	DIP20081014	tandem affinity purification	-	15690043	E.coli	LOC_Os03g48850LOC_Os03g48850
LOC_Os01g58680	LOC_Os01g58680	DIP-11148N|refseq:NP_416263|uniprotkP09030	DIP-11148N|refseq:NP_416263|uniprotkP09030	DIP20081014	tandem affinity purification	-	15690043	E.coli	LOC_Os01g58680LOC_Os01g58680
LOC_Os03g64350	LOC_Os03g64350	DIP-11521N|refseq:NP_415573|uniprotkP24188	DIP-11521N|refseq:NP_415573|uniprotkP24188	DIP20081014	tandem affinity purification	-	15690043	E.coli	LOC_Os03g64350LOC_Os03g64350
LOC_Os02g30630	LOC_Os02g30630	DIP-10023N|refseq:NP_418216|uniprotkP00892	DIP-10023N|refseq:NP_418216|uniprotkP00892	DIP20081014	tandem affinity purification	-	15690043	E.coli	LOC_Os02g30630LOC_Os02g30630
LOC_Os02g30630	LOC_Os05g32370	DIP-9937N|refseq:NP_415931|uniprotkP43329	DIP-10023N|refseq:NP_418216|uniprotkP00892	DIP20081014	tandem affinity purification	-	15690043	E.coli	LOC_Os02g30630LOC_Os05g32370
LOC_Os01g07740	LOC_Os02g30630	DIP-10697N|refseq:NP_415318|uniprotkP25888	DIP-10023N|refseq:NP_418216|uniprotkP00892	DIP20081014	tandem affinity purification	-	15690043	E.coli	LOC_Os01g07740LOC_Os02g30630
LOC_Os02g30630	LOC_Os08g21840	DIP-10752N|refseq:NP_417760|uniprotkP02413	DIP-10023N|refseq:NP_418216|uniprotkP00892	DIP20081014	tandem affinity purification	-	15690043	E.coli	LOC_Os02g30630LOC_Os08g21840
LOC_Os01g21820	LOC_Os02g30630	DIP-10023N|refseq:NP_418216|uniprotkP00892	DIP-10840N|refseq:NP_414640|uniprotkP10408	DIP20081014	tandem affinity purification	-	15690043	E.coli	LOC_Os01g21820LOC_Os02g30630
LOC_Os02g30630	LOC_Os03g05806	DIP-11585N|refseq:NP_415785|uniprotkP37765	DIP-10023N|refseq:NP_418216|uniprotkP00892	DIP20081014	tandem affinity purification	-	15690043	E.coli	LOC_Os02g30630LOC_Os03g05806
LOC_Os03g07850	LOC_Os03g07850	DIP-11035N|refseq:NP_415651|uniprotkP25745	DIP-11035N|refseq:NP_415651|uniprotkP25745	DIP20081014	tandem affinity purification	-	15690043	E.coli	LOC_Os03g07850LOC_Os03g07850
LOC_Os03g05806	LOC_Os03g05806	DIP-11585N|refseq:NP_415785|uniprotkP37765	DIP-11585N|refseq:NP_415785|uniprotkP37765	DIP20081014	tandem affinity purification	-	15690043	E.coli	LOC_Os03g05806LOC_Os03g05806
LOC_Os03g05806	LOC_Os06g13660	DIP-11585N|refseq:NP_415785|uniprotkP37765	DIP-9080N|refseq:NP_417177|uniprotkP00957	DIP20081014	tandem affinity purification	-	15690043	E.coli	LOC_Os03g05806LOC_Os06g13660
LOC_Os03g05806	LOC_Os05g32370	DIP-9937N|refseq:NP_415931|uniprotkP43329	DIP-11585N|refseq:NP_415785|uniprotkP37765	DIP20081014	tandem affinity purification	-	15690043	E.coli	LOC_Os03g05806LOC_Os05g32370
LOC_Os03g05806	LOC_Os12g44160	DIP-11585N|refseq:NP_415785|uniprotkP37765	DIP-12368N|refseq:NP_417949|uniprotkP37631	DIP20081014	tandem affinity purification	-	15690043	E.coli	LOC_Os03g05806LOC_Os12g44160
LOC_Os02g53330	LOC_Os02g53330	DIP-11847N|refseq:NP_416429|uniprotkP76316	DIP-11847N|refseq:NP_416429|uniprotkP76316	DIP20081014	tandem affinity purification	-	15690043	E.coli	LOC_Os02g53330LOC_Os02g53330
LOC_Os01g50160	LOC_Os01g50160	DIP-11936N|refseq:NP_416685|uniprotkP33916	DIP-11936N|refseq:NP_416685|uniprotkP33916	DIP20081014	tandem affinity purification	-	15690043	E.coli	LOC_Os01g50160LOC_Os01g50160
LOC_Os01g50160	LOC_Os02g38210	DIP-6159N|refseq:NP_312930|uniprotkP0A6N1	DIP-11936N|refseq:NP_416685|uniprotkP33916	DIP20081014	tandem affinity purification	-	15690043	E.coli	LOC_Os01g50160LOC_Os02g38210
LOC_Os01g45370	LOC_Os01g45370	DIP-12035N|refseq:NP_417012|uniprotkP36979	DIP-12035N|refseq:NP_417012|uniprotkP36979	DIP20081014	tandem affinity purification	-	15690043	E.coli	LOC_Os01g45370LOC_Os01g45370
LOC_Os01g45370	LOC_Os05g26914	DIP-12035N|refseq:NP_417012|uniprotkP36979	DIP-9460N|refseq:NP_414556|uniprotkP08622	DIP20081014	tandem affinity purification	-	15690043	E.coli	LOC_Os01g45370LOC_Os05g26914
LOC_Os01g45370	LOC_Os05g32370	DIP-12035N|refseq:NP_417012|uniprotkP36979	DIP-9937N|refseq:NP_415931|uniprotkP43329	DIP20081014	tandem affinity purification	-	15690043	E.coli	LOC_Os01g45370LOC_Os05g32370
LOC_Os01g45370	LOC_Os07g07310	DIP-10522N|refseq:NP_417633|uniprotkP05055	DIP-12035N|refseq:NP_417012|uniprotkP36979	DIP20081014	tandem affinity purification	-	15690043	E.coli	LOC_Os01g45370LOC_Os07g07310
LOC_Os01g45370	LOC_Os08g23430	DIP-12035N|refseq:NP_417012|uniprotkP36979	DIP-10727N|refseq:NP_415602|uniprotkP21513	DIP20081014	tandem affinity purification	-	15690043	E.coli	LOC_Os01g45370LOC_Os08g23430
LOC_Os01g45370	LOC_Os08g21840	DIP-10752N|refseq:NP_417760|uniprotkP02413	DIP-12035N|refseq:NP_417012|uniprotkP36979	DIP20081014	tandem affinity purification	-	15690043	E.coli	LOC_Os01g45370LOC_Os08g21840
LOC_Os01g21820	LOC_Os01g45370	DIP-10840N|refseq:NP_414640|uniprotkP10408	DIP-12035N|refseq:NP_417012|uniprotkP36979	DIP20081014	tandem affinity purification	-	15690043	E.coli	LOC_Os01g21820LOC_Os01g45370
LOC_Os01g45370	LOC_Os02g38210	DIP-12035N|refseq:NP_417012|uniprotkP36979	DIP-6159N|refseq:NP_312930|uniprotkP0A6N1	DIP20081014	tandem affinity purification	-	15690043	E.coli	LOC_Os01g45370LOC_Os02g38210
LOC_Os01g45370	LOC_Os03g05806	DIP-12035N|refseq:NP_417012|uniprotkP36979	DIP-11585N|refseq:NP_415785|uniprotkP37765	DIP20081014	tandem affinity purification	-	15690043	E.coli	LOC_Os01g45370LOC_Os03g05806
LOC_Os10g31940	LOC_Os10g31940	DIP-12197N|refseq:NP_417429|uniprotkP52061	DIP-12197N|refseq:NP_417429|uniprotkP52061	DIP20081014	tandem affinity purification	-	15690043	E.coli	LOC_Os10g31940LOC_Os10g31940
LOC_Os12g17070	LOC_Os12g17070	DIP-12198N|refseq:NP_417430|uniprotkP52062	DIP-12198N|refseq:NP_417430|uniprotkP52062	DIP20081014	tandem affinity purification	-	15690043	E.coli	LOC_Os12g17070LOC_Os12g17070
LOC_Os12g29990	LOC_Os12g29990	DIP-9749N|refseq:NP_417536|uniprotkP05852	DIP-9749N|refseq:NP_417536|uniprotkP05852	DIP20081014	tandem affinity purification	-	15690043	E.coli	LOC_Os12g29990LOC_Os12g29990
LOC_Os02g38210	LOC_Os12g29990	DIP-6159N|refseq:NP_312930|uniprotkP0A6N1	DIP-9749N|refseq:NP_417536|uniprotkP05852	DIP20081014	tandem affinity purification	-	15690043	E.coli	LOC_Os02g38210LOC_Os12g29990
LOC_Os11g47800	LOC_Os11g47800	DIP-12273N|refseq:NP_417650|uniprotkP42641	DIP-12273N|refseq:NP_417650|uniprotkP42641	DIP20081014	tandem affinity purification	-	15690043	E.coli	LOC_Os11g47800LOC_Os11g47800
LOC_Os02g58340	LOC_Os11g47800	DIP-10566N|refseq:NP_417955|uniprotkP27298	DIP-12273N|refseq:NP_417650|uniprotkP42641	DIP20081014	tandem affinity purification	-	15690043	E.coli	LOC_Os02g58340LOC_Os11g47800
LOC_Os06g50360	LOC_Os11g47800	DIP-12273N|refseq:NP_417650|uniprotkP42641	DIP-10721N|refseq:NP_417085|uniprotkP33643	DIP20081014	tandem affinity purification	-	15690043	E.coli	LOC_Os06g50360LOC_Os11g47800
LOC_Os01g12830	LOC_Os01g12830	DIP-10997N|uniprotkP37666	DIP-10997N|uniprotkP37666	DIP20081014	tandem affinity purification	-	15690043	E.coli	LOC_Os01g12830LOC_Os01g12830
LOC_Os01g12830	LOC_Os10g11140	DIP-10472N|refseq:NP_415214|uniprotkP36938	DIP-10997N|uniprotkP37666	DIP20081014	tandem affinity purification	-	15690043	E.coli	LOC_Os01g12830LOC_Os10g11140
LOC_Os07g06440	LOC_Os07g06440	DIP-10961N|uniprotkP27859	DIP-10961N|uniprotkP27859	DIP20081014	tandem affinity purification	-	15690043	E.coli	LOC_Os07g06440LOC_Os07g06440
LOC_Os08g37310	LOC_Os08g37310	DIP-12487N|refseq:NP_418290|uniprotkP27862	DIP-12487N|refseq:NP_418290|uniprotkP27862	DIP20081014	tandem affinity purification	-	15690043	E.coli	LOC_Os08g37310LOC_Os08g37310
LOC_Os08g37310	LOC_Os09g32450	DIP-12487N|refseq:NP_418290|uniprotkP27862	DIP-11011N|refseq:NP_415790|uniprotkP06612	DIP20081014	tandem affinity purification	-	15690043	E.coli	LOC_Os08g37310LOC_Os09g32450
LOC_Os02g18450	LOC_Os08g37310	DIP-11058N|refseq:NP_418307|uniprotkP32132	DIP-12487N|refseq:NP_418290|uniprotkP27862	DIP20081014	tandem affinity purification	-	15690043	E.coli	LOC_Os02g18450LOC_Os08g37310
LOC_Os02g18450	LOC_Os02g18450	DIP-11058N|refseq:NP_418307|uniprotkP32132	DIP-11058N|refseq:NP_418307|uniprotkP32132	DIP20081014	tandem affinity purification	-	15690043	E.coli	LOC_Os02g18450LOC_Os02g18450
LOC_Os01g16310	LOC_Os01g16310	DIP-12498N|refseq:NP_418314|uniprotkP32138	DIP-12498N|refseq:NP_418314|uniprotkP32138	DIP20081014	tandem affinity purification	-	15690043	E.coli	LOC_Os01g16310LOC_Os01g16310
LOC_Os06g04910	LOC_Os06g04910	DIP-10373N|refseq:NP_418424|uniprotkP32664	DIP-10373N|refseq:NP_418424|uniprotkP32664	DIP20081014	tandem affinity purification	-	15690043	E.coli	LOC_Os06g04910LOC_Os06g04910
LOC_Os04g31270	LOC_Os04g31270	DIP-12581N|refseq:NP_418585|uniprotkP39286	DIP-12581N|refseq:NP_418585|uniprotkP39286	DIP20081014	tandem affinity purification	-	15690043	E.coli	LOC_Os04g31270LOC_Os04g31270
LOC_Os04g31270	LOC_Os10g32550	DIP-339N|refseq:NP_313151|uniprotkP0A6F5	DIP-12581N|refseq:NP_418585|uniprotkP39286	DIP20081014	tandem affinity purification	-	15690043	E.coli	LOC_Os04g31270LOC_Os10g32550
LOC_Os03g61120	LOC_Os04g31270	DIP-12581N|refseq:NP_418585|uniprotkP39286	DIP-10434N|refseq:NP_416326|uniprotkP05041	DIP20081014	tandem affinity purification	-	15690043	E.coli	LOC_Os03g61120LOC_Os04g31270
LOC_Os04g31270	LOC_Os06g36590	DIP-11300N|refseq:NP_415011|uniprotkP39830	DIP-12581N|refseq:NP_418585|uniprotkP39286	DIP20081014	tandem affinity purification	-	15690043	E.coli	LOC_Os04g31270LOC_Os06g36590
LOC_Os01g03650	LOC_Os01g03650	DIP-10940N|refseq:NP_416196|uniprotkP77689	DIP-10940N|refseq:NP_416196|uniprotkP77689	DIP20081014	tandem affinity purification	-	15690043	E.coli	LOC_Os01g03650LOC_Os01g03650
LOC_Os01g03650	LOC_Os01g61400	DIP-10940N|refseq:NP_416196|uniprotkP77689	DIP-10938N|uniprotkP77522	DIP20081014	biophysical	-	12941942	E.coli	LOC_Os01g03650LOC_Os01g61400
LOC_Os03g21490	LOC_Os03g21490	DIP-10939N|refseq:NP_416197|uniprotkP77499	DIP-10939N|refseq:NP_416197|uniprotkP77499	DIP20081014	tandem affinity purification	-	15690043	E.coli	LOC_Os03g21490LOC_Os03g21490
LOC_Os01g03650	LOC_Os03g21490	DIP-10939N|refseq:NP_416197|uniprotkP77499	DIP-10940N|refseq:NP_416196|uniprotkP77689	DIP20081014	biophysical	-	12941942	E.coli	LOC_Os01g03650LOC_Os03g21490
LOC_Os01g61400	LOC_Os03g21490	DIP-10938N|uniprotkP77522	DIP-10939N|refseq:NP_416197|uniprotkP77499	DIP20081014	biophysical	-	12941942	E.coli	LOC_Os01g61400LOC_Os03g21490
LOC_Os01g61400	LOC_Os01g61400	DIP-10938N|uniprotkP77522	DIP-10938N|uniprotkP77522	DIP20081014	tandem affinity purification	-	15690043	E.coli	LOC_Os01g61400LOC_Os01g61400
LOC_Os01g55310	LOC_Os01g55310	DIP-12842N|refseq:NP_417175|uniprotkP77475	DIP-12842N|refseq:NP_417175|uniprotkP77475	DIP20081014	tandem affinity purification	-	15690043	E.coli	LOC_Os01g55310LOC_Os01g55310
LOC_Os01g55310	LOC_Os10g32550	DIP-12842N|refseq:NP_417175|uniprotkP77475	DIP-339N|refseq:NP_313151|uniprotkP0A6F5	DIP20081014	tandem affinity purification	-	15690043	E.coli	LOC_Os01g55310LOC_Os10g32550
LOC_Os03g10450	LOC_Os03g10450	DIP-12916N|refseq:NP_417741|uniprotkP45748	DIP-12916N|refseq:NP_417741|uniprotkP45748	DIP20081014	tandem affinity purification	-	15690043	E.coli	LOC_Os03g10450LOC_Os03g10450
LOC_Os03g19280	LOC_Os03g19280	DIP-9142N|refseq:NP_418395|uniprotkP11447	DIP-9142N|refseq:NP_418395|uniprotkP11447	DIP20081014	lambda repressor two hybrid	-	14973045	E.coli	LOC_Os03g19280LOC_Os03g19280
LOC_Os06g15990	LOC_Os06g15990	DIP-9208N|refseq:NP_414846|uniprotkP17445	DIP-9208N|refseq:NP_414846|uniprotkP17445	DIP20081014	lambda repressor two hybrid	-	14973045	E.coli	LOC_Os06g15990LOC_Os06g15990
LOC_Os03g08050	LOC_Os03g08050	DIP-513N|refseq:NP_417231|uniprotkP23845	DIP-513N|refseq:NP_417231|uniprotkP23845	DIP20081014	lambda repressor two hybrid	-	14973045	E.coli	LOC_Os03g08050LOC_Os03g08050
LOC_Os01g37760	LOC_Os01g37760	DIP-9756N|refseq:NP_416275|uniprotkP00370	DIP-9756N|refseq:NP_416275|uniprotkP00370	DIP20081014	lambda repressor two hybrid	-	14973045	E.coli	LOC_Os01g37760LOC_Os01g37760
LOC_Os01g16940	LOC_Os01g16940	DIP-9907N|refseq:NP_416530|uniprotkP06989	DIP-9907N|refseq:NP_416530|uniprotkP06989	DIP20081014	lambda repressor two hybrid	-	14973045	E.coli	LOC_Os01g16940LOC_Os01g16940
LOC_Os02g43720	LOC_Os02g43720	DIP-10425N|refseq:NP_415911|uniprotkP76082	DIP-10425N|refseq:NP_415911|uniprotkP76082	DIP20081014	lambda repressor two hybrid	-	14973045	E.coli	LOC_Os02g43720LOC_Os02g43720
LOC_Os01g12560	LOC_Os01g12560	DIP-10436N|refseq:NP_414676|uniprotkP31057	DIP-10436N|refseq:NP_414676|uniprotkP31057	DIP20081014	lambda repressor two hybrid	-	14973045	E.coli	LOC_Os01g12560LOC_Os01g12560
LOC_Os06g05820	LOC_Os06g05820	DIP-10635N|refseq:NP_418806|uniprotkP24554	DIP-10635N|refseq:NP_418806|uniprotkP24554	DIP20081014	lambda repressor two hybrid	-	14973045	E.coli	LOC_Os06g05820LOC_Os06g05820
LOC_Os12g28270	LOC_Os12g28270	DIP-10923N|refseq:NP_417355|uniprotkQ46812	DIP-10923N|refseq:NP_417355|uniprotkQ46812	DIP20081014	lambda repressor two hybrid	-	14973045	E.coli	LOC_Os12g28270LOC_Os12g28270
LOC_Os02g17620	LOC_Os02g17620	DIP-28106N|uniprotkP75897	DIP-28106N|uniprotkP75897	DIP20081014	lambda repressor two hybrid	-	14973045	E.coli	LOC_Os02g17620LOC_Os02g17620
LOC_Os05g09370	LOC_Os05g09370	DIP-11921N|refseq:NP_416665|uniprotkP33020	DIP-11921N|refseq:NP_416665|uniprotkP33020	DIP20081014	lambda repressor two hybrid	-	14973045	E.coli	LOC_Os05g09370LOC_Os05g09370
LOC_Os09g36030	LOC_Os09g36030	DIP-11953N|refseq:NP_416748|uniprotkP76469	DIP-11953N|refseq:NP_416748|uniprotkP76469	DIP20081014	lambda repressor two hybrid	-	14973045	E.coli	LOC_Os09g36030LOC_Os09g36030
LOC_Os07g31270	LOC_Os07g31270	DIP-12689N|refseq:NP_415048|uniprotkP75713	DIP-12689N|refseq:NP_415048|uniprotkP75713	DIP20081014	lambda repressor two hybrid	-	14973045	E.coli	LOC_Os07g31270LOC_Os07g31270
LOC_Os08g42730	LOC_Os08g42730	DIP-9220N|refseq:NP_415296|uniprotkP12996	DIP-9220N|refseq:NP_415296|uniprotkP12996	DIP20081014	comigration in non denaturing gel electrophoresis	-	8142361	E.coli	LOC_Os08g42730LOC_Os08g42730
LOC_Os04g14790	LOC_Os04g14790	DIP-9793N|refseq:NP_417884|uniprotkP13035	DIP-9793N|refseq:NP_417884|uniprotkP13035	DIP20081014	x-ray crystallography	-	18296637	E.coli	LOC_Os04g14790LOC_Os04g14790
LOC_Os09g30412	LOC_Os09g30412	DIP-29797N|uniprotkP0A6Z3	DIP-29797N|uniprotkP0A6Z3	DIP20081014	molecular sieving	-	18462680	E.coli	LOC_Os09g30412LOC_Os09g30412
LOC_Os01g65000	LOC_Os01g65000	DIP-29874N|uniprotkP69681	DIP-29874N|uniprotkP69681	DIP20081014	comigration in sds page	-	18362341	E.coli	LOC_Os01g65000LOC_Os01g65000
LOC_Os03g48940	LOC_Os03g48940	DIP-9523N|refseq:NP_414697|uniprotkP37019	DIP-9523N|refseq:NP_414697|uniprotkP37019	DIP20081014	x-ray crystallography	-	18678918	E.coli	LOC_Os03g48940LOC_Os03g48940
LOC_Os01g08540	LOC_Os02g37920	DIP-10285N|refseq:NP_418591|uniprotkP23367	DIP-10287N|refseq:NP_417213|uniprotkP23909	DIP20081014	affinity chromatography technology	-	10734142	E.coli	LOC_Os01g08540LOC_Os02g37920
LOC_Os02g57040	LOC_Os02g57040	DIP-2901N|refseq:NP_414890|uniprotkP25437	DIP-2901N|refseq:NP_414890|uniprotkP25437	DIP20081014	biochemical	-	1731906	E.coli	LOC_Os02g57040LOC_Os02g57040
LOC_Os08g25390	LOC_Os08g25390	DIP-2907N|refseq:NP_414543|uniprotkP00561	DIP-2907N|refseq:NP_414543|uniprotkP00561	DIP20081014	biophysical	-	4302	E.coli	LOC_Os08g25390LOC_Os08g25390
LOC_Os12g10850	LOC_Os12g10850	DIP-10289N|refseq:NP_417436|uniprotkP17802	DIP-10289N|refseq:NP_417436|uniprotkP17802	DIP20081014	biophysical	-	12441341	E.coli	LOC_Os12g10850LOC_Os12g10850
LOC_Os07g07310	LOC_Os08g23430	DIP-10727N|refseq:NP_415602|uniprotkP21513	DIP-10522N|refseq:NP_417633|uniprotkP05055	DIP20081014	coimmunoprecipitation	-	9732274	E.coli	LOC_Os07g07310LOC_Os08g23430
LOC_Os02g37920	LOC_Os07g30980	DIP-10285N|refseq:NP_418591|uniprotkP23367	DIP-11103N|refseq:NP_418258|uniprotkP03018	DIP20081014	comigration in non denaturing gel electrophoresis	-	10984488	E.coli	LOC_Os02g37920LOC_Os07g30980
LOC_Os10g33270	LOC_Os10g33270	DIP-9365N|refseq:NP_414874|uniprotkP00816	DIP-9365N|refseq:NP_414874|uniprotkP00816	DIP20081014	comigration in non denaturing gel electrophoresis	-	8195141	E.coli	LOC_Os10g33270LOC_Os10g33270
LOC_Os01g08540	LOC_Os01g08540	DIP-10287N|refseq:NP_417213|uniprotkP23909	DIP-10287N|refseq:NP_417213|uniprotkP23909	DIP20081014	cosedimentation in solution	-	12829697	E.coli	LOC_Os01g08540LOC_Os01g08540
LOC_Os07g30980	LOC_Os07g30980	DIP-11103N|refseq:NP_418258|uniprotkP03018	DIP-11103N|refseq:NP_418258|uniprotkP03018	DIP20081014	cosedimentation in solution	-	12527298	E.coli	LOC_Os07g30980LOC_Os07g30980
LOC_Os06g13660	LOC_Os06g13660	DIP-9080N|refseq:NP_417177|uniprotkP00957	DIP-9080N|refseq:NP_417177|uniprotkP00957	DIP20081014	cross-linking study	-	7005211	E.coli	LOC_Os06g13660LOC_Os06g13660
LOC_Os01g21820	LOC_Os01g21820	DIP-10840N|refseq:NP_414640|uniprotkP10408	DIP-10840N|refseq:NP_414640|uniprotkP10408	DIP20081014	electron microscopy	-	12642659	E.coli	LOC_Os01g21820LOC_Os01g21820
LOC_Os10g32550	LOC_Os10g32550	DIP-339N|refseq:NP_313151|uniprotkP0A6F5	DIP-339N|refseq:NP_313151|uniprotkP0A6F5	DIP20081014	electron tomography	-	18334219	E.coli	LOC_Os10g32550LOC_Os10g32550
LOC_Os06g07860	LOC_Os06g07860	DIP-10192N|refseq:NP_418374|uniprotkP00935	DIP-10192N|refseq:NP_418374|uniprotkP00935	DIP20081014	lambda repressor two hybrid	-	14973045	E.coli	LOC_Os06g07860LOC_Os06g07860
LOC_Os08g42730	LOC_Os08g42730	DIP-9220N|refseq:NP_415296|uniprotkP12996	DIP-9220N|refseq:NP_415296|uniprotkP12996	DIP20081014	mass spectrometry studies of complexes	-	11569804	E.coli	LOC_Os08g42730LOC_Os08g42730
LOC_Os02g37920	LOC_Os02g37920	DIP-10285N|refseq:NP_418591|uniprotkP23367	DIP-10285N|refseq:NP_418591|uniprotkP23367	DIP20081014	molecular sieving	-	10734142	E.coli	LOC_Os02g37920LOC_Os02g37920
LOC_Os03g61120	LOC_Os04g38950	DIP-10434N|refseq:NP_416326|uniprotkP05041	DIP-10433N|refseq:NP_417819|uniprotkP00903	DIP20081014	molecular sieving	-	8679677	E.coli	LOC_Os03g61120LOC_Os04g38950
LOC_Os12g18900	LOC_Os12g18900	DIP-9324N|refseq:NP_416195|uniprotkP77444	DIP-9324N|refseq:NP_416195|uniprotkP77444	DIP20081014	molecular sieving	-	10329673	E.coli	LOC_Os12g18900LOC_Os12g18900
LOC_Os02g04170	LOC_Os02g04170	DIP-556N|refseq:NP_417069|uniprotkP10902	DIP-556N|refseq:NP_417069|uniprotkP10902	DIP20081014	molecular sieving	-	10103021	E.coli	LOC_Os02g04170LOC_Os02g04170
LOC_Os05g26914	LOC_Os05g26914	DIP-9460N|refseq:NP_414556|uniprotkP08622	DIP-9460N|refseq:NP_414556|uniprotkP08622	DIP20081014	molecular sieving	-	15849180	E.coli	LOC_Os05g26914LOC_Os05g26914
LOC_Os01g03650	LOC_Os01g61400	DIP-10940N|refseq:NP_416196|uniprotkP77689	DIP-10938N|uniprotkP77522	DIP20081014	molecular sieving	-	12941942	E.coli	LOC_Os01g03650LOC_Os01g61400
LOC_Os01g03650	LOC_Os03g21490	DIP-10939N|refseq:NP_416197|uniprotkP77499	DIP-10940N|refseq:NP_416196|uniprotkP77689	DIP20081014	molecular sieving	-	12941942	E.coli	LOC_Os01g03650LOC_Os03g21490
LOC_Os01g61400	LOC_Os03g21490	DIP-10938N|uniprotkP77522	DIP-10939N|refseq:NP_416197|uniprotkP77499	DIP20081014	molecular sieving	-	12941942	E.coli	LOC_Os01g61400LOC_Os03g21490
LOC_Os03g63074	LOC_Os03g63074	DIP-2903N|uniprotkP28629	DIP-2903N|uniprotkP28629	DIP20081014	tandem affinity purification	-	15690043	E.coli	LOC_Os03g63074LOC_Os03g63074
LOC_Os04g35180	LOC_Os10g32550	DIP-6141N|refseq:NP_417104|uniprotkP09372	DIP-339N|refseq:NP_313151|uniprotkP0A6F5	DIP20081014	tandem affinity purification	-	15690043	E.coli	LOC_Os04g35180LOC_Os10g32550
LOC_Os12g41250	LOC_Os12g41250	DIP-9035N|refseq:NP_417722|uniprotkP24182	DIP-9035N|refseq:NP_417722|uniprotkP24182	DIP20081014	tandem affinity purification	-	15690043	E.coli	LOC_Os12g41250LOC_Os12g41250
LOC_Os03g01190	LOC_Os03g01190	DIP-10631N|refseq:NP_418475|uniprotkP28304	DIP-10631N|refseq:NP_418475|uniprotkP28304	DIP20081014	tandem affinity purification	-	15690043	E.coli	LOC_Os03g01190LOC_Os03g01190
LOC_Os03g51000	LOC_Os03g51000	DIP-11563N|refseq:NP_415718|uniprotkP76015	DIP-11563N|refseq:NP_415718|uniprotkP76015	DIP20081014	tandem affinity purification	-	15690043	E.coli	LOC_Os03g51000LOC_Os03g51000
LOC_Os07g04200	LOC_Os07g04200	DIP-10124N|refseq:NP_414721|uniprotkP21645	DIP-10124N|refseq:NP_414721|uniprotkP21645	DIP20081014	tandem affinity purification	-	15690043	E.coli	LOC_Os07g04200LOC_Os07g04200
LOC_Os08g23430	LOC_Os08g23430	DIP-10727N|refseq:NP_415602|uniprotkP21513	DIP-10727N|refseq:NP_415602|uniprotkP21513	DIP20081014	two hybrid	-	9732274	E.coli	LOC_Os08g23430LOC_Os08g23430
LOC_Os09g30412	LOC_Os09g30412	DIP-29797N|uniprotkP0A6Z3	DIP-29797N|uniprotkP0A6Z3	DIP20081014	x ray scattering	-	18462680	E.coli	LOC_Os09g30412LOC_Os09g30412
LOC_Os03g06200	LOC_Os03g06200	DIP-2896N|refseq:NP_415427|uniprotkP23721	DIP-2896N|refseq:NP_415427|uniprotkP23721	DIP20081014	x-ray crystallography	-	10024454	E.coli	LOC_Os03g06200LOC_Os03g06200
LOC_Os01g38970	LOC_Os01g38970	DIP-1025N|refseq:NP_414574|uniprotkP00968	DIP-1025N|refseq:NP_414574|uniprotkP00968	DIP20081014	x-ray crystallography	-	9636022	E.coli	LOC_Os01g38970LOC_Os01g38970
LOC_Os02g04740	LOC_Os02g04740	DIP-10232N|refseq:NP_415306|uniprotkP30749	DIP-10232N|refseq:NP_415306|uniprotkP30749	DIP20081014	x-ray crystallography	-	11135669	E.coli	LOC_Os02g04740LOC_Os02g04740
LOC_Os06g23114	LOC_Os06g23114	DIP-11057N|refseq:NP_415904|uniprotkP46883	DIP-11057N|refseq:NP_415904|uniprotkP46883	DIP20081014	x-ray crystallography	-	10576737	E.coli	LOC_Os06g23114LOC_Os06g23114
LOC_Os01g65000	LOC_Os01g65000	DIP-29874N|uniprotkP69681	DIP-29874N|uniprotkP69681	DIP20081014	x-ray crystallography	-	18362341	E.coli	LOC_Os01g65000LOC_Os01g65000
LOC_Os07g07310	LOC_Os08g23430	DIP-10727N|refseq:NP_415602|uniprotkP21513	DIP-10522N|refseq:NP_417633|uniprotkP05055	DIP20081014	coimmunoprecipitation	-	8632981	E.coli	LOC_Os07g07310LOC_Os08g23430
LOC_Os08g42730	LOC_Os08g42730	DIP-9220N|refseq:NP_415296|uniprotkP12996	DIP-9220N|refseq:NP_415296|uniprotkP12996	DIP20081014	comigration in non denaturing gel electrophoresis	-	11569804	E.coli	LOC_Os08g42730LOC_Os08g42730
LOC_Os01g21820	LOC_Os01g21820	DIP-10840N|refseq:NP_414640|uniprotkP10408	DIP-10840N|refseq:NP_414640|uniprotkP10408	DIP20081014	cosedimentation in solution	-	11812151	E.coli	LOC_Os01g21820LOC_Os01g21820
LOC_Os01g38970	LOC_Os01g38970	DIP-1025N|refseq:NP_414574|uniprotkP00968	DIP-1025N|refseq:NP_414574|uniprotkP00968	DIP20081014	cosedimentation in solution	-	11551199	E.coli	LOC_Os01g38970LOC_Os01g38970
LOC_Os10g33270	LOC_Os10g33270	DIP-9365N|refseq:NP_414874|uniprotkP00816	DIP-9365N|refseq:NP_414874|uniprotkP00816	DIP20081014	cosedimentation through density gradient	-	6994799	E.coli	LOC_Os10g33270LOC_Os10g33270
LOC_Os02g04740	LOC_Os02g04740	DIP-10232N|refseq:NP_415306|uniprotkP30749	DIP-10232N|refseq:NP_415306|uniprotkP30749	DIP20081014	molecular sieving	-	11463785	E.coli	LOC_Os02g04740LOC_Os02g04740
LOC_Os12g18900	LOC_Os12g18900	DIP-9324N|refseq:NP_416195|uniprotkP77444	DIP-9324N|refseq:NP_416195|uniprotkP77444	DIP20081014	molecular sieving	-	12941942	E.coli	LOC_Os12g18900LOC_Os12g18900
LOC_Os03g51000	LOC_Os03g51000	DIP-11563N|refseq:NP_415718|uniprotkP76015	DIP-11563N|refseq:NP_415718|uniprotkP76015	DIP20081014	molecular sieving	-	11350937	E.coli	LOC_Os03g51000LOC_Os03g51000
LOC_Os01g08540	LOC_Os01g08540	DIP-10287N|refseq:NP_417213|uniprotkP23909	DIP-10287N|refseq:NP_417213|uniprotkP23909	DIP20081014	tandem affinity purification	-	15690043	E.coli	LOC_Os01g08540LOC_Os01g08540
LOC_Os02g37920	LOC_Os02g37920	DIP-10285N|refseq:NP_418591|uniprotkP23367	DIP-10285N|refseq:NP_418591|uniprotkP23367	DIP20081014	tandem affinity purification	-	15690043	E.coli	LOC_Os02g37920LOC_Os02g37920
LOC_Os06g13660	LOC_Os06g13660	DIP-9080N|refseq:NP_417177|uniprotkP00957	DIP-9080N|refseq:NP_417177|uniprotkP00957	DIP20081014	tandem affinity purification	-	15690043	E.coli	LOC_Os06g13660LOC_Os06g13660
LOC_Os05g26914	LOC_Os05g26914	DIP-9460N|refseq:NP_414556|uniprotkP08622	DIP-9460N|refseq:NP_414556|uniprotkP08622	DIP20081014	tandem affinity purification	-	15690043	E.coli	LOC_Os05g26914LOC_Os05g26914
LOC_Os01g03650	LOC_Os01g61400	DIP-10940N|refseq:NP_416196|uniprotkP77689	DIP-10938N|uniprotkP77522	DIP20081014	tandem affinity purification	-	15690043	E.coli	LOC_Os01g03650LOC_Os01g61400
LOC_Os01g03650	LOC_Os03g21490	DIP-10939N|refseq:NP_416197|uniprotkP77499	DIP-10940N|refseq:NP_416196|uniprotkP77689	DIP20081014	tandem affinity purification	-	15690043	E.coli	LOC_Os01g03650LOC_Os03g21490
LOC_Os02g37920	LOC_Os07g30980	DIP-10285N|refseq:NP_418591|uniprotkP23367	DIP-11103N|refseq:NP_418258|uniprotkP03018	DIP20081014	two hybrid	-	9482750	E.coli	LOC_Os02g37920LOC_Os07g30980
LOC_Os10g32550	LOC_Os10g32550	DIP-339N|refseq:NP_313151|uniprotkP0A6F5	DIP-339N|refseq:NP_313151|uniprotkP0A6F5	DIP20081014	x-ray crystallography	-	7935790	E.coli	LOC_Os10g32550LOC_Os10g32550
LOC_Os08g23430	LOC_Os08g23430	DIP-10727N|refseq:NP_415602|uniprotkP21513	DIP-10727N|refseq:NP_415602|uniprotkP21513	DIP20081014	x-ray crystallography	-	18682225	E.coli	LOC_Os08g23430LOC_Os08g23430
LOC_Os02g37920	LOC_Os07g30980	DIP-10285N|refseq:NP_418591|uniprotkP23367	DIP-11103N|refseq:NP_418258|uniprotkP03018	DIP20081014	affinity chromatography technology	-	9482750	E.coli	LOC_Os02g37920LOC_Os07g30980
LOC_Os01g21820	LOC_Os01g21820	DIP-10840N|refseq:NP_414640|uniprotkP10408	DIP-10840N|refseq:NP_414640|uniprotkP10408	DIP20081014	cosedimentation in solution	-	12403785	E.coli	LOC_Os01g21820LOC_Os01g21820
LOC_Os01g08540	LOC_Os01g08540	DIP-10287N|refseq:NP_417213|uniprotkP23909	DIP-10287N|refseq:NP_417213|uniprotkP23909	DIP20081014	electron microscopy	-	9250691	E.coli	LOC_Os01g08540LOC_Os01g08540
LOC_Os10g32550	LOC_Os10g32550	DIP-339N|refseq:NP_313151|uniprotkP0A6F5	DIP-339N|refseq:NP_313151|uniprotkP0A6F5	DIP20081014	electron tomography	-	17098196	E.coli	LOC_Os10g32550LOC_Os10g32550
LOC_Os10g33270	LOC_Os10g33270	DIP-9365N|refseq:NP_414874|uniprotkP00816	DIP-9365N|refseq:NP_414874|uniprotkP00816	DIP20081014	molecular sieving	-	8195141	E.coli	LOC_Os10g33270LOC_Os10g33270
LOC_Os08g42730	LOC_Os08g42730	DIP-9220N|refseq:NP_415296|uniprotkP12996	DIP-9220N|refseq:NP_415296|uniprotkP12996	DIP20081014	molecular sieving	-	8142361	E.coli	LOC_Os08g42730LOC_Os08g42730
LOC_Os07g07310	LOC_Os08g23430	DIP-10727N|refseq:NP_415602|uniprotkP21513	DIP-10522N|refseq:NP_417633|uniprotkP05055	DIP20081014	tandem affinity purification	-	15690043	E.coli	LOC_Os07g07310LOC_Os08g23430
LOC_Os02g04740	LOC_Os02g04740	DIP-10232N|refseq:NP_415306|uniprotkP30749	DIP-10232N|refseq:NP_415306|uniprotkP30749	DIP20081014	tandem affinity purification	-	15690043	E.coli	LOC_Os02g04740LOC_Os02g04740
LOC_Os01g61400	LOC_Os03g21490	DIP-10938N|uniprotkP77522	DIP-10939N|refseq:NP_416197|uniprotkP77499	DIP20081014	tandem affinity purification	-	15690043	E.coli	LOC_Os01g61400LOC_Os03g21490
LOC_Os12g18900	LOC_Os12g18900	DIP-9324N|refseq:NP_416195|uniprotkP77444	DIP-9324N|refseq:NP_416195|uniprotkP77444	DIP20081014	x-ray crystallography	-	11827487	E.coli	LOC_Os12g18900LOC_Os12g18900
LOC_Os01g08540	LOC_Os01g08540	DIP-10287N|refseq:NP_417213|uniprotkP23909	DIP-10287N|refseq:NP_417213|uniprotkP23909	DIP20081014	experimental interaction detection	-	10026220	E.coli	LOC_Os01g08540LOC_Os01g08540
LOC_Os01g21820	LOC_Os01g21820	DIP-10840N|refseq:NP_414640|uniprotkP10408	DIP-10840N|refseq:NP_414640|uniprotkP10408	DIP20081014	molecular sieving	-	1824919	E.coli	LOC_Os01g21820LOC_Os01g21820
LOC_Os10g33270	LOC_Os10g33270	DIP-9365N|refseq:NP_414874|uniprotkP00816	DIP-9365N|refseq:NP_414874|uniprotkP00816	DIP20081014	x-ray crystallography	-	10801492	E.coli	LOC_Os10g33270LOC_Os10g33270
LOC_Os10g32550	LOC_Os10g32550	DIP-339N|refseq:NP_313151|uniprotkP0A6F5	DIP-339N|refseq:NP_313151|uniprotkP0A6F5	DIP20081014	x-ray crystallography	-	9285585	E.coli	LOC_Os10g32550LOC_Os10g32550
LOC_Os01g21820	LOC_Os01g21820	DIP-10840N|refseq:NP_414640|uniprotkP10408	DIP-10840N|refseq:NP_414640|uniprotkP10408	DIP20081014	cross-linking study	-	1824919	E.coli	LOC_Os01g21820LOC_Os01g21820
LOC_Os01g08540	LOC_Os01g08540	DIP-10287N|refseq:NP_417213|uniprotkP23909	DIP-10287N|refseq:NP_417213|uniprotkP23909	DIP20081014	lambda repressor two hybrid	-	14973045	E.coli	LOC_Os01g08540LOC_Os01g08540
LOC_Os10g32550	LOC_Os10g32550	DIP-339N|refseq:NP_313151|uniprotkP0A6F5	DIP-339N|refseq:NP_313151|uniprotkP0A6F5	DIP20081014	tandem affinity purification	-	15690043	E.coli	LOC_Os10g32550LOC_Os10g32550
LOC_Os01g21820	LOC_Os01g21820	DIP-10840N|refseq:NP_414640|uniprotkP10408	DIP-10840N|refseq:NP_414640|uniprotkP10408	DIP20081014	biophysical	-	12946344	E.coli	LOC_Os01g21820LOC_Os01g21820
LOC_Os01g08540	LOC_Os01g08540	DIP-10287N|refseq:NP_417213|uniprotkP23909	DIP-10287N|refseq:NP_417213|uniprotkP23909	DIP20081014	surface plasmon resonance	-	9250691	E.coli	LOC_Os01g08540LOC_Os01g08540
LOC_Os01g21820	LOC_Os01g21820	DIP-10840N|refseq:NP_414640|uniprotkP10408	DIP-10840N|refseq:NP_414640|uniprotkP10408	DIP20081014	cross-linking study	-	12403785	E.coli	LOC_Os01g21820LOC_Os01g21820
LOC_Os01g08540	LOC_Os01g08540	DIP-10287N|refseq:NP_417213|uniprotkP23909	DIP-10287N|refseq:NP_417213|uniprotkP23909	DIP20081014	x-ray crystallography	-	11048711	E.coli	LOC_Os01g08540LOC_Os01g08540
LOC_Os01g21820	LOC_Os01g21820	DIP-10840N|refseq:NP_414640|uniprotkP10408	DIP-10840N|refseq:NP_414640|uniprotkP10408	DIP20081014	tandem affinity purification	-	15690043	E.coli	LOC_Os01g21820LOC_Os01g21820
LOC_Os01g21820	LOC_Os01g21820	DIP-10840N|refseq:NP_414640|uniprotkP10408	DIP-10840N|refseq:NP_414640|uniprotkP10408	DIP20081014	biophysical	-	12403785	E.coli	LOC_Os01g21820LOC_Os01g21820
LOC_Os01g21820	LOC_Os01g21820	DIP-10840N|refseq:NP_414640|uniprotkP10408	DIP-10840N|refseq:NP_414640|uniprotkP10408	DIP20081014	cosedimentation in solution	-	1824919	E.coli	LOC_Os01g21820LOC_Os01g21820
LOC_Os01g21820	LOC_Os01g21820	DIP-10840N|refseq:NP_414640|uniprotkP10408	DIP-10840N|refseq:NP_414640|uniprotkP10408	DIP20081014	molecular sieving	-	11812151	E.coli	LOC_Os01g21820LOC_Os01g21820
LOC_Os01g21820	LOC_Os01g21820	DIP-10840N|refseq:NP_414640|uniprotkP10408	DIP-10840N|refseq:NP_414640|uniprotkP10408	DIP20081014	cosedimentation in solution	-	11910030	E.coli	LOC_Os01g21820LOC_Os01g21820
LOC_Os01g21820	LOC_Os01g21820	DIP-10840N|refseq:NP_414640|uniprotkP10408	DIP-10840N|refseq:NP_414640|uniprotkP10408	DIP20081014	x ray scattering	-	9781695	E.coli	LOC_Os01g21820LOC_Os01g21820
LOC_Os01g21820	LOC_Os01g21820	DIP-10840N|refseq:NP_414640|uniprotkP10408	DIP-10840N|refseq:NP_414640|uniprotkP10408	DIP20081014	atomic force microscopy	-	12642659	E.coli	LOC_Os01g21820LOC_Os01g21820
LOC_Os01g21820	LOC_Os01g21820	DIP-10840N|refseq:NP_414640|uniprotkP10408	DIP-10840N|refseq:NP_414640|uniprotkP10408	DIP20081014	cross-linking study	-	8241173	E.coli	LOC_Os01g21820LOC_Os01g21820
LOC_Os01g21820	LOC_Os01g21820	DIP-10840N|refseq:NP_414640|uniprotkP10408	DIP-10840N|refseq:NP_414640|uniprotkP10408	DIP20081014	cosedimentation in solution	-	10995234	E.coli	LOC_Os01g21820LOC_Os01g21820
LOC_Os01g21820	LOC_Os01g21820	DIP-10840N|refseq:NP_414640|uniprotkP10408	DIP-10840N|refseq:NP_414640|uniprotkP10408	DIP20081014	biophysical	-	8241173	E.coli	LOC_Os01g21820LOC_Os01g21820
LOC_Os01g21820	LOC_Os01g21820	DIP-10840N|refseq:NP_414640|uniprotkP10408	DIP-10840N|refseq:NP_414640|uniprotkP10408	DIP20081014	biophysical	-	11910030	E.coli	LOC_Os01g21820LOC_Os01g21820
LOC_Os01g21820	LOC_Os01g21820	DIP-10840N|refseq:NP_414640|uniprotkP10408	DIP-10840N|refseq:NP_414640|uniprotkP10408	DIP20081014	molecular sieving	-	11910030	E.coli	LOC_Os01g21820LOC_Os01g21820
LOC_Os01g21820	LOC_Os01g21820	DIP-10840N|refseq:NP_414640|uniprotkP10408	DIP-10840N|refseq:NP_414640|uniprotkP10408	DIP20081014	x ray scattering	-	11812151	E.coli	LOC_Os01g21820LOC_Os01g21820
LOC_Os04g42000	LOC_Os04g42000	DIP-3051N|refseq:NP_206804|uniprotkb:O24854	DIP-3051N|refseq:NP_206804|uniprotkb:O24854	DIP20081014	two hybrid	-	11196647	H.pylori	LOC_Os04g42000LOC_Os04g42000
LOC_Os06g44270	LOC_Os06g44270	DIP-3119N|refseq:NP_206846|uniprotkb:O24886	DIP-3119N|refseq:NP_206846|uniprotkb:O24886	DIP20081014	two hybrid	-	11196647	H.pylori	LOC_Os06g44270LOC_Os06g44270
LOC_Os03g11410	LOC_Os10g41480	DIP-3199N|refseq:NP_206934|uniprotkb:O24947	DIP-3200N|refseq:NP_207802|uniprotkb:O25656	DIP20081014	two hybrid	-	11196647	H.pylori	LOC_Os03g11410LOC_Os10g41480
LOC_Os03g02260	LOC_Os06g09610	DIP-3201N|refseq:NP_206936|uniprotkb:P55979	DIP-3190N|refseq:NP_206909|uniprotkb:P55994	DIP20081014	two hybrid	-	11196647	H.pylori	LOC_Os03g02260LOC_Os06g09610
LOC_Os01g07740	LOC_Os06g09610	DIP-3203N|refseq:NP_207045|uniprotkb:O25029	DIP-3201N|refseq:NP_206936|uniprotkb:P55979	DIP20081014	two hybrid	-	11196647	H.pylori	LOC_Os01g07740LOC_Os06g09610
LOC_Os06g09610	LOC_Os11g47800	DIP-3205N|refseq:NP_207101|uniprotkb:O25074	DIP-3201N|refseq:NP_206936|uniprotkb:P55979	DIP20081014	two hybrid	-	11196647	H.pylori	LOC_Os06g09610LOC_Os11g47800
LOC_Os04g58410	LOC_Os06g09610	DIP-3208N|refseq:NP_207415|uniprotkb:O25338	DIP-3201N|refseq:NP_206936|uniprotkb:P55979	DIP20081014	two hybrid	-	11196647	H.pylori	LOC_Os04g58410LOC_Os06g09610
LOC_Os06g09610	LOC_Os06g20320	DIP-3201N|refseq:NP_206936|uniprotkb:P55979	DIP-3211N|refseq:NP_207588|uniprotkb:P56420	DIP20081014	two hybrid	-	11196647	H.pylori	LOC_Os06g09610LOC_Os06g20320
LOC_Os04g45490	LOC_Os06g09610	DIP-3201N|refseq:NP_206936|uniprotkb:P55979	DIP-3214N|refseq:NP_207986|uniprotkb:P56002	DIP20081014	two hybrid	-	11196647	H.pylori	LOC_Os04g45490LOC_Os06g09610
LOC_Os02g38210	LOC_Os06g09610	DIP-3215N|refseq:NP_207997|uniprotkb:P56003	DIP-3201N|refseq:NP_206936|uniprotkb:P55979	DIP20081014	two hybrid	-	11196647	H.pylori	LOC_Os02g38210LOC_Os06g09610
LOC_Os06g09610	LOC_Os06g13660	DIP-3216N|refseq:NP_208033|uniprotkb:P56452	DIP-3201N|refseq:NP_206936|uniprotkb:P55979	DIP20081014	two hybrid	-	11196647	H.pylori	LOC_Os06g09610LOC_Os06g13660
LOC_Os02g33610	LOC_Os06g09610	DIP-3218N|refseq:NP_208221|uniprotkb:P56185	DIP-3201N|refseq:NP_206936|uniprotkb:P55979	DIP20081014	two hybrid	-	11196647	H.pylori	LOC_Os02g33610LOC_Os06g09610
LOC_Os01g07740	LOC_Os01g07740	DIP-3203N|refseq:NP_207045|uniprotkb:O25029	DIP-3203N|refseq:NP_207045|uniprotkb:O25029	DIP20081014	two hybrid	-	11196647	H.pylori	LOC_Os01g07740LOC_Os01g07740
LOC_Os01g07740	LOC_Os04g16771	DIP-3203N|refseq:NP_207045|uniprotkb:O25029	DIP-3298N|refseq:NP_208108|uniprotkb:P56030	DIP20081014	two hybrid	-	11196647	H.pylori	LOC_Os01g07740LOC_Os04g16771
LOC_Os04g38700	LOC_Os04g38700	DIP-3520N|refseq:NP_207591|uniprotkb:Q48260	DIP-3520N|refseq:NP_207591|uniprotkb:Q48260	DIP20081014	two hybrid	-	11196647	H.pylori	LOC_Os04g38700LOC_Os04g38700
LOC_Os12g03190	LOC_Os12g03190	DIP-3530N|refseq:NP_207615|uniprotkb:P56429	DIP-3530N|refseq:NP_207615|uniprotkb:P56429	DIP20081014	two hybrid	-	11196647	H.pylori	LOC_Os12g03190LOC_Os12g03190
LOC_Os04g56710	LOC_Os04g56710	DIP-3586N|refseq:NP_207720|uniprotkb:P56462	DIP-3586N|refseq:NP_207720|uniprotkb:P56462	DIP20081014	two hybrid	-	11196647	H.pylori	LOC_Os04g56710LOC_Os04g56710
LOC_Os04g32560	LOC_Os07g33240	DIP-3404N|refseq:NP_206835|uniprotkb:O24875	DIP-3595N|refseq:NP_207736|uniprotkb:O25598	DIP20081014	two hybrid	-	11196647	H.pylori	LOC_Os04g32560LOC_Os07g33240
LOC_Os07g33240	LOC_Os07g33240	DIP-3595N|refseq:NP_207736|uniprotkb:O25598	DIP-3595N|refseq:NP_207736|uniprotkb:O25598	DIP20081014	two hybrid	-	11196647	H.pylori	LOC_Os07g33240LOC_Os07g33240
LOC_Os07g33240	LOC_Os11g37510	DIP-3117N|refseq:NP_208110|uniprotkb:P56032	DIP-3595N|refseq:NP_207736|uniprotkb:O25598	DIP20081014	two hybrid	-	11196647	H.pylori	LOC_Os07g33240LOC_Os11g37510
LOC_Os01g06020	LOC_Os11g31900	DIP-3606N|refseq:NP_207754|uniprotkb:O25615	DIP-3174N|refseq:NP_207412|uniprotkb:P56459	DIP20081014	two hybrid	-	11196647	H.pylori	LOC_Os01g06020LOC_Os11g31900
LOC_Os04g58410	LOC_Os11g31900	DIP-3208N|refseq:NP_207415|uniprotkb:O25338	DIP-3606N|refseq:NP_207754|uniprotkb:O25615	DIP20081014	two hybrid	-	11196647	H.pylori	LOC_Os04g58410LOC_Os11g31900
LOC_Os05g49380	LOC_Os11g31900	DIP-3313N|refseq:NP_207809|uniprotkb:O25663	DIP-3606N|refseq:NP_207754|uniprotkb:O25615	DIP20081014	two hybrid	-	11196647	H.pylori	LOC_Os05g49380LOC_Os11g31900
LOC_Os03g19350	LOC_Os11g31900	DIP-3184N|refseq:NP_208170|uniprotkb:P55995	DIP-3606N|refseq:NP_207754|uniprotkb:O25615	DIP20081014	two hybrid	-	11196647	H.pylori	LOC_Os03g19350LOC_Os11g31900
LOC_Os07g30980	LOC_Os11g31900	DIP-3420N|refseq:NP_208269|uniprotkb:O26013	DIP-3606N|refseq:NP_207754|uniprotkb:O25615	DIP20081014	two hybrid	-	11196647	H.pylori	LOC_Os07g30980LOC_Os11g31900
LOC_Os03g44420	LOC_Os03g44420	DIP-3610N|refseq:NP_207770|uniprotkb:P56097	DIP-3610N|refseq:NP_207770|uniprotkb:P56097	DIP20081014	two hybrid	-	11196647	H.pylori	LOC_Os03g44420LOC_Os03g44420
LOC_Os03g44420	LOC_Os08g04180	DIP-3610N|refseq:NP_207770|uniprotkb:P56097	DIP-3612N|refseq:NP_208070|uniprotkb:P56142	DIP20081014	two hybrid	-	11196647	H.pylori	LOC_Os03g44420LOC_Os08g04180
LOC_Os02g38210	LOC_Os04g33190	DIP-3215N|refseq:NP_207997|uniprotkb:P56003	DIP-3168N|refseq:NP_207835|uniprotkb:O25686	DIP20081014	two hybrid	-	11196647	H.pylori	LOC_Os02g38210LOC_Os04g33190
LOC_Os02g10290	LOC_Os04g01674	DIP-3096N|refseq:NP_207863|uniprotkb:P55989	DIP-3384N|refseq:NP_206896|uniprotkb:O24922	DIP20081014	two hybrid	-	11196647	H.pylori	LOC_Os02g10290LOC_Os04g01674
LOC_Os02g10290	LOC_Os02g33610	DIP-3218N|refseq:NP_208221|uniprotkb:P56185	DIP-3096N|refseq:NP_207863|uniprotkb:P55989	DIP20081014	two hybrid	-	11196647	H.pylori	LOC_Os02g10290LOC_Os02g33610
LOC_Os04g38450	LOC_Os12g03190	DIP-3530N|refseq:NP_207615|uniprotkb:P56429	DIP-3652N|refseq:NP_207909|uniprotkb:O25743	DIP20081014	two hybrid	-	11196647	H.pylori	LOC_Os04g38450LOC_Os12g03190
LOC_Os01g71990	LOC_Os01g71990	DIP-3659N|refseq:NP_207949|uniprotkb:O25773	DIP-3659N|refseq:NP_207949|uniprotkb:O25773	DIP20081014	two hybrid	-	11196647	H.pylori	LOC_Os01g71990LOC_Os01g71990
LOC_Os03g63490	LOC_Os12g07950	DIP-3102N|refseq:NP_206808|uniprotkb:P56061	DIP-3690N|refseq:NP_208051|uniprotkb:O25849	DIP20081014	two hybrid	-	11196647	H.pylori	LOC_Os03g63490LOC_Os12g07950
LOC_Os02g13840	LOC_Os12g07950	DIP-3690N|refseq:NP_208051|uniprotkb:O25849	DIP-3680N|refseq:NP_206828|uniprotkb:P56062	DIP20081014	two hybrid	-	11196647	H.pylori	LOC_Os02g13840LOC_Os12g07950
LOC_Os04g32560	LOC_Os12g07950	DIP-3690N|refseq:NP_208051|uniprotkb:O25849	DIP-3404N|refseq:NP_206835|uniprotkb:O24875	DIP20081014	two hybrid	-	11196647	H.pylori	LOC_Os04g32560LOC_Os12g07950
LOC_Os07g09190	LOC_Os12g07950	DIP-3690N|refseq:NP_208051|uniprotkb:O25849	DIP-3091N|refseq:NP_207152|uniprotkb:O25121	DIP20081014	two hybrid	-	11196647	H.pylori	LOC_Os07g09190LOC_Os12g07950
LOC_Os01g52900	LOC_Os12g07950	DIP-3690N|refseq:NP_208051|uniprotkb:O25849	DIP-3349N|refseq:NP_207203|uniprotkb:O25161	DIP20081014	two hybrid	-	11196647	H.pylori	LOC_Os01g52900LOC_Os12g07950
LOC_Os11g16580	LOC_Os12g07950	DIP-3173N|refseq:NP_207380|uniprotkb:O25307	DIP-3690N|refseq:NP_208051|uniprotkb:O25849	DIP20081014	two hybrid	-	11196647	H.pylori	LOC_Os11g16580LOC_Os12g07950
LOC_Os04g55050	LOC_Os12g07950	DIP-3178N|refseq:NP_207623|uniprotkb:P56114	DIP-3690N|refseq:NP_208051|uniprotkb:O25849	DIP20081014	two hybrid	-	11196647	H.pylori	LOC_Os04g55050LOC_Os12g07950
LOC_Os03g11410	LOC_Os12g07950	DIP-3690N|refseq:NP_208051|uniprotkb:O25849	DIP-3200N|refseq:NP_207802|uniprotkb:O25656	DIP20081014	two hybrid	-	11196647	H.pylori	LOC_Os03g11410LOC_Os12g07950
LOC_Os12g07950	LOC_Os12g07950	DIP-3690N|refseq:NP_208051|uniprotkb:O25849	DIP-3690N|refseq:NP_208051|uniprotkb:O25849	DIP20081014	two hybrid	-	11196647	H.pylori	LOC_Os12g07950LOC_Os12g07950
LOC_Os10g36470	LOC_Os12g07950	DIP-3487N|refseq:NP_208091|uniprotkb:P56102	DIP-3690N|refseq:NP_208051|uniprotkb:O25849	DIP20081014	two hybrid	-	11196647	H.pylori	LOC_Os10g36470LOC_Os12g07950
LOC_Os02g53770	LOC_Os12g07950	DIP-3571N|refseq:NP_208213|uniprotkb:P56456	DIP-3690N|refseq:NP_208051|uniprotkb:O25849	DIP20081014	two hybrid	-	11196647	H.pylori	LOC_Os02g53770LOC_Os12g07950
LOC_Os02g33610	LOC_Os12g07950	DIP-3690N|refseq:NP_208051|uniprotkb:O25849	DIP-3218N|refseq:NP_208221|uniprotkb:P56185	DIP20081014	two hybrid	-	11196647	H.pylori	LOC_Os02g33610LOC_Os12g07950
LOC_Os04g16771	LOC_Os09g19954	DIP-3634N|refseq:NP_208104|uniprotkb:P56041	DIP-3298N|refseq:NP_208108|uniprotkb:P56030	DIP20081014	two hybrid	-	11196647	H.pylori	LOC_Os04g16771LOC_Os09g19954
LOC_Os02g33610	LOC_Os09g19954	DIP-3218N|refseq:NP_208221|uniprotkb:P56185	DIP-3634N|refseq:NP_208104|uniprotkb:P56041	DIP20081014	two hybrid	-	11196647	H.pylori	LOC_Os02g33610LOC_Os09g19954
LOC_Os02g48100	LOC_Os09g19954	DIP-3433N|refseq:NP_208313|uniprotkb:O26051	DIP-3634N|refseq:NP_208104|uniprotkb:P56041	DIP20081014	two hybrid	-	11196647	H.pylori	LOC_Os02g48100LOC_Os09g19954
LOC_Os07g30980	LOC_Os07g30980	DIP-3420N|refseq:NP_208269|uniprotkb:O26013	DIP-3420N|refseq:NP_208269|uniprotkb:O26013	DIP20081014	two hybrid	-	11196647	H.pylori	LOC_Os07g30980LOC_Os07g30980
LOC_Os04g52140	LOC_Os06g06090	DIP-1070N|refseq:NP_033833|uniprotkb:P04627	DIP-661N|refseq:NP_036079|uniprotkb:P63085	DIP20081014	biochemical	-	7997270	M.musculus	LOC_Os04g52140LOC_Os06g06090
LOC_Os03g43360	LOC_Os03g43360	DIP-132N|refseq:NP_031578|uniprotkb:P25916	DIP-132N|refseq:NP_031578|uniprotkb:P25916	DIP20081014	biophysical	-	9571155	M.musculus	LOC_Os03g43360LOC_Os03g43360
LOC_Os05g08950	LOC_Os05g08950	DIP-6034N|uniprotkb:P00493	DIP-6034N|uniprotkb:P00493	DIP20081014	two hybrid	-	11591653	M.musculus	LOC_Os05g08950LOC_Os05g08950
LOC_Os07g40510	LOC_Os07g40510	DIP-29028N|refseq:NP_031884|uniprotkb:O08808	DIP-29028N|refseq:NP_031884|uniprotkb:O08808	DIP20081014	x-ray crystallography	-	16472745	M.musculus	LOC_Os07g40510LOC_Os07g40510
LOC_Os06g08850	LOC_Os06g08850	DIP-29326N|refseq:NP_032252|uniprotkb:O88703	DIP-29326N|refseq:NP_032252|uniprotkb:O88703	DIP20081014	x-ray crystallography	-	17562314	M.musculus	LOC_Os06g08850LOC_Os06g08850
LOC_Os03g02970	LOC_Os03g02970	DIP-29721N|refseq:NP_683750|uniprotkb:Q8R418	DIP-29721N|refseq:NP_683750|uniprotkb:Q8R418	DIP20081014	x-ray crystallography	-	18268334	M.musculus	LOC_Os03g02970LOC_Os03g02970
LOC_Os03g05730	LOC_Os03g05730	DIP-29796N|refseq:NP_033529|uniprotkb:Q01853	DIP-29796N|refseq:NP_033529|uniprotkb:Q01853	DIP20081014	molecular sieving	-	18462676	M.musculus	LOC_Os03g05730LOC_Os03g05730
LOC_Os02g04100	LOC_Os07g38240	DIP-46091N|refseq:NP_081122|uniprotkb:Q91X58	DIP-35147N|refseq:NP_036095|uniprotkb:Q9R1P4	DIP20081014	anti bait coimmunoprecipitation	-	18467495	M.musculus	LOC_Os02g04100LOC_Os07g38240
LOC_Os05g39850	LOC_Os11g29380	DIP-45878N|refseq:NP_032589|uniprotkb:P25206	DIP-33057N|refseq:NP_032590|uniprotkb:P97310	DIP20081014	anti tag coimmunoprecipitation	-	18524952	M.musculus	LOC_Os05g39850LOC_Os11g29380
LOC_Os05g39850	LOC_Os12g37400	DIP-45878N|refseq:NP_032589|uniprotkb:P25206	DIP-45877N|refseq:NP_032594|uniprotkb:Q61881	DIP20081014	anti tag coimmunoprecipitation	-	18524952	M.musculus	LOC_Os05g39850LOC_Os12g37400
LOC_Os02g55410	LOC_Os05g39850	DIP-45878N|refseq:NP_032589|uniprotkb:P25206	DIP-45875N|uniprotkb:P49718	DIP20081014	anti tag coimmunoprecipitation	-	18524952	M.musculus	LOC_Os02g55410LOC_Os05g39850
LOC_Os02g06640	LOC_Os12g21890	DIP-29742N|uniprotkb:P62991	DIP-38740N|refseq:NP_032986|uniprotkb:O08586	DIP20081014	anti bait coimmunoprecipitation	-	18562292	M.musculus	LOC_Os02g06640LOC_Os12g21890
LOC_Os07g40510	LOC_Os07g40510	DIP-29028N|refseq:NP_031884|uniprotkb:O08808	DIP-29028N|refseq:NP_031884|uniprotkb:O08808	DIP20081014	isothermal titration calorimetry	-	16472745	M.musculus	LOC_Os07g40510LOC_Os07g40510
LOC_Os03g05730	LOC_Os03g05730	DIP-29796N|refseq:NP_033529|uniprotkb:Q01853	DIP-29796N|refseq:NP_033529|uniprotkb:Q01853	DIP20081014	x-ray crystallography	-	18462676	M.musculus	LOC_Os03g05730LOC_Os03g05730
LOC_Os12g39070	LOC_Os12g39070	DIP-44N|refseq:NP_011075|uniprotkb:P13393	DIP-524N|refseq:NP_044650	DIP20081014	experimental interaction detection	-	7642611	S.cerevisiae	LOC_Os12g39070LOC_Os12g39070
LOC_Os07g42180	LOC_Os07g42180	DIP-760N|refseq:NP_012717|uniprotkb:P33418	DIP-962N|refseq:NP_014432|uniprotkb:P50278	DIP20081014	experimental interaction detection	-	8725220	S.cerevisiae	LOC_Os07g42180LOC_Os07g42180
LOC_Os04g20220	LOC_Os04g20220	DIP-376N|refseq:NP_010457|uniprotkb:P05453	DIP-376N|refseq:NP_010457|uniprotkb:P05453	DIP20081014	biochemical	-	9219697	S.cerevisiae	LOC_Os04g20220LOC_Os04g20220
LOC_Os04g20220	LOC_Os07g39870	DIP-800N|refseq:NP_009701|uniprotkb:P12385	DIP-376N|refseq:NP_010457|uniprotkb:P05453	DIP20081014	biophysical	-	7556078	S.cerevisiae	LOC_Os04g20220LOC_Os07g39870
LOC_Os01g22520	LOC_Os04g32330	DIP-41N|refseq:NP_116635|uniprotkb:P09624	DIP-1102N|refseq:NP_010432|uniprotkb:P19262	DIP20081014	biophysical	-	8575446	S.cerevisiae	LOC_Os01g22520LOC_Os04g32330
LOC_Os04g32330	LOC_Os07g49520	DIP-365N|refseq:NP_012141|uniprotkb:P20967	DIP-1102N|refseq:NP_010432|uniprotkb:P19262	DIP20081014	tandem affinity purification	-	11805826	S.cerevisiae	LOC_Os04g32330LOC_Os07g49520
LOC_Os02g30630	LOC_Os02g39570	DIP-1104N|refseq:NP_013826|uniprotkb:P07342	DIP-671N|refseq:NP_009918|uniprotkb:P25605	DIP20081014	biophysical	-	11463345	S.cerevisiae	LOC_Os02g30630LOC_Os02g39570
LOC_Os05g44210	LOC_Os05g44210	DIP-744N|refseq:NP_009684|uniprotkb:Q00764	DIP-823N|refseq:NP_010359|uniprotkb:P31688	DIP20081014	tandem affinity purification	-	11805826	S.cerevisiae	LOC_Os05g44210LOC_Os05g44210
LOC_Os05g44210	LOC_Os05g44210	DIP-744N|refseq:NP_009684|uniprotkb:Q00764	DIP-891N|refseq:NP_013988|uniprotkb:P38426	DIP20081014	two hybrid	-	9194697	S.cerevisiae	LOC_Os05g44210LOC_Os05g44210
LOC_Os05g44210	LOC_Os05g44210	DIP-744N|refseq:NP_009684|uniprotkb:Q00764	DIP-753N|refseq:NP_013608|uniprotkb:P38427	DIP20081014	tandem affinity purification	-	11805826	S.cerevisiae	LOC_Os05g44210LOC_Os05g44210
LOC_Os02g43920	LOC_Os03g13370	DIP-25N|refseq:NP_012903|uniprotkb:P09798	DIP-589N|refseq:NP_012036|uniprotkb:P16522	DIP20081014	two hybrid	-	7925276	S.cerevisiae	LOC_Os02g43920LOC_Os03g13370
LOC_Os03g13370	LOC_Os03g13370	DIP-25N|refseq:NP_012903|uniprotkb:P09798	DIP-25N|refseq:NP_012903|uniprotkb:P09798	DIP20081014	coimmunoprecipitation	-	7925276	S.cerevisiae	LOC_Os03g13370LOC_Os03g13370
LOC_Os03g13370	LOC_Os06g41750	DIP-25N|refseq:NP_012903|uniprotkb:P09798	DIP-796N|refseq:NP_009469|uniprotkb:P38042	DIP20081014	two hybrid	-	7925276	S.cerevisiae	LOC_Os03g13370LOC_Os06g41750
LOC_Os02g43920	LOC_Os02g43920	DIP-589N|refseq:NP_012036|uniprotkb:P16522	DIP-589N|refseq:NP_012036|uniprotkb:P16522	DIP20081014	coimmunoprecipitation	-	7925276	S.cerevisiae	LOC_Os02g43920LOC_Os02g43920
LOC_Os02g43920	LOC_Os06g41750	DIP-796N|refseq:NP_009469|uniprotkb:P38042	DIP-589N|refseq:NP_012036|uniprotkb:P16522	DIP20081014	two hybrid	-	7925276	S.cerevisiae	LOC_Os02g43920LOC_Os06g41750
LOC_Os06g41750	LOC_Os06g41750	DIP-796N|refseq:NP_009469|uniprotkb:P38042	DIP-796N|refseq:NP_009469|uniprotkb:P38042	DIP20081014	two hybrid	-	7925276	S.cerevisiae	LOC_Os06g41750LOC_Os06g41750
LOC_Os03g15780	LOC_Os03g50880	DIP-543N|refseq:NP_012711|uniprotkb:P00937	DIP-542N|refseq:NP_011014|uniprotkb:P00899	DIP20081014	tandem affinity purification	-	11805826	S.cerevisiae	LOC_Os03g15780LOC_Os03g50880
LOC_Os02g47850	LOC_Os02g47850	DIP-1024N|refseq:NP_014947|uniprotkb:P07258	DIP-1023N|refseq:NP_012643|uniprotkb:P03965	DIP20081014	biochemical	-	206652	S.cerevisiae	LOC_Os02g47850LOC_Os02g47850
LOC_Os08g01680	LOC_Os08g01680	DIP-811N|refseq:NP_013605|uniprotkb:Q04199	DIP-338N|refseq:NP_009754|uniprotkb:P13712	DIP20081014	experimental interaction detection	-	8743889	S.cerevisiae	LOC_Os08g01680LOC_Os08g01680
LOC_Os06g43790	LOC_Os12g39070	DIP-839N|refseq:NP_011790|uniprotkb:P46677	DIP-44N|refseq:NP_011075|uniprotkb:P13393	DIP20081014	affinity chromatography technology	-	12215531	S.cerevisiae	LOC_Os06g43790LOC_Os12g39070
LOC_Os02g07630	LOC_Os02g32814	DIP-906N|refseq:NP_010556|uniprotkb:P38995	DIP-813N|refseq:NP_014140|uniprotkb:P38636	DIP20081014	two hybrid	-	9346482	S.cerevisiae	LOC_Os02g07630LOC_Os02g32814
LOC_Os03g62379	LOC_Os12g39070	DIP-964N|refseq:NP_014359|uniprotkb:P46678	DIP-44N|refseq:NP_011075|uniprotkb:P13393	DIP20081014	comigration in non denaturing gel electrophoresis	-	7568218	S.cerevisiae	LOC_Os03g62379LOC_Os12g39070
LOC_Os12g39070	LOC_Os12g39070	DIP-44N|refseq:NP_011075|uniprotkb:P13393	DIP-191N|refseq:NP_011762|uniprotkb:P29056	DIP20081014	comigration in non denaturing gel electrophoresis	-	7568218	S.cerevisiae	LOC_Os12g39070LOC_Os12g39070
LOC_Os06g06510	LOC_Os06g06510	DIP-417N|refseq:NP_009564|uniprotkb:P61830	DIP-595N|refseq:NP_013547|uniprotkb:P06701	DIP20081014	molecular sieving	-	7867066	S.cerevisiae	LOC_Os06g06510LOC_Os06g06510
LOC_Os04g19990	LOC_Os06g06510	DIP-417N|refseq:NP_009564|uniprotkb:P61830	DIP-33N|refseq:NP_010513|uniprotkb:P11978	DIP20081014	molecular sieving	-	7867066	S.cerevisiae	LOC_Os04g19990LOC_Os06g06510
LOC_Os04g19990	LOC_Os09g38020	DIP-418N|refseq:NP_009563|uniprotkb:P02309	DIP-33N|refseq:NP_010513|uniprotkb:P11978	DIP20081014	experimental interaction detection	-	7867066	S.cerevisiae	LOC_Os04g19990LOC_Os09g38020
LOC_Os07g36130	LOC_Os12g25120	DIP-419N|refseq:NP_010511|uniprotkb:P04911	DIP-595N|refseq:NP_013547|uniprotkb:P06701	DIP20081014	experimental interaction detection	-	8779721	S.cerevisiae	LOC_Os07g36130LOC_Os12g25120
LOC_Os04g19990	LOC_Os12g07950	DIP-33N|refseq:NP_010513|uniprotkb:P11978	DIP-596N|refseq:NP_010242|uniprotkb:P06700	DIP20081014	affinity chromatography technology	-	9122169	S.cerevisiae	LOC_Os04g19990LOC_Os12g07950
LOC_Os04g11880	LOC_Os04g11880	DIP-834N|refseq:NP_010365|uniprotkb:P38959	DIP-1002N|refseq:NP_010206|uniprotkb:Q07468	DIP20081014	tandem affinity purification	-	11805826	S.cerevisiae	LOC_Os04g11880LOC_Os04g11880
LOC_Os02g55880	LOC_Os02g55880	DIP-510N|refseq:NP_012731|uniprotkb:P25296	DIP-833N|refseq:NP_013655|uniprotkb:P14747	DIP20081014	coimmunoprecipitation	-	11805837	S.cerevisiae	LOC_Os02g55880LOC_Os02g55880
LOC_Os07g02350	LOC_Os07g02350	DIP-48N|refseq:NP_012229|uniprotkb:P15790	DIP-282N|refseq:NP_011496|uniprotkb:P43639	DIP20081014	two hybrid	-	7768894	S.cerevisiae	LOC_Os07g02350LOC_Os07g02350
LOC_Os10g41520	LOC_Os10g41520	DIP-282N|refseq:NP_011496|uniprotkb:P43639	DIP-282N|refseq:NP_011496|uniprotkb:P43639	DIP20081014	two hybrid	-	7768894	S.cerevisiae	LOC_Os10g41520LOC_Os10g41520
LOC_Os07g02350	LOC_Os10g41520	DIP-262N|refseq:NP_014682|uniprotkb:P38930	DIP-48N|refseq:NP_012229|uniprotkb:P15790	DIP20081014	coimmunoprecipitation	-	11805837	S.cerevisiae	LOC_Os07g02350LOC_Os10g41520
LOC_Os10g41520	LOC_Os10g41520	DIP-262N|refseq:NP_014682|uniprotkb:P38930	DIP-262N|refseq:NP_014682|uniprotkb:P38930	DIP20081014	two hybrid	-	10688190	S.cerevisiae	LOC_Os10g41520LOC_Os10g41520
LOC_Os05g06450	LOC_Os05g06450	DIP-821N|refseq:NP_013313|uniprotkb:P53378	DIP-938N|refseq:NP_014273|uniprotkb:P53540	DIP20081014	tandem affinity purification	-	11805826	S.cerevisiae	LOC_Os05g06450LOC_Os05g06450
LOC_Os04g42330	LOC_Os05g06450	DIP-826N|refseq:NP_012042|uniprotkb:P38863	DIP-821N|refseq:NP_013313|uniprotkb:P53378	DIP20081014	biochemical	-	9130700	S.cerevisiae	LOC_Os04g42330LOC_Os05g06450
LOC_Os04g42330	LOC_Os04g42330	DIP-826N|refseq:NP_012042|uniprotkb:P38863	DIP-938N|refseq:NP_014273|uniprotkb:P53540	DIP20081014	coimmunoprecipitation	-	12970190	S.cerevisiae	LOC_Os04g42330LOC_Os04g42330
LOC_Os02g48010	LOC_Os04g42330	DIP-826N|refseq:NP_012042|uniprotkb:P38863	DIP-702N|refseq:NP_010643|uniprotkb:P32380	DIP20081014	genetic interference	-	9384578	S.cerevisiae	LOC_Os02g48010LOC_Os04g42330
LOC_Os02g53420	LOC_Os02g53420	DIP-411N|refseq:NP_012579|uniprotkb:P12398	DIP-2N|uniprotkb:P12294	DIP20081014	biophysical	-	1988456	S.cerevisiae	LOC_Os02g53420LOC_Os02g53420
LOC_Os02g14780	LOC_Os03g15700	DIP-1001N|refseq:NP_010241|uniprotkb:Q07350	DIP-689N|refseq:NP_012332|uniprotkb:P32524	DIP20081014	two hybrid	-	11805826	S.cerevisiae	LOC_Os02g14780LOC_Os03g15700
LOC_Os03g15700	LOC_Os03g15700	DIP-1001N|refseq:NP_010241|uniprotkb:Q07350	DIP-651N|refseq:NP_010254|uniprotkb:P19736	DIP20081014	molecular sieving	-	8969185	S.cerevisiae	LOC_Os03g15700LOC_Os03g15700
LOC_Os05g45420	LOC_Os05g45420	DIP-18N|refseq:NP_010765|uniprotkb:P06782	DIP-780N|refseq:NP_014142|uniprotkb:P38717	DIP20081014	two hybrid	-	8127709	S.cerevisiae	LOC_Os05g45420LOC_Os05g45420
LOC_Os05g45420	LOC_Os05g45420	DIP-18N|refseq:NP_010765|uniprotkb:P06782	DIP-777N|refseq:NP_010710|uniprotkb:P32578	DIP20081014	two hybrid	-	1496382	S.cerevisiae	LOC_Os05g45420LOC_Os05g45420
LOC_Os02g55340	LOC_Os05g08810	DIP-814N|refseq:NP_009655|uniprotkb:P22219	DIP-97N|refseq:NP_013341|uniprotkb:P22543	DIP20081014	cross-linking study	-	8387919	S.cerevisiae	LOC_Os02g55340LOC_Os05g08810
LOC_Os04g19990	LOC_Os04g19990	DIP-33N|refseq:NP_010513|uniprotkb:P11978	DIP-33N|refseq:NP_010513|uniprotkb:P11978	DIP20081014	two hybrid	-	1946372	S.cerevisiae	LOC_Os04g19990LOC_Os04g19990
LOC_Os01g13730	LOC_Os05g08360	DIP-698N|refseq:NP_010270|uniprotkb:P15646	DIP-746N|refseq:NP_013090|uniprotkb:P33750	DIP20081014	coimmunoprecipitation	-	8508778	S.cerevisiae	LOC_Os01g13730LOC_Os05g08360
LOC_Os03g46650	LOC_Os05g26890	DIP-15N|refseq:NP_011868|uniprotkb:P08539	DIP-954N|refseq:NP_014855|uniprotkb:P18851	DIP20081014	two hybrid	-	8649369	S.cerevisiae	LOC_Os03g46650LOC_Os05g26890
LOC_Os01g02120	LOC_Os11g05470	DIP-669N|refseq:NP_013279|uniprotkb:P14306	DIP-913N|refseq:NP_012474|uniprotkb:P40368	DIP20081014	coimmunoprecipitation	-	7559750	S.cerevisiae	LOC_Os01g02120LOC_Os11g05470
LOC_Os01g02120	LOC_Os03g22690	DIP-745N|refseq:NP_116657|uniprotkb:P34077	DIP-669N|refseq:NP_013279|uniprotkb:P14306	DIP20081014	genetic interference	-	7828598	S.cerevisiae	LOC_Os01g02120LOC_Os03g22690
LOC_Os01g02120	LOC_Os11g05470	DIP-669N|refseq:NP_013279|uniprotkb:P14306	DIP-866N|refseq:NP_011634|uniprotkb:P48837	DIP20081014	genetic interference	-	7828598	S.cerevisiae	LOC_Os01g02120LOC_Os11g05470
LOC_Os02g02510	LOC_Os05g33240	DIP-55N|refseq:NP_012395|uniprotkb:P20433	DIP-725N|refseq:NP_010692|uniprotkb:P34087	DIP20081014	two hybrid	-	7579693	S.cerevisiae	LOC_Os02g02510LOC_Os05g33240
LOC_Os03g63940	LOC_Os05g45420	DIP-592N|refseq:NP_011400|uniprotkb:P12904	DIP-18N|refseq:NP_010765|uniprotkb:P06782	DIP20081014	two hybrid	-	9649520	S.cerevisiae	LOC_Os03g63940LOC_Os05g45420
LOC_Os02g48010	LOC_Os05g41210	DIP-702N|refseq:NP_010643|uniprotkb:P32380	DIP-536N|refseq:NP_009667|uniprotkb:P06787	DIP20081014	filter binding	-	8247006	S.cerevisiae	LOC_Os02g48010LOC_Os05g41210
LOC_Os08g13920	LOC_Os10g02630	DIP-663N|refseq:NP_012203|uniprotkb:Q00916	DIP-822N|refseq:NP_013314|uniprotkb:Q05790	DIP20081014	two hybrid	-	9207794	S.cerevisiae	LOC_Os08g13920LOC_Os10g02630
LOC_Os10g02630	LOC_Os10g28360	DIP-663N|refseq:NP_012203|uniprotkb:Q00916	DIP-877N|refseq:NP_013722|uniprotkb:Q03677	DIP20081014	two hybrid	-	9207794	S.cerevisiae	LOC_Os10g02630LOC_Os10g28360
LOC_Os10g02630	LOC_Os10g35250	DIP-663N|refseq:NP_012203|uniprotkb:Q00916	DIP-998N|refseq:NP_014918|uniprotkb:Q12033	DIP20081014	two hybrid	-	9207794	S.cerevisiae	LOC_Os10g02630LOC_Os10g35250
LOC_Os02g32490	LOC_Os10g02630	DIP-992N|refseq:NP_013254|uniprotkb:P52910	DIP-663N|refseq:NP_012203|uniprotkb:Q00916	DIP20081014	two hybrid	-	9207794	S.cerevisiae	LOC_Os02g32490LOC_Os10g02630
LOC_Os05g22940	LOC_Os10g02630	DIP-975N|refseq:NP_014413|uniprotkb:Q00955	DIP-663N|refseq:NP_012203|uniprotkb:Q00916	DIP20081014	two hybrid	-	9207794	S.cerevisiae	LOC_Os05g22940LOC_Os10g02630
LOC_Os05g02670	LOC_Os10g02630	DIP-663N|refseq:NP_012203|uniprotkb:Q00916	DIP-174N|refseq:NP_009490|uniprotkb:P28742	DIP20081014	two hybrid	-	9207794	S.cerevisiae	LOC_Os05g02670LOC_Os10g02630
LOC_Os06g02620	LOC_Os10g02630	DIP-663N|refseq:NP_012203|uniprotkb:Q00916	DIP-764N|refseq:NP_116638|uniprotkb:P35191	DIP20081014	two hybrid	-	9207794	S.cerevisiae	LOC_Os06g02620LOC_Os10g02630
LOC_Os06g03790	LOC_Os10g02630	DIP-663N|refseq:NP_012203|uniprotkb:Q00916	DIP-940N|refseq:NP_013544|uniprotkb:P36517	DIP20081014	two hybrid	-	9207794	S.cerevisiae	LOC_Os06g03790LOC_Os10g02630
LOC_Os06g47580	LOC_Os10g02630	DIP-663N|refseq:NP_012203|uniprotkb:Q00916	DIP-1000N|refseq:NP_014991|uniprotkb:P12689	DIP20081014	two hybrid	-	9207794	S.cerevisiae	LOC_Os06g47580LOC_Os10g02630
LOC_Os01g01960	LOC_Os10g02630	DIP-597N|refseq:NP_014639|uniprotkb:P22579	DIP-663N|refseq:NP_012203|uniprotkb:Q00916	DIP20081014	two hybrid	-	9207794	S.cerevisiae	LOC_Os01g01960LOC_Os10g02630
LOC_Os02g01740	LOC_Os10g02630	DIP-850N|refseq:NP_011099|uniprotkb:P32639	DIP-663N|refseq:NP_012203|uniprotkb:Q00916	DIP20081014	two hybrid	-	9207794	S.cerevisiae	LOC_Os02g01740LOC_Os10g02630
LOC_Os02g01740	LOC_Os02g58090	DIP-850N|refseq:NP_011099|uniprotkb:P32639	DIP-910N|refseq:NP_013967|uniprotkb:Q02554	DIP20081014	two hybrid	-	9207794	S.cerevisiae	LOC_Os02g01740LOC_Os02g58090
LOC_Os02g58090	LOC_Os10g31900	DIP-910N|refseq:NP_013967|uniprotkb:Q02554	DIP-930N|refseq:NP_014964|uniprotkb:Q99181	DIP20081014	affinity chromatography technology	-	9436903	S.cerevisiae	LOC_Os02g58090LOC_Os10g31900
LOC_Os09g21770	LOC_Os10g31900	DIP-984N|refseq:NP_011570|uniprotkb:P53236	DIP-930N|refseq:NP_014964|uniprotkb:Q99181	DIP20081014	two hybrid	-	9207794	S.cerevisiae	LOC_Os09g21770LOC_Os10g31900
LOC_Os01g51870	LOC_Os10g31900	DIP-828N|refseq:NP_012079|uniprotkb:P38892	DIP-930N|refseq:NP_014964|uniprotkb:Q99181	DIP20081014	two hybrid	-	9207794	S.cerevisiae	LOC_Os01g51870LOC_Os10g31900
LOC_Os10g31900	LOC_Os10g31900	DIP-930N|refseq:NP_014964|uniprotkb:Q99181	DIP-903N|refseq:NP_012556|uniprotkb:P47093	DIP20081014	two hybrid	-	9207794	S.cerevisiae	LOC_Os10g31900LOC_Os10g31900
LOC_Os05g50550	LOC_Os05g50550	DIP-1103N|refseq:NP_009557|uniprotkb:P18900	DIP-903N|refseq:NP_012556|uniprotkb:P47093	DIP20081014	two hybrid	-	10900456	S.cerevisiae	LOC_Os05g50550LOC_Os05g50550
LOC_Os03g15700	LOC_Os03g15700	DIP-1001N|refseq:NP_010241|uniprotkb:Q07350	DIP-69N|refseq:NP_015109|uniprotkb:P21560	DIP20081014	two hybrid	-	9207794	S.cerevisiae	LOC_Os03g15700LOC_Os03g15700
LOC_Os03g15700	LOC_Os03g15700	DIP-1001N|refseq:NP_010241|uniprotkb:Q07350	DIP-678N|refseq:NP_014031|uniprotkb:P32843	DIP20081014	two hybrid	-	9207794	S.cerevisiae	LOC_Os03g15700LOC_Os03g15700
LOC_Os03g15700	LOC_Os05g30940	DIP-1001N|refseq:NP_010241|uniprotkb:Q07350	DIP-985N|refseq:NP_011678|uniprotkb:P39935	DIP20081014	coimmunoprecipitation	-	11805837	S.cerevisiae	LOC_Os03g15700LOC_Os05g30940
LOC_Os03g15700	LOC_Os03g15700	DIP-1001N|refseq:NP_010241|uniprotkb:Q07350	DIP-330N|refseq:NP_011466|uniprotkb:P39936	DIP20081014	two hybrid	-	9207794	S.cerevisiae	LOC_Os03g15700LOC_Os03g15700
LOC_Os01g71960	LOC_Os03g15700	DIP-1009N|refseq:NP_010674|uniprotkb:Q04149	DIP-1001N|refseq:NP_010241|uniprotkb:Q07350	DIP20081014	two hybrid	-	9207794	S.cerevisiae	LOC_Os01g71960LOC_Os03g15700
LOC_Os03g15700	LOC_Os03g15700	DIP-1001N|refseq:NP_010241|uniprotkb:Q07350	DIP-1011N|refseq:NP_010697|uniprotkb:Q04195	DIP20081014	two hybrid	-	9207794	S.cerevisiae	LOC_Os03g15700LOC_Os03g15700
LOC_Os03g15700	LOC_Os03g15700	DIP-1001N|refseq:NP_010241|uniprotkb:Q07350	DIP-893N|refseq:NP_013835|uniprotkb:Q04477	DIP20081014	two hybrid	-	9207794	S.cerevisiae	LOC_Os03g15700LOC_Os03g15700
LOC_Os03g15700	LOC_Os06g14190	DIP-1001N|refseq:NP_010241|uniprotkb:Q07350	DIP-967N|refseq:NP_014375|uniprotkb:P53971	DIP20081014	two hybrid	-	9207794	S.cerevisiae	LOC_Os03g15700LOC_Os06g14190
LOC_Os03g15700	LOC_Os03g22890	DIP-976N|refseq:NP_014451|uniprotkb:P53742	DIP-1001N|refseq:NP_010241|uniprotkb:Q07350	DIP20081014	two hybrid	-	9207794	S.cerevisiae	LOC_Os03g15700LOC_Os03g22890
LOC_Os02g14780	LOC_Os03g22890	DIP-689N|refseq:NP_012332|uniprotkb:P32524	DIP-976N|refseq:NP_014451|uniprotkb:P53742	DIP20081014	two hybrid	-	9207794	S.cerevisiae	LOC_Os02g14780LOC_Os03g22890
LOC_Os02g14780	LOC_Os03g14260	DIP-830N|refseq:NP_010454|uniprotkb:P11075	DIP-689N|refseq:NP_012332|uniprotkb:P32524	DIP20081014	two hybrid	-	9207794	S.cerevisiae	LOC_Os02g14780LOC_Os03g14260
LOC_Os02g14780	LOC_Os03g54780	DIP-712N|refseq:NP_011856|uniprotkb:Q03497	DIP-689N|refseq:NP_012332|uniprotkb:P32524	DIP20081014	two hybrid	-	9207794	S.cerevisiae	LOC_Os02g14780LOC_Os03g54780
LOC_Os02g14780	LOC_Os04g37950	DIP-795N|refseq:NP_009486|uniprotkb:P38187	DIP-689N|refseq:NP_012332|uniprotkb:P32524	DIP20081014	two hybrid	-	9207794	S.cerevisiae	LOC_Os02g14780LOC_Os04g37950
LOC_Os02g14780	LOC_Os05g32330	DIP-894N|refseq:NP_014012|uniprotkb:Q03264	DIP-689N|refseq:NP_012332|uniprotkb:P32524	DIP20081014	two hybrid	-	9207794	S.cerevisiae	LOC_Os02g14780LOC_Os05g32330
LOC_Os02g37430	LOC_Os07g42180	DIP-760N|refseq:NP_012717|uniprotkb:P33418	DIP-227N|refseq:NP_011588|uniprotkb:Q02260	DIP20081014	two hybrid	-	9207794	S.cerevisiae	LOC_Os02g37430LOC_Os07g42180
LOC_Os02g37430	LOC_Os08g03390	DIP-220N|refseq:NP_010373|uniprotkb:Q02775	DIP-227N|refseq:NP_011588|uniprotkb:Q02260	DIP20081014	two hybrid	-	9207794	S.cerevisiae	LOC_Os02g37430LOC_Os08g03390
LOC_Os02g37430	LOC_Os02g37430	DIP-227N|refseq:NP_011588|uniprotkb:Q02260	DIP-983N|refseq:NP_011313|uniprotkb:P53090	DIP20081014	two hybrid	-	9207794	S.cerevisiae	LOC_Os02g37430LOC_Os02g37430
LOC_Os01g73530	LOC_Os02g37430	DIP-741N|refseq:NP_012733|uniprotkb:P34230	DIP-227N|refseq:NP_011588|uniprotkb:Q02260	DIP20081014	two hybrid	-	9207794	S.cerevisiae	LOC_Os01g73530LOC_Os02g37430
LOC_Os02g01250	LOC_Os02g01250	DIP-715N|refseq:NP_013248|uniprotkb:P43321	DIP-853N|refseq:NP_011975|uniprotkb:P32468	DIP20081014	two hybrid	-	9207794	S.cerevisiae	LOC_Os02g01250LOC_Os02g01250
LOC_Os02g01250	LOC_Os02g01250	DIP-715N|refseq:NP_013248|uniprotkb:P43321	DIP-730N|refseq:NP_013006|uniprotkb:Q02046	DIP20081014	two hybrid	-	9207794	S.cerevisiae	LOC_Os02g01250LOC_Os02g01250
LOC_Os02g01250	LOC_Os02g01250	DIP-715N|refseq:NP_013248|uniprotkb:P43321	DIP-819N|refseq:NP_012127|uniprotkb:P38927	DIP20081014	two hybrid	-	9207794	S.cerevisiae	LOC_Os02g01250LOC_Os02g01250
LOC_Os02g01250	LOC_Os03g32526	DIP-881N|refseq:NP_013534|uniprotkb:Q00416	DIP-715N|refseq:NP_013248|uniprotkb:P43321	DIP20081014	two hybrid	-	9207794	S.cerevisiae	LOC_Os02g01250LOC_Os03g32526
LOC_Os02g01250	LOC_Os02g01250	DIP-715N|refseq:NP_013248|uniprotkb:P43321	DIP-99N|refseq:NP_013079|uniprotkb:P23201	DIP20081014	two hybrid	-	9207794	S.cerevisiae	LOC_Os02g01250LOC_Os02g01250
LOC_Os01g57110	LOC_Os02g01250	DIP-697N|refseq:NP_009672|uniprotkb:P31244	DIP-715N|refseq:NP_013248|uniprotkb:P43321	DIP20081014	two hybrid	-	9207794	S.cerevisiae	LOC_Os01g57110LOC_Os02g01250
LOC_Os02g01250	LOC_Os02g01250	DIP-715N|refseq:NP_013248|uniprotkb:P43321	DIP-986N|refseq:NP_011806|uniprotkb:P53339	DIP20081014	two hybrid	-	9207794	S.cerevisiae	LOC_Os02g01250LOC_Os02g01250
LOC_Os02g01250	LOC_Os02g01250	DIP-715N|refseq:NP_013248|uniprotkb:P43321	DIP-888N|refseq:NP_013806|uniprotkb:Q04301	DIP20081014	two hybrid	-	9207794	S.cerevisiae	LOC_Os02g01250LOC_Os02g01250
LOC_Os03g22890	LOC_Os03g22890	DIP-976N|refseq:NP_014451|uniprotkb:P53742	DIP-843N|refseq:NP_010946|uniprotkb:P40018	DIP20081014	two hybrid	-	9207794	S.cerevisiae	LOC_Os03g22890LOC_Os03g22890
LOC_Os04g38940	LOC_Os04g38940	DIP-782N|refseq:NP_013321|uniprotkb:P47818	DIP-843N|refseq:NP_010946|uniprotkb:P40018	DIP20081014	two hybrid	-	9207794	S.cerevisiae	LOC_Os04g38940LOC_Os04g38940
LOC_Os02g04480	LOC_Os02g04480	DIP-856N|refseq:NP_013663|uniprotkb:Q04693	DIP-651N|refseq:NP_010254|uniprotkb:P19736	DIP20081014	two hybrid	-	9207794	S.cerevisiae	LOC_Os02g04480LOC_Os02g04480
LOC_Os01g57110	LOC_Os01g57110	DIP-697N|refseq:NP_009672|uniprotkb:P31244	DIP-816N|refseq:NP_012274|uniprotkb:P40567	DIP20081014	two hybrid	-	9207794	S.cerevisiae	LOC_Os01g57110LOC_Os01g57110
LOC_Os06g50910	LOC_Os06g50910	DIP-799N|refseq:NP_009694|uniprotkb:P38111	DIP-816N|refseq:NP_012274|uniprotkb:P40567	DIP20081014	two hybrid	-	9207794	S.cerevisiae	LOC_Os06g50910LOC_Os06g50910
LOC_Os01g45274	LOC_Os01g45274	DIP-968N|refseq:NP_014362|uniprotkb:P53615	DIP-816N|refseq:NP_012274|uniprotkb:P40567	DIP20081014	two hybrid	-	9207794	S.cerevisiae	LOC_Os01g45274LOC_Os01g45274
LOC_Os07g30980	LOC_Os07g30980	DIP-415N|refseq:NP_012443|uniprotkb:P12954	DIP-816N|refseq:NP_012274|uniprotkb:P40567	DIP20081014	two hybrid	-	9207794	S.cerevisiae	LOC_Os07g30980LOC_Os07g30980
LOC_Os01g49680	LOC_Os01g49680	DIP-731N|refseq:NP_012123|uniprotkb:Q00578	DIP-816N|refseq:NP_012274|uniprotkb:P40567	DIP20081014	two hybrid	-	9207794	S.cerevisiae	LOC_Os01g49680LOC_Os01g49680
LOC_Os03g17700	LOC_Os03g17700	DIP-714N|refseq:NP_009537|uniprotkb:P16892	DIP-861N|refseq:NP_013466|uniprotkb:P23561	DIP20081014	two hybrid	-	7851759	S.cerevisiae	LOC_Os03g17700LOC_Os03g17700
LOC_Os03g17700	LOC_Os03g17700	DIP-714N|refseq:NP_009537|uniprotkb:P16892	DIP-9N|refseq:NP_010122|uniprotkb:P06784	DIP20081014	two hybrid	-	8052657	S.cerevisiae	LOC_Os03g17700LOC_Os03g17700
LOC_Os02g53420	LOC_Os07g22700	DIP-694N|refseq:NP_012242|uniprotkb:Q01852	DIP-411N|refseq:NP_012579|uniprotkb:P12398	DIP20081014	biochemical	-	7809127	S.cerevisiae	LOC_Os02g53420LOC_Os07g22700
LOC_Os07g22700	LOC_Os08g25090	DIP-775N|refseq:NP_014875|uniprotkb:P38523	DIP-694N|refseq:NP_012242|uniprotkb:Q01852	DIP20081014	coimmunoprecipitation	-	9155010	S.cerevisiae	LOC_Os07g22700LOC_Os08g25090
LOC_Os02g53420	LOC_Os08g25090	DIP-411N|refseq:NP_012579|uniprotkb:P12398	DIP-775N|refseq:NP_014875|uniprotkb:P38523	DIP20081014	coimmunoprecipitation	-	8524277	S.cerevisiae	LOC_Os02g53420LOC_Os08g25090
LOC_Os03g20340	LOC_Os05g45420	DIP-865N|refseq:NP_011307|uniprotkb:P34164	DIP-18N|refseq:NP_010765|uniprotkb:P06782	DIP20081014	two hybrid	-	1496382	S.cerevisiae	LOC_Os03g20340LOC_Os05g45420
LOC_Os04g42090	LOC_Os04g42090	DIP-361N|refseq:NP_014590|uniprotkb:P21182	DIP-361N|refseq:NP_014590|uniprotkb:P21182	DIP20081014	biochemical	-	2266128	S.cerevisiae	LOC_Os04g42090LOC_Os04g42090
LOC_Os03g51250	LOC_Os05g13850	DIP-77N|refseq:NP_014261|uniprotkb:P17555	DIP-534N|refseq:NP_010012|uniprotkb:P15891	DIP20081014	coimmunoprecipitation	-	11950888	S.cerevisiae	LOC_Os03g51250LOC_Os05g13850
LOC_Os01g03510	LOC_Os01g73310	DIP-310N|refseq:NP_116614|uniprotkb:P60010	DIP-890N|refseq:NP_013810|uniprotkb:P46680	DIP20081014	two hybrid	-	7719850	S.cerevisiae	LOC_Os01g03510LOC_Os01g73310
LOC_Os01g73310	LOC_Os07g08950	DIP-310N|refseq:NP_116614|uniprotkb:P60010	DIP-956N|refseq:NP_010103|uniprotkb:P46681	DIP20081014	two hybrid	-	7719850	S.cerevisiae	LOC_Os01g73310LOC_Os07g08950
LOC_Os01g73310	LOC_Os06g05880	DIP-46N|refseq:NP_014765|uniprotkb:P07274	DIP-310N|refseq:NP_116614|uniprotkb:P60010	DIP20081014	two hybrid	-	7719850	S.cerevisiae	LOC_Os01g73310LOC_Os06g05880
LOC_Os01g73310	LOC_Os03g51250	DIP-310N|refseq:NP_116614|uniprotkb:P60010	DIP-77N|refseq:NP_014261|uniprotkb:P17555	DIP20081014	two hybrid	-	7719850	S.cerevisiae	LOC_Os01g73310LOC_Os03g51250
LOC_Os01g73310	LOC_Os01g73310	DIP-310N|refseq:NP_116614|uniprotkb:P60010	DIP-310N|refseq:NP_116614|uniprotkb:P60010	DIP20081014	two hybrid	-	10512884	S.cerevisiae	LOC_Os01g73310LOC_Os01g73310
LOC_Os01g73310	LOC_Os01g73310	DIP-310N|refseq:NP_116614|uniprotkb:P60010	DIP-770N|refseq:NP_010676|uniprotkb:P39743	DIP20081014	two hybrid	-	10688190	S.cerevisiae	LOC_Os01g73310LOC_Os01g73310
LOC_Os01g73310	LOC_Os01g73310	DIP-310N|refseq:NP_116614|uniprotkb:P60010	DIP-213N|refseq:NP_012049|uniprotkb:Q03558	DIP20081014	two hybrid	-	7719850	S.cerevisiae	LOC_Os01g73310LOC_Os01g73310
LOC_Os01g73310	LOC_Os05g37330	DIP-310N|refseq:NP_116614|uniprotkb:P60010	DIP-580N|refseq:NP_010670|uniprotkb:P02400	DIP20081014	two hybrid	-	7719850	S.cerevisiae	LOC_Os01g73310LOC_Os05g37330
LOC_Os01g73310	LOC_Os01g73310	DIP-310N|refseq:NP_116614|uniprotkb:P60010	DIP-688N|refseq:NP_009759|uniprotkb:P29366	DIP20081014	two hybrid	-	7502048	S.cerevisiae	LOC_Os01g73310LOC_Os01g73310
LOC_Os02g20850	LOC_Os02g58730	DIP-862N|refseq:NP_013330|uniprotkb:P19073	DIP-974N|refseq:NP_014128|uniprotkb:P41832	DIP20081014	two hybrid	-	9082982	S.cerevisiae	LOC_Os02g20850LOC_Os02g58730
LOC_Os01g73310	LOC_Os07g30090	DIP-197N|refseq:NP_013050|uniprotkb:Q03048	DIP-310N|refseq:NP_116614|uniprotkb:P60010	DIP20081014	cosedimentation in solution	-	8034743	S.cerevisiae	LOC_Os01g73310LOC_Os07g30090
LOC_Os01g73310	LOC_Os08g17820	DIP-963N|refseq:NP_014824|uniprotkb:Q12446	DIP-310N|refseq:NP_116614|uniprotkb:P60010	DIP20081014	two hybrid	-	10688190	S.cerevisiae	LOC_Os01g73310LOC_Os08g17820
LOC_Os01g33080	LOC_Os08g17820	DIP-963N|refseq:NP_014824|uniprotkb:Q12446	DIP-718N|refseq:NP_010414|uniprotkb:P32599	DIP20081014	coimmunoprecipitation	-	9024694	S.cerevisiae	LOC_Os01g33080LOC_Os08g17820
LOC_Os03g26450	LOC_Os08g17820	DIP-836N|refseq:NP_012230|uniprotkb:P13517	DIP-963N|refseq:NP_014824|uniprotkb:Q12446	DIP20081014	coimmunoprecipitation	-	9024694	S.cerevisiae	LOC_Os03g26450LOC_Os08g17820
LOC_Os07g30090	LOC_Os08g17820	DIP-963N|refseq:NP_014824|uniprotkb:Q12446	DIP-197N|refseq:NP_013050|uniprotkb:Q03048	DIP20081014	coimmunoprecipitation	-	9024694	S.cerevisiae	LOC_Os07g30090LOC_Os08g17820
LOC_Os06g05880	LOC_Os07g40510	DIP-817N|refseq:NP_012107|uniprotkb:P40450	DIP-46N|refseq:NP_014765|uniprotkb:P07274	DIP20081014	two hybrid	-	10688190	S.cerevisiae	LOC_Os06g05880LOC_Os07g40510
LOC_Os01g73310	LOC_Os01g73310	DIP-310N|refseq:NP_116614|uniprotkb:P60010	DIP-808N|refseq:NP_011888|uniprotkb:P08964	DIP20081014	biophysical	-	9201989	S.cerevisiae	LOC_Os01g73310LOC_Os01g73310
LOC_Os01g33080	LOC_Os01g73310	DIP-310N|refseq:NP_116614|uniprotkb:P60010	DIP-718N|refseq:NP_010414|uniprotkb:P32599	DIP20081014	cosedimentation in solution	-	9409826	S.cerevisiae	LOC_Os01g33080LOC_Os01g73310
LOC_Os03g51250	LOC_Os03g51250	DIP-77N|refseq:NP_014261|uniprotkb:P17555	DIP-77N|refseq:NP_014261|uniprotkb:P17555	DIP20081014	two hybrid	-	11489916	S.cerevisiae	LOC_Os03g51250LOC_Os03g51250
LOC_Os01g73310	LOC_Os11g43640	DIP-310N|refseq:NP_116614|uniprotkb:P60010	DIP-860N|refseq:NP_013441|uniprotkb:P37370	DIP20081014	two hybrid	-	10358064	S.cerevisiae	LOC_Os01g73310LOC_Os11g43640
LOC_Os02g54120	LOC_Os03g53960	DIP-590N|refseq:NP_010116|uniprotkb:P06100	DIP-183N|refseq:NP_010736|uniprotkb:Q02336	DIP20081014	molecular sieving	-	9822614	S.cerevisiae	LOC_Os02g54120LOC_Os03g53960
LOC_Os03g53960	LOC_Os03g53960	DIP-183N|refseq:NP_010736|uniprotkb:Q02336	DIP-774N|refseq:NP_010461|uniprotkb:P32494	DIP20081014	biochemical	-	10490601	S.cerevisiae	LOC_Os03g53960LOC_Os03g53960
LOC_Os12g39070	LOC_Os12g39070	DIP-44N|refseq:NP_011075|uniprotkb:P13393	DIP-774N|refseq:NP_010461|uniprotkb:P32494	DIP20081014	coimmunoprecipitation	-	9038164	S.cerevisiae	LOC_Os12g39070LOC_Os12g39070
LOC_Os03g53960	LOC_Os10g28040	DIP-183N|refseq:NP_010736|uniprotkb:Q02336	DIP-710N|refseq:NP_011768|uniprotkb:Q03330	DIP20081014	two hybrid	-	11805826	S.cerevisiae	LOC_Os03g53960LOC_Os10g28040
LOC_Os03g53960	LOC_Os12g39070	DIP-44N|refseq:NP_011075|uniprotkb:P13393	DIP-183N|refseq:NP_010736|uniprotkb:Q02336	DIP20081014	coimmunoprecipitation	-	8617808	S.cerevisiae	LOC_Os03g53960LOC_Os12g39070
LOC_Os12g39070	LOC_Os12g39070	DIP-44N|refseq:NP_011075|uniprotkb:P13393	DIP-593N|refseq:NP_015076|uniprotkb:P04386	DIP20081014	affinity chromatography technology	-	7739564	S.cerevisiae	LOC_Os12g39070LOC_Os12g39070
LOC_Os03g53960	LOC_Os03g53960	DIP-183N|refseq:NP_010736|uniprotkb:Q02336	DIP-593N|refseq:NP_015076|uniprotkb:P04386	DIP20081014	affinity chromatography technology	-	7739564	S.cerevisiae	LOC_Os03g53960LOC_Os03g53960
LOC_Os06g44030	LOC_Os06g44030	DIP-740N|refseq:NP_009757|uniprotkb:P38129	DIP-591N|refseq:NP_010907|uniprotkb:P03069	DIP20081014	affinity chromatography technology	-	9488488	S.cerevisiae	LOC_Os06g44030LOC_Os06g44030
LOC_Os03g53960	LOC_Os06g44030	DIP-183N|refseq:NP_010736|uniprotkb:Q02336	DIP-740N|refseq:NP_009757|uniprotkb:P38129	DIP20081014	coimmunoprecipitation	-	9488488	S.cerevisiae	LOC_Os03g53960LOC_Os06g44030
LOC_Os03g29470	LOC_Os03g29470	DIP-925N|refseq:NP_013963|uniprotkb:Q05027	DIP-774N|refseq:NP_010461|uniprotkb:P32494	DIP20081014	coimmunoprecipitation	-	9488488	S.cerevisiae	LOC_Os03g29470LOC_Os03g29470
LOC_Os01g32750	LOC_Os01g32750	DIP-981N|refseq:NP_011403|uniprotkb:P53040	DIP-774N|refseq:NP_010461|uniprotkb:P32494	DIP20081014	coimmunoprecipitation	-	9488488	S.cerevisiae	LOC_Os01g32750LOC_Os01g32750
LOC_Os03g29470	LOC_Os06g43790	DIP-925N|refseq:NP_013963|uniprotkb:Q05027	DIP-839N|refseq:NP_011790|uniprotkb:P46677	DIP20081014	coimmunoprecipitation	-	8962109	S.cerevisiae	LOC_Os03g29470LOC_Os06g43790
LOC_Os01g32750	LOC_Os06g43790	DIP-839N|refseq:NP_011790|uniprotkb:P46677	DIP-981N|refseq:NP_011403|uniprotkb:P53040	DIP20081014	coimmunoprecipitation	-	9488488	S.cerevisiae	LOC_Os01g32750LOC_Os06g43790
LOC_Os06g43790	LOC_Os06g44030	DIP-839N|refseq:NP_011790|uniprotkb:P46677	DIP-740N|refseq:NP_009757|uniprotkb:P38129	DIP20081014	affinity chromatography technology	-	12215531	S.cerevisiae	LOC_Os06g43790LOC_Os06g44030
LOC_Os03g53960	LOC_Os07g45064	DIP-183N|refseq:NP_010736|uniprotkb:Q02336	DIP-805N|refseq:NP_011967|uniprotkb:P38811	DIP20081014	biochemical	-	9154821	S.cerevisiae	LOC_Os03g53960LOC_Os07g45064
LOC_Os03g53960	LOC_Os03g53960	DIP-183N|refseq:NP_010736|uniprotkb:Q02336	DIP-955N|refseq:NP_015069|uniprotkb:Q12060	DIP20081014	biochemical	-	9154821	S.cerevisiae	LOC_Os03g53960LOC_Os03g53960
LOC_Os03g53960	LOC_Os03g53960	DIP-183N|refseq:NP_010736|uniprotkb:Q02336	DIP-7N|refseq:NP_010502|uniprotkb:P07248	DIP20081014	affinity chromatography technology	-	8943299	S.cerevisiae	LOC_Os03g53960LOC_Os03g53960
LOC_Os10g28040	LOC_Os10g28040	DIP-710N|refseq:NP_011768|uniprotkb:Q03330	DIP-7N|refseq:NP_010502|uniprotkb:P07248	DIP20081014	affinity chromatography technology	-	8943299	S.cerevisiae	LOC_Os10g28040LOC_Os10g28040
LOC_Os11g14220	LOC_Os11g14220	DIP-854N|refseq:NP_013625|uniprotkb:P09733	DIP-901N|refseq:NP_014251|uniprotkb:P53904	DIP20081014	coimmunoprecipitation	-	9885248	S.cerevisiae	LOC_Os11g14220LOC_Os11g14220
LOC_Os04g40830	LOC_Os06g41750	DIP-939N|refseq:NP_013228|uniprotkb:Q12440	DIP-796N|refseq:NP_009469|uniprotkb:P38042	DIP20081014	coimmunoprecipitation	-	9469814	S.cerevisiae	LOC_Os04g40830LOC_Os06g41750
LOC_Os03g13370	LOC_Os04g40830	DIP-25N|refseq:NP_012903|uniprotkb:P09798	DIP-939N|refseq:NP_013228|uniprotkb:Q12440	DIP20081014	coimmunoprecipitation	-	9469814	S.cerevisiae	LOC_Os03g13370LOC_Os04g40830
LOC_Os02g43920	LOC_Os04g40830	DIP-939N|refseq:NP_013228|uniprotkb:Q12440	DIP-589N|refseq:NP_012036|uniprotkb:P16522	DIP20081014	coimmunoprecipitation	-	9430641	S.cerevisiae	LOC_Os02g43920LOC_Os04g40830
LOC_Os11g04954	LOC_Os11g04954	DIP-110N|refseq:NP_011106|uniprotkb:P25453	DIP-110N|refseq:NP_011106|uniprotkb:P25453	DIP20081014	two hybrid	-	11805826	S.cerevisiae	LOC_Os11g04954LOC_Os11g04954
LOC_Os11g40150	LOC_Os11g40150	DIP-195N|refseq:NP_011021|uniprotkb:P25454	DIP-3N|refseq:NP_013680|uniprotkb:P06778	DIP20081014	tandem affinity purification	-	11805826	S.cerevisiae	LOC_Os11g40150LOC_Os11g40150
LOC_Os02g52510	LOC_Os11g40150	DIP-509N|refseq:NP_011352|uniprotkb:P32863	DIP-195N|refseq:NP_011021|uniprotkb:P25454	DIP20081014	two hybrid	-	9171366	S.cerevisiae	LOC_Os02g52510LOC_Os11g40150
LOC_Os11g04954	LOC_Os11g04954	DIP-110N|refseq:NP_011106|uniprotkb:P25453	DIP-792N|refseq:NP_009629|uniprotkb:P38086	DIP20081014	two hybrid	-	9335591	S.cerevisiae	LOC_Os11g04954LOC_Os11g04954
LOC_Os11g04954	LOC_Os11g04954	DIP-110N|refseq:NP_011106|uniprotkb:P25453	DIP-996N|refseq:NP_014834|uniprotkb:Q08562	DIP20081014	two hybrid	-	9335591	S.cerevisiae	LOC_Os11g04954LOC_Os11g04954
LOC_Os03g18410	LOC_Os12g09280	DIP-17N|refseq:NP_015435|uniprotkb:P07703	DIP-130N|refseq:NP_014286|uniprotkb:P28000	DIP20081014	two hybrid	-	10393904	S.cerevisiae	LOC_Os03g18410LOC_Os12g09280
LOC_Os03g18410	LOC_Os10g35290	DIP-135N|refseq:NP_015335|uniprotkb:P22138	DIP-17N|refseq:NP_015435|uniprotkb:P07703	DIP20081014	two hybrid	-	10393904	S.cerevisiae	LOC_Os03g18410LOC_Os10g35290
LOC_Os01g59140	LOC_Os01g59140	DIP-71N|refseq:NP_009712|uniprotkb:P20434	DIP-999N|refseq:NP_014986|uniprotkb:P10964	DIP20081014	tandem affinity purification	-	11805826	S.cerevisiae	LOC_Os01g59140LOC_Os01g59140
LOC_Os01g59140	LOC_Os05g05860	DIP-611N|refseq:NP_010141|uniprotkb:P04050	DIP-71N|refseq:NP_009712|uniprotkb:P20434	DIP20081014	x-ray crystallography	-	10784442	S.cerevisiae	LOC_Os01g59140LOC_Os05g05860
LOC_Os01g59140	LOC_Os04g41490	DIP-71N|refseq:NP_009712|uniprotkb:P20434	DIP-612N|refseq:NP_014759|uniprotkb:P04051	DIP20081014	tandem affinity purification	-	11805826	S.cerevisiae	LOC_Os01g59140LOC_Os04g41490
LOC_Os10g35290	LOC_Os12g09280	DIP-130N|refseq:NP_014286|uniprotkb:P28000	DIP-135N|refseq:NP_015335|uniprotkb:P22138	DIP20081014	two hybrid	-	10393904	S.cerevisiae	LOC_Os10g35290LOC_Os12g09280
LOC_Os09g02284	LOC_Os12g09280	DIP-130N|refseq:NP_014286|uniprotkb:P28000	DIP-837N|refseq:NP_012243|uniprotkb:P16370	DIP20081014	two hybrid	-	10393904	S.cerevisiae	LOC_Os09g02284LOC_Os12g09280
LOC_Os03g01230	LOC_Os05g05860	DIP-611N|refseq:NP_010141|uniprotkb:P04050	DIP-610N|refseq:NP_011445|uniprotkb:P27999	DIP20081014	two hybrid	-	10393904	S.cerevisiae	LOC_Os03g01230LOC_Os05g05860
LOC_Os03g01230	LOC_Os04g41490	DIP-612N|refseq:NP_014759|uniprotkb:P04051	DIP-610N|refseq:NP_011445|uniprotkb:P27999	DIP20081014	two hybrid	-	10393904	S.cerevisiae	LOC_Os03g01230LOC_Os04g41490
LOC_Os02g45120	LOC_Os03g28960	DIP-887N|refseq:NP_010330|uniprotkb:Q04307	DIP-997N|refseq:NP_014850|uniprotkb:P22276	DIP20081014	two hybrid	-	10393904	S.cerevisiae	LOC_Os02g45120LOC_Os03g28960
LOC_Os05g05860	LOC_Os11g08940	DIP-825N|refseq:NP_014853|uniprotkb:P22139	DIP-611N|refseq:NP_010141|uniprotkb:P04050	DIP20081014	anti tag coimmunoprecipitation	-	17892321	S.cerevisiae	LOC_Os05g05860LOC_Os11g08940
LOC_Os03g44484	LOC_Os11g08940	DIP-14N|refseq:NP_014794|uniprotkb:P08518	DIP-825N|refseq:NP_014853|uniprotkb:P22139	DIP20081014	anti tag coimmunoprecipitation	-	17892321	S.cerevisiae	LOC_Os03g44484LOC_Os11g08940
LOC_Os10g35290	LOC_Os10g35290	DIP-135N|refseq:NP_015335|uniprotkb:P22138	DIP-236N|refseq:NP_012597|uniprotkb:P32529	DIP20081014	two hybrid	-	10393904	S.cerevisiae	LOC_Os10g35290LOC_Os10g35290
LOC_Os07g07610	LOC_Os09g02284	DIP-837N|refseq:NP_012243|uniprotkb:P16370	DIP-937N|refseq:NP_014638|uniprotkb:P38902	DIP20081014	x-ray crystallography	-	10784442	S.cerevisiae	LOC_Os07g07610LOC_Os09g02284
LOC_Os10g35290	LOC_Os11g08940	DIP-135N|refseq:NP_015335|uniprotkb:P22138	DIP-825N|refseq:NP_014853|uniprotkb:P22139	DIP20081014	two hybrid	-	10393904	S.cerevisiae	LOC_Os10g35290LOC_Os11g08940
LOC_Os02g43920	LOC_Os02g43920	DIP-589N|refseq:NP_012036|uniprotkb:P16522	DIP-352N|refseq:NP_116694|uniprotkb:P14724	DIP20081014	coimmunoprecipitation	-	8895471	S.cerevisiae	LOC_Os02g43920LOC_Os02g43920
LOC_Os08g03390	LOC_Os08g03390	DIP-220N|refseq:NP_010373|uniprotkb:Q02775	DIP-1110N|refseq:NP_011520|uniprotkb:P33411	DIP20081014	two hybrid	-	12212850	S.cerevisiae	LOC_Os08g03390LOC_Os08g03390
LOC_Os04g28090	LOC_Os10g32880	DIP-1112N|refseq:NP_013064|uniprotkb:P32523	DIP-1113N|refseq:NP_013940|uniprotkb:Q03654	DIP20081014	filter binding	-	10092627	S.cerevisiae	LOC_Os04g28090LOC_Os10g32880
LOC_Os02g39890	LOC_Os05g06350	DIP-1117N|refseq:NP_015147|uniprotkb:Q08920	DIP-728N|refseq:NP_014210|uniprotkb:Q02821	DIP20081014	genetic interference	-	8682299	S.cerevisiae	LOC_Os02g39890LOC_Os05g06350
LOC_Os03g13370	LOC_Os05g50360	DIP-1128N|refseq:NP_011274|uniprotkb:P53068	DIP-25N|refseq:NP_012903|uniprotkb:P09798	DIP20081014	coimmunoprecipitation	-	9469814	S.cerevisiae	LOC_Os03g13370LOC_Os05g50360
LOC_Os03g13370	LOC_Os03g13370	DIP-25N|refseq:NP_012903|uniprotkb:P09798	DIP-1129N|refseq:NP_013203|uniprotkb:Q12107	DIP20081014	coimmunoprecipitation	-	9469814	S.cerevisiae	LOC_Os03g13370LOC_Os03g13370
LOC_Os03g13370	LOC_Os03g19059	DIP-1130N|refseq:NP_010276|uniprotkb:Q12157	DIP-25N|refseq:NP_012903|uniprotkb:P09798	DIP20081014	coimmunoprecipitation	-	10888670	S.cerevisiae	LOC_Os03g13370LOC_Os03g19059
LOC_Os02g43920	LOC_Os02g43920	DIP-589N|refseq:NP_012036|uniprotkb:P16522	DIP-970N|refseq:NP_014227|uniprotkb:P53886	DIP20081014	cosedimentation through density gradient	-	8895471	S.cerevisiae	LOC_Os02g43920LOC_Os02g43920
LOC_Os04g40830	LOC_Os04g40830	DIP-939N|refseq:NP_013228|uniprotkb:Q12440	DIP-970N|refseq:NP_014227|uniprotkb:P53886	DIP20081014	tandem affinity purification	-	11805826	S.cerevisiae	LOC_Os04g40830LOC_Os04g40830
LOC_Os04g40830	LOC_Os04g40830	DIP-939N|refseq:NP_013228|uniprotkb:Q12440	DIP-1129N|refseq:NP_013203|uniprotkb:Q12107	DIP20081014	coimmunoprecipitation	-	9469814	S.cerevisiae	LOC_Os04g40830LOC_Os04g40830
LOC_Os04g40830	LOC_Os05g50360	DIP-1128N|refseq:NP_011274|uniprotkb:P53068	DIP-939N|refseq:NP_013228|uniprotkb:Q12440	DIP20081014	coimmunoprecipitation	-	10318877	S.cerevisiae	LOC_Os04g40830LOC_Os05g50360
LOC_Os02g43920	LOC_Os05g50360	DIP-1128N|refseq:NP_011274|uniprotkb:P53068	DIP-589N|refseq:NP_012036|uniprotkb:P16522	DIP20081014	coimmunoprecipitation	-	10318877	S.cerevisiae	LOC_Os02g43920LOC_Os05g50360
LOC_Os02g43920	LOC_Os03g19059	DIP-1130N|refseq:NP_010276|uniprotkb:Q12157	DIP-589N|refseq:NP_012036|uniprotkb:P16522	DIP20081014	coimmunoprecipitation	-	9469814	S.cerevisiae	LOC_Os02g43920LOC_Os03g19059
LOC_Os02g43920	LOC_Os02g43920	DIP-589N|refseq:NP_012036|uniprotkb:P16522	DIP-1127N|refseq:NP_014892|uniprotkb:Q08683	DIP20081014	coimmunoprecipitation	-	9469814	S.cerevisiae	LOC_Os02g43920LOC_Os02g43920
LOC_Os05g50360	LOC_Os06g41750	DIP-796N|refseq:NP_009469|uniprotkb:P38042	DIP-1128N|refseq:NP_011274|uniprotkb:P53068	DIP20081014	cosedimentation through density gradient	-	9348530	S.cerevisiae	LOC_Os05g50360LOC_Os06g41750
LOC_Os03g19059	LOC_Os06g41750	DIP-1130N|refseq:NP_010276|uniprotkb:Q12157	DIP-796N|refseq:NP_009469|uniprotkb:P38042	DIP20081014	coimmunoprecipitation	-	9469814	S.cerevisiae	LOC_Os03g19059LOC_Os06g41750
LOC_Os11g14220	LOC_Os11g14220	DIP-854N|refseq:NP_013625|uniprotkb:P09733	DIP-1143N|refseq:NP_014555|uniprotkb:P00330	DIP20081014	two hybrid	-	9398684	S.cerevisiae	LOC_Os11g14220LOC_Os11g14220
LOC_Os01g03510	LOC_Os07g30090	DIP-890N|refseq:NP_013810|uniprotkb:P46680	DIP-197N|refseq:NP_013050|uniprotkb:Q03048	DIP20081014	two hybrid	-	10366597	S.cerevisiae	LOC_Os01g03510LOC_Os07g30090
LOC_Os02g09130	LOC_Os06g43680	DIP-1145N|refseq:NP_010550|uniprotkb:P39010	DIP-1144N|refseq:NP_015082|uniprotkb:Q12280	DIP20081014	two hybrid	-	9679143	S.cerevisiae	LOC_Os02g09130LOC_Os06g43680
LOC_Os03g17020	LOC_Os06g43680	DIP-1145N|refseq:NP_010550|uniprotkb:P39010	DIP-809N|refseq:NP_010055|uniprotkb:P35197	DIP20081014	two hybrid	-	8524293	S.cerevisiae	LOC_Os03g17020LOC_Os06g43680
LOC_Os03g46650	LOC_Os06g43680	DIP-954N|refseq:NP_014855|uniprotkb:P18851	DIP-1145N|refseq:NP_010550|uniprotkb:P39010	DIP20081014	two hybrid	-	8524293	S.cerevisiae	LOC_Os03g46650LOC_Os06g43680
LOC_Os02g09130	LOC_Os06g43680	DIP-1145N|refseq:NP_010550|uniprotkb:P39010	DIP-858N|refseq:NP_010388|uniprotkb:P32917	DIP20081014	two hybrid	-	8649369	S.cerevisiae	LOC_Os02g09130LOC_Os06g43680
LOC_Os09g26180	LOC_Os09g26180	DIP-855N|refseq:NP_010451|uniprotkb:Q12030	DIP-1147N|refseq:NP_015196|uniprotkb:P35189	DIP20081014	genetic interference	-	8662725	S.cerevisiae	LOC_Os09g26180LOC_Os09g26180
LOC_Os01g50760	LOC_Os01g50760	DIP-1163N|refseq:NP_012368|uniprotkb:P08524	DIP-1163N|refseq:NP_012368|uniprotkb:P08524	DIP20081014	genetic interference	-	10631008	S.cerevisiae	LOC_Os01g50760LOC_Os01g50760
LOC_Os01g10280	LOC_Os01g10280	DIP-1171N|refseq:NP_014771|uniprotkb:P21264	DIP-1171N|refseq:NP_014771|uniprotkb:P21264	DIP20081014	two hybrid	-	10688190	S.cerevisiae	LOC_Os01g10280LOC_Os01g10280
LOC_Os01g10280	LOC_Os01g10280	DIP-1171N|refseq:NP_014771|uniprotkb:P21264	DIP-1174N|refseq:NP_009692|uniprotkb:P38275	DIP20081014	two hybrid	-	10688190	S.cerevisiae	LOC_Os01g10280LOC_Os01g10280
LOC_Os03g12300	LOC_Os05g01440	DIP-1175N|refseq:NP_011575|uniprotkb:P38972	DIP-1176N|refseq:NP_013490|uniprotkb:Q06708	DIP20081014	two hybrid	-	11805826	S.cerevisiae	LOC_Os03g12300LOC_Os05g01440
LOC_Os08g39160	LOC_Os10g41450	DIP-1179N|refseq:NP_011388|uniprotkb:P38633	DIP-1177N|refseq:NP_010696|uniprotkb:P04161	DIP20081014	two hybrid	-	11805826	S.cerevisiae	LOC_Os08g39160LOC_Os10g41450
LOC_Os05g37390	LOC_Os08g39160	DIP-1177N|refseq:NP_010696|uniprotkb:P04161	DIP-1180N|refseq:NP_009990|uniprotkb:P25337	DIP20081014	two hybrid	-	11805826	S.cerevisiae	LOC_Os05g37390LOC_Os08g39160
LOC_Os01g03510	LOC_Os01g03510	DIP-890N|refseq:NP_013810|uniprotkb:P46680	DIP-1129N|refseq:NP_013203|uniprotkb:Q12107	DIP20081014	two hybrid	-	10688190	S.cerevisiae	LOC_Os01g03510LOC_Os01g03510
LOC_Os01g10290	LOC_Os06g10340	DIP-1190N|refseq:NP_014404|uniprotkb:P40344	DIP-1189N|refseq:NP_009776|uniprotkb:P38316	DIP20081014	two hybrid	-	10688190	S.cerevisiae	LOC_Os01g10290LOC_Os06g10340
LOC_Os01g42850	LOC_Os06g10340	DIP-1189N|refseq:NP_009776|uniprotkb:P38316	DIP-1196N|refseq:NP_012041|uniprotkb:P38862	DIP20081014	coimmunoprecipitation	-	10233150	S.cerevisiae	LOC_Os01g42850LOC_Os06g10340
LOC_Os01g10290	LOC_Os01g42850	DIP-1196N|refseq:NP_012041|uniprotkb:P38862	DIP-1190N|refseq:NP_014404|uniprotkb:P40344	DIP20081014	two hybrid	-	10688190	S.cerevisiae	LOC_Os01g10290LOC_Os01g42850
LOC_Os01g42850	LOC_Os07g32800	DIP-1196N|refseq:NP_012041|uniprotkb:P38862	DIP-1197N|refseq:NP_009475|uniprotkb:P38182	DIP20081014	two hybrid	-	11805826	S.cerevisiae	LOC_Os01g42850LOC_Os07g32800
LOC_Os03g23950	LOC_Os05g46550	DIP-1199N|refseq:NP_012787|uniprotkb:P36000	DIP-1198N|refseq:NP_015064|uniprotkb:Q00776	DIP20081014	two hybrid	-	11283351	S.cerevisiae	LOC_Os03g23950LOC_Os05g46550
LOC_Os02g17700	LOC_Os10g40780	DIP-1201N|refseq:NP_010664|uniprotkb:P48360	DIP-1202N|refseq:NP_010017|uniprotkb:P25655	DIP20081014	two hybrid	-	10688190	S.cerevisiae	LOC_Os02g17700LOC_Os10g40780
LOC_Os02g17700	LOC_Os02g17700	DIP-1201N|refseq:NP_010664|uniprotkb:P48360	DIP-1203N|refseq:NP_012290|uniprotkb:P40576	DIP20081014	two hybrid	-	10688190	S.cerevisiae	LOC_Os02g17700LOC_Os02g17700
LOC_Os04g38870	LOC_Os04g38870	DIP-1212N|refseq:NP_010384|uniprotkb:P34730	DIP-1213N|refseq:NP_013369|uniprotkb:Q06150	DIP20081014	two hybrid	-	10688190	S.cerevisiae	LOC_Os04g38870LOC_Os04g38870
LOC_Os02g10510	LOC_Os02g10510	DIP-1216N|refseq:NP_011070|uniprotkb:P40087	DIP-1215N|refseq:NP_013771|uniprotkb:P26448	DIP20081014	two hybrid	-	11805826	S.cerevisiae	LOC_Os02g10510LOC_Os02g10510
LOC_Os04g01590	LOC_Os04g01590	DIP-1224N|refseq:NP_015214|uniprotkb:P00812	DIP-1224N|refseq:NP_015214|uniprotkb:P00812	DIP20081014	two hybrid	-	11283351	S.cerevisiae	LOC_Os04g01590LOC_Os04g01590
LOC_Os02g56980	LOC_Os03g44150	DIP-1225N|refseq:NP_013542|uniprotkb:P07991	DIP-1227N|refseq:NP_011524|uniprotkb:P53204	DIP20081014	two hybrid	-	11805826	S.cerevisiae	LOC_Os02g56980LOC_Os03g44150
LOC_Os03g44150	LOC_Os03g44150	DIP-1225N|refseq:NP_013542|uniprotkb:P07991	DIP-1228N|refseq:NP_013432|uniprotkb:Q06178	DIP20081014	two hybrid	-	11805826	S.cerevisiae	LOC_Os03g44150LOC_Os03g44150
LOC_Os02g58730	LOC_Os06g21340	DIP-1231N|refseq:NP_010146|uniprotkb:Q12434	DIP-862N|refseq:NP_013330|uniprotkb:P19073	DIP20081014	two hybrid	-	11805826	S.cerevisiae	LOC_Os02g58730LOC_Os06g21340
LOC_Os02g51180	LOC_Os11g26910	DIP-1234N|refseq:NP_010150|uniprotkb:Q12018	DIP-1236N|refseq:NP_010615|uniprotkb:P52286	DIP20081014	affinity chromatography technology	-	13678584	S.cerevisiae	LOC_Os02g51180LOC_Os11g26910
LOC_Os01g27160	LOC_Os02g51180	DIP-1234N|refseq:NP_010150|uniprotkb:Q12018	DIP-1237N|refseq:NP_013201|uniprotkb:Q12452	DIP20081014	two hybrid	-	11805826	S.cerevisiae	LOC_Os01g27160LOC_Os02g51180
LOC_Os02g51180	LOC_Os06g12690	DIP-1234N|refseq:NP_010150|uniprotkb:Q12018	DIP-1238N|refseq:NP_013229|uniprotkb:Q12395	DIP20081014	two hybrid	-	11805826	S.cerevisiae	LOC_Os02g51180LOC_Os06g12690
LOC_Os01g27160	LOC_Os02g51180	DIP-1234N|refseq:NP_010150|uniprotkb:Q12018	DIP-1239N|refseq:NP_013472|uniprotkb:Q05930	DIP20081014	two hybrid	-	10688190	S.cerevisiae	LOC_Os01g27160LOC_Os02g51180
LOC_Os01g27160	LOC_Os02g51180	DIP-1234N|refseq:NP_010150|uniprotkb:Q12018	DIP-1240N|refseq:NP_010571|uniprotkb:P31111	DIP20081014	two hybrid	-	10688190	S.cerevisiae	LOC_Os01g27160LOC_Os02g51180
LOC_Os01g27160	LOC_Os02g51180	DIP-1234N|refseq:NP_010150|uniprotkb:Q12018	DIP-1241N|refseq:NP_011265|uniprotkb:P53061	DIP20081014	two hybrid	-	10688190	S.cerevisiae	LOC_Os01g27160LOC_Os02g51180
LOC_Os02g42860	LOC_Os02g42860	DIP-1243N|refseq:NP_010121|uniprotkb:P39517	DIP-1235N|refseq:NP_010267|uniprotkb:P06243	DIP20081014	two hybrid	-	11805826	S.cerevisiae	LOC_Os02g42860LOC_Os02g42860
LOC_Os11g34360	LOC_Os11g34360	DIP-1244N|refseq:NP_012885|uniprotkb:P32857	DIP-1235N|refseq:NP_010267|uniprotkb:P06243	DIP20081014	two hybrid	-	11805826	S.cerevisiae	LOC_Os11g34360LOC_Os11g34360
LOC_Os03g09920	LOC_Os03g09920	DIP-1251N|refseq:NP_014648|uniprotkb:Q12094	DIP-1235N|refseq:NP_010267|uniprotkb:P06243	DIP20081014	two hybrid	-	10688190	S.cerevisiae	LOC_Os03g09920LOC_Os03g09920
LOC_Os03g05300	LOC_Os03g05300	DIP-1262N|refseq:NP_009693|uniprotkb:P20486	DIP-1261N|refseq:NP_011622|uniprotkb:P24868	DIP20081014	two hybrid	-	11805826	S.cerevisiae	LOC_Os03g05300LOC_Os03g05300
LOC_Os01g71960	LOC_Os01g71960	DIP-1009N|refseq:NP_010674|uniprotkb:Q04149	DIP-658N|refseq:NP_015444|uniprotkb:P24869	DIP20081014	two hybrid	-	10688190	S.cerevisiae	LOC_Os01g71960LOC_Os01g71960
LOC_Os03g05300	LOC_Os12g20324	DIP-1266N|refseq:NP_010126|uniprotkb:P24870	DIP-1262N|refseq:NP_009693|uniprotkb:P20486	DIP20081014	tandem affinity purification	-	11805826	S.cerevisiae	LOC_Os03g05300LOC_Os12g20324
LOC_Os02g10020	LOC_Os02g10020	DIP-1268N|refseq:NP_012521|uniprotkb:P47074	DIP-1267N|refseq:NP_009360|uniprotkb:P13365	DIP20081014	two hybrid	-	10688190	S.cerevisiae	LOC_Os02g10020LOC_Os02g10020
LOC_Os02g55880	LOC_Os02g55880	DIP-510N|refseq:NP_012731|uniprotkb:P25296	DIP-1270N|refseq:NP_013938|uniprotkb:Q03652	DIP20081014	two hybrid	-	11805826	S.cerevisiae	LOC_Os02g55880LOC_Os02g55880
LOC_Os02g44500	LOC_Os06g11320	DIP-1275N|refseq:NP_012303|uniprotkb:P40581	DIP-1274N|refseq:NP_013317|uniprotkb:P53691	DIP20081014	two hybrid	-	11805826	S.cerevisiae	LOC_Os02g44500LOC_Os06g11320
LOC_Os03g53650	LOC_Os03g53650	DIP-1282N|refseq:NP_011671|uniprotkb:P32582	DIP-1283N|refseq:NP_010009|uniprotkb:P25651	DIP20081014	two hybrid	-	10688190	S.cerevisiae	LOC_Os03g53650LOC_Os03g53650
LOC_Os07g10256	LOC_Os10g35550	DIP-1290N|refseq:NP_009611|uniprotkb:P19735	DIP-1289N|refseq:NP_015407|uniprotkb:Q06819	DIP20081014	two hybrid	-	10688190	S.cerevisiae	LOC_Os07g10256LOC_Os10g35550
LOC_Os05g14590	LOC_Os05g14590	DIP-1294N|refseq:NP_011314|uniprotkb:P53091	DIP-1293N|refseq:NP_012116|uniprotkb:P32354	DIP20081014	two hybrid	-	11805826	S.cerevisiae	LOC_Os05g14590LOC_Os05g14590
LOC_Os10g35580	LOC_Os10g35580	DIP-1295N|refseq:NP_010932|uniprotkb:P40013	DIP-1287N|refseq:NP_011454|uniprotkb:P53168	DIP20081014	two hybrid	-	11283351	S.cerevisiae	LOC_Os10g35580LOC_Os10g35580
LOC_Os04g40940	LOC_Os04g40940	DIP-815N|refseq:NP_012504|uniprotkb:P40958	DIP-1297N|refseq:NP_010492|uniprotkb:Q03466	DIP20081014	two hybrid	-	10688190	S.cerevisiae	LOC_Os04g40940LOC_Os04g40940
LOC_Os01g12560	LOC_Os01g12560	DIP-1303N|refseq:NP_009735|uniprotkb:P38122	DIP-1303N|refseq:NP_009735|uniprotkb:P38122	DIP20081014	two hybrid	-	11805826	S.cerevisiae	LOC_Os01g12560LOC_Os01g12560
LOC_Os03g12810	LOC_Os04g51120	DIP-1304N|refseq:NP_012659|uniprotkb:P47160	DIP-1305N|refseq:NP_014754|uniprotkb:Q99210	DIP20081014	two hybrid	-	11805826	S.cerevisiae	LOC_Os03g12810LOC_Os04g51120
LOC_Os01g27630	LOC_Os03g04220	DIP-1308N|refseq:NP_014170|uniprotkb:P23202	DIP-1306N|refseq:NP_013334|uniprotkb:P17214	DIP20081014	two hybrid	-	11805826	S.cerevisiae	LOC_Os01g27630LOC_Os03g04220
LOC_Os01g54580	LOC_Os06g05980	DIP-1312N|refseq:NP_013674|uniprotkb:Q03697	DIP-1306N|refseq:NP_013334|uniprotkb:P17214	DIP20081014	two hybrid	-	10688190	S.cerevisiae	LOC_Os01g54580LOC_Os06g05980
LOC_Os04g54340	LOC_Os06g14190	DIP-967N|refseq:NP_014375|uniprotkb:P53971	DIP-1313N|refseq:NP_013951|uniprotkb:P32829	DIP20081014	two hybrid	-	10688190	S.cerevisiae	LOC_Os04g54340LOC_Os06g14190
LOC_Os10g32730	LOC_Os12g43830	DIP-1317N|refseq:NP_010686|uniprotkb:Q04177	DIP-1316N|refseq:NP_010522|uniprotkb:Q03778	DIP20081014	two hybrid	-	11805826	S.cerevisiae	LOC_Os10g32730LOC_Os12g43830
LOC_Os04g56710	LOC_Os04g56710	DIP-1318N|refseq:NP_011783|uniprotkb:P51601	DIP-1318N|refseq:NP_011783|uniprotkb:P51601	DIP20081014	two hybrid	-	10688190	S.cerevisiae	LOC_Os04g56710LOC_Os04g56710
LOC_Os04g28420	LOC_Os07g20544	DIP-1319N|refseq:NP_010972|uniprotkb:P10869	DIP-1263N|refseq:NP_014264|uniprotkb:P20081	DIP20081014	coimmunoprecipitation	-	11805837	S.cerevisiae	LOC_Os04g28420LOC_Os07g20544
LOC_Os05g38170	LOC_Os09g32820	DIP-1323N|refseq:NP_011996|uniprotkb:P18562	DIP-1191N|refseq:NP_015511|uniprotkb:Q06628	DIP20081014	two hybrid	-	11805826	S.cerevisiae	LOC_Os05g38170LOC_Os09g32820
LOC_Os11g16540	LOC_Os11g16540	DIP-230N|refseq:NP_011561|uniprotkb:P33339	DIP-1324N|refseq:NP_011260|uniprotkb:P32805	DIP20081014	two hybrid	-	10688190	S.cerevisiae	LOC_Os11g16540LOC_Os11g16540
LOC_Os12g31380	LOC_Os12g31380	DIP-1328N|refseq:NP_012951|uniprotkb:P14741	DIP-1328N|refseq:NP_012951|uniprotkb:P14741	DIP20081014	two hybrid	-	11805826	S.cerevisiae	LOC_Os12g31380LOC_Os12g31380
LOC_Os02g14860	LOC_Os10g34670	DIP-1333N|refseq:NP_013301|uniprotkb:P52553	DIP-1332N|refseq:NP_013616|uniprotkb:Q04493	DIP20081014	coimmunoprecipitation	-	9463374	S.cerevisiae	LOC_Os02g14860LOC_Os10g34670
LOC_Os03g16110	LOC_Os03g16110	DIP-1336N|refseq:NP_011059|uniprotkb:P32598	DIP-1337N|refseq:NP_010213|uniprotkb:Q07442	DIP20081014	two hybrid	-	11805826	S.cerevisiae	LOC_Os03g16110LOC_Os03g16110
LOC_Os03g16110	LOC_Os03g16110	DIP-1336N|refseq:NP_011059|uniprotkb:P32598	DIP-1338N|refseq:NP_014166|uniprotkb:P53858	DIP20081014	two hybrid	-	11805826	S.cerevisiae	LOC_Os03g16110LOC_Os03g16110
LOC_Os03g16110	LOC_Os03g16110	DIP-1336N|refseq:NP_011059|uniprotkb:P32598	DIP-1260N|refseq:NP_012493|uniprotkb:P43638	DIP20081014	two hybrid	-	10688190	S.cerevisiae	LOC_Os03g16110LOC_Os03g16110
LOC_Os03g16110	LOC_Os06g51250	DIP-1340N|refseq:NP_012271|uniprotkb:P32521	DIP-1336N|refseq:NP_011059|uniprotkb:P32598	DIP20081014	two hybrid	-	11805826	S.cerevisiae	LOC_Os03g16110LOC_Os06g51250
LOC_Os03g16110	LOC_Os03g16110	DIP-1336N|refseq:NP_011059|uniprotkb:P32598	DIP-1341N|refseq:NP_014974|uniprotkb:P34758	DIP20081014	coimmunoprecipitation	-	11805837	S.cerevisiae	LOC_Os03g16110LOC_Os03g16110
LOC_Os03g16110	LOC_Os03g16110	DIP-1336N|refseq:NP_011059|uniprotkb:P32598	DIP-1264N|refseq:NP_010700|uniprotkb:Q04031	DIP20081014	two hybrid	-	10688190	S.cerevisiae	LOC_Os03g16110LOC_Os03g16110
LOC_Os10g35720	LOC_Os10g35720	DIP-1350N|refseq:NP_010383|uniprotkb:Q03835	DIP-1351N|refseq:NP_011444|uniprotkb:P22149	DIP20081014	two hybrid	-	11805826	S.cerevisiae	LOC_Os10g35720LOC_Os10g35720
LOC_Os03g63420	LOC_Os03g63420	DIP-1352N|refseq:NP_015266|uniprotkb:Q02784	DIP-1353N|refseq:NP_012161|uniprotkb:P40485	DIP20081014	two hybrid	-	11805826	S.cerevisiae	LOC_Os03g63420LOC_Os03g63420
LOC_Os03g63420	LOC_Os03g63420	DIP-1352N|refseq:NP_015266|uniprotkb:Q02784	DIP-1269N|refseq:NP_014351|uniprotkb:P53955	DIP20081014	two hybrid	-	10688190	S.cerevisiae	LOC_Os03g63420LOC_Os03g63420
LOC_Os01g42530	LOC_Os04g38610	DIP-1357N|refseq:NP_014828|uniprotkb:P32836	DIP-1356N|refseq:NP_012608|uniprotkb:P47123	DIP20081014	two hybrid	-	11805826	S.cerevisiae	LOC_Os01g42530LOC_Os04g38610
LOC_Os01g61810	LOC_Os08g09690	DIP-1361N|refseq:NP_011277|uniprotkb:P06774	DIP-1362N|refseq:NP_009532|uniprotkb:P13434	DIP20081014	two hybrid	-	11283351	S.cerevisiae	LOC_Os01g61810LOC_Os08g09690
LOC_Os08g09690	LOC_Os09g30310	DIP-1363N|refseq:NP_015003|uniprotkb:Q02516	DIP-1361N|refseq:NP_011277|uniprotkb:P06774	DIP20081014	comigration in non denaturing gel electrophoresis	-	9372932	S.cerevisiae	LOC_Os08g09690LOC_Os09g30310
LOC_Os01g61810	LOC_Os09g30310	DIP-1363N|refseq:NP_015003|uniprotkb:Q02516	DIP-1362N|refseq:NP_009532|uniprotkb:P13434	DIP20081014	two hybrid	-	11805826	S.cerevisiae	LOC_Os01g61810LOC_Os09g30310
LOC_Os07g30980	LOC_Os07g30980	DIP-415N|refseq:NP_012443|uniprotkb:P12954	DIP-1368N|refseq:NP_015000|uniprotkb:P41913	DIP20081014	two hybrid	-	10688190	S.cerevisiae	LOC_Os07g30980LOC_Os07g30980
LOC_Os07g30980	LOC_Os07g30980	DIP-415N|refseq:NP_012443|uniprotkb:P12954	DIP-1369N|uniprotkb:P04824	DIP20081014	two hybrid	-	10688190	S.cerevisiae	LOC_Os07g30980LOC_Os07g30980
LOC_Os01g68940	LOC_Os07g30980	DIP-415N|refseq:NP_012443|uniprotkb:P12954	DIP-1364N|refseq:NP_010798|uniprotkb:Q12306	DIP20081014	two hybrid	-	11805826	S.cerevisiae	LOC_Os01g68940LOC_Os07g30980
LOC_Os07g30980	LOC_Os07g30980	DIP-415N|refseq:NP_012443|uniprotkb:P12954	DIP-1370N|refseq:NP_010363|uniprotkb:P38957	DIP20081014	two hybrid	-	10688190	S.cerevisiae	LOC_Os07g30980LOC_Os07g30980
LOC_Os07g30980	LOC_Os12g21700	DIP-1331N|refseq:NP_011393|uniprotkb:P32505	DIP-415N|refseq:NP_012443|uniprotkb:P12954	DIP20081014	two hybrid	-	10688190	S.cerevisiae	LOC_Os07g30980LOC_Os12g21700
LOC_Os08g23120	LOC_Os12g21700	DIP-1371N|refseq:NP_014518|uniprotkb:Q99383	DIP-1331N|refseq:NP_011393|uniprotkb:P32505	DIP20081014	two hybrid	-	11805826	S.cerevisiae	LOC_Os08g23120LOC_Os12g21700
LOC_Os01g01700	LOC_Os02g47410	DIP-1373N|refseq:NP_014508|uniprotkb:Q08273	DIP-1374N|refseq:NP_012394|uniprotkb:P14680	DIP20081014	two hybrid	-	10688190	S.cerevisiae	LOC_Os01g01700LOC_Os02g47410
LOC_Os01g01700	LOC_Os06g21330	DIP-1373N|refseq:NP_014508|uniprotkb:Q08273	DIP-1375N|refseq:NP_012265|uniprotkb:P40560	DIP20081014	two hybrid	-	11805826	S.cerevisiae	LOC_Os01g01700LOC_Os06g21330
LOC_Os01g01700	LOC_Os08g09200	DIP-1373N|refseq:NP_014508|uniprotkb:Q08273	DIP-1376N|refseq:NP_012335|uniprotkb:P39533	DIP20081014	two hybrid	-	11805826	S.cerevisiae	LOC_Os01g01700LOC_Os08g09200
LOC_Os07g22220	LOC_Os10g31900	DIP-1377N|refseq:NP_009661|uniprotkb:P38262	DIP-930N|refseq:NP_014964|uniprotkb:Q99181	DIP20081014	two hybrid	-	10688190	S.cerevisiae	LOC_Os07g22220LOC_Os10g31900
LOC_Os06g05660	LOC_Os07g36130	DIP-1380N|refseq:NP_012974|uniprotkb:P25293	DIP-419N|refseq:NP_010511|uniprotkb:P04911	DIP20081014	two hybrid	-	10688190	S.cerevisiae	LOC_Os06g05660LOC_Os07g36130
LOC_Os03g53190	LOC_Os03g53190	DIP-1381N|refseq:NP_014631|uniprotkb:Q12692	DIP-1311N|refseq:NP_012515|uniprotkb:P47069	DIP20081014	two hybrid	-	11805826	S.cerevisiae	LOC_Os03g53190LOC_Os03g53190
LOC_Os03g23950	LOC_Os03g23950	DIP-1199N|refseq:NP_012787|uniprotkb:P36000	DIP-86N|refseq:NP_014533|uniprotkb:P13902	DIP20081014	two hybrid	-	11805826	S.cerevisiae	LOC_Os03g23950LOC_Os03g23950
LOC_Os03g22900	LOC_Os03g22900	DIP-1386N|refseq:NP_011365|uniprotkb:P53115	DIP-1368N|refseq:NP_015000|uniprotkb:P41913	DIP20081014	two hybrid	-	11805826	S.cerevisiae	LOC_Os03g22900LOC_Os03g22900
LOC_Os03g22900	LOC_Os03g22900	DIP-1386N|refseq:NP_011365|uniprotkb:P53115	DIP-1387N|refseq:NP_010282|uniprotkb:Q03435	DIP20081014	two hybrid	-	10688190	S.cerevisiae	LOC_Os03g22900LOC_Os03g22900
LOC_Os05g39960	LOC_Os12g30030	DIP-1394N|refseq:NP_013073|uniprotkb:Q07821	DIP-1395N|refseq:NP_011057|uniprotkb:P39939	DIP20081014	two hybrid	-	11805826	S.cerevisiae	LOC_Os05g39960LOC_Os12g30030
LOC_Os05g39960	LOC_Os12g30030	DIP-1394N|refseq:NP_013073|uniprotkb:Q07821	DIP-1396N|refseq:NP_011326|uniprotkb:P39938	DIP20081014	two hybrid	-	10688190	S.cerevisiae	LOC_Os05g39960LOC_Os12g30030
LOC_Os08g04180	LOC_Os08g04180	DIP-1398N|refseq:NP_011489|uniprotkb:P00931	DIP-1397N|refseq:NP_011107|uniprotkb:P32645	DIP20081014	two hybrid	-	10688190	S.cerevisiae	LOC_Os08g04180LOC_Os08g04180
LOC_Os04g38870	LOC_Os04g38870	DIP-1212N|refseq:NP_010384|uniprotkb:P34730	DIP-1402N|refseq:NP_010300|uniprotkb:Q12494	DIP20081014	two hybrid	-	10688190	S.cerevisiae	LOC_Os04g38870LOC_Os04g38870
LOC_Os01g68940	LOC_Os04g32330	DIP-1102N|refseq:NP_010432|uniprotkb:P19262	DIP-1364N|refseq:NP_010798|uniprotkb:Q12306	DIP20081014	two hybrid	-	11805826	S.cerevisiae	LOC_Os01g68940LOC_Os04g32330
LOC_Os05g14590	LOC_Os10g31520	DIP-1294N|refseq:NP_011314|uniprotkb:P53091	DIP-1408N|refseq:NP_009872|uniprotkb:P25586	DIP20081014	two hybrid	-	11805826	S.cerevisiae	LOC_Os05g14590LOC_Os10g31520
LOC_Os01g34200	LOC_Os01g68310	DIP-1411N|refseq:NP_010585|uniprotkb:Q06631	DIP-1410N|refseq:NP_011053|uniprotkb:P40079	DIP20081014	two hybrid	-	11283351	S.cerevisiae	LOC_Os01g34200LOC_Os01g68310
LOC_Os07g29420	LOC_Os07g42180	DIP-760N|refseq:NP_012717|uniprotkb:P33418	DIP-1414N|refseq:NP_012778|uniprotkb:P35718	DIP20081014	two hybrid	-	11805826	S.cerevisiae	LOC_Os07g29420LOC_Os07g42180
LOC_Os08g05850	LOC_Os08g05850	DIP-794N|refseq:NP_009527|uniprotkb:P38203	DIP-1288N|refseq:NP_014492|uniprotkb:Q12517	DIP20081014	two hybrid	-	10688190	S.cerevisiae	LOC_Os08g05850LOC_Os08g05850
LOC_Os02g42860	LOC_Os08g05850	DIP-794N|refseq:NP_009527|uniprotkb:P38203	DIP-1243N|refseq:NP_010121|uniprotkb:P39517	DIP20081014	two hybrid	-	10688190	S.cerevisiae	LOC_Os02g42860LOC_Os08g05850
LOC_Os04g36810	LOC_Os08g05850	DIP-794N|refseq:NP_009527|uniprotkb:P38203	DIP-1330N|refseq:NP_012411|uniprotkb:P47017	DIP20081014	coimmunoprecipitation	-	11805837	S.cerevisiae	LOC_Os04g36810LOC_Os08g05850
LOC_Os05g32310	LOC_Os08g05850	DIP-1417N|refseq:NP_011073|uniprotkb:P40089	DIP-794N|refseq:NP_009527|uniprotkb:P38203	DIP20081014	two hybrid	-	10900456	S.cerevisiae	LOC_Os05g32310LOC_Os08g05850
LOC_Os02g30624	LOC_Os08g05850	DIP-794N|refseq:NP_009527|uniprotkb:P38203	DIP-1418N|refseq:NP_010666|uniprotkb:Q06406	DIP20081014	two hybrid	-	10688190	S.cerevisiae	LOC_Os02g30624LOC_Os08g05850
LOC_Os08g05850	LOC_Os08g08040	DIP-794N|refseq:NP_009527|uniprotkb:P38203	DIP-1419N|refseq:NP_014252|uniprotkb:P53905	DIP20081014	coimmunoprecipitation	-	11805837	S.cerevisiae	LOC_Os08g05850LOC_Os08g08040
LOC_Os08g05850	LOC_Os10g27174	DIP-1389N|refseq:NP_013366|uniprotkb:P0C0X0	DIP-794N|refseq:NP_009527|uniprotkb:P38203	DIP20081014	two hybrid	-	10688190	S.cerevisiae	LOC_Os08g05850LOC_Os10g27174
LOC_Os05g24970	LOC_Os08g05850	DIP-1421N|refseq:NP_013377|uniprotkb:Q06217	DIP-794N|refseq:NP_009527|uniprotkb:P38203	DIP20081014	two hybrid	-	10688190	S.cerevisiae	LOC_Os05g24970LOC_Os08g05850
LOC_Os01g15310	LOC_Os10g41520	DIP-262N|refseq:NP_014682|uniprotkb:P38930	DIP-848N|refseq:NP_011037|uniprotkb:P40070	DIP20081014	two hybrid	-	10688190	S.cerevisiae	LOC_Os01g15310LOC_Os10g41520
LOC_Os01g15310	LOC_Os04g36810	DIP-848N|refseq:NP_011037|uniprotkb:P40070	DIP-1330N|refseq:NP_012411|uniprotkb:P47017	DIP20081014	tandem affinity purification	-	11805826	S.cerevisiae	LOC_Os01g15310LOC_Os04g36810
LOC_Os01g15310	LOC_Os02g30624	DIP-848N|refseq:NP_011037|uniprotkb:P40070	DIP-1418N|refseq:NP_010666|uniprotkb:Q06406	DIP20081014	coimmunoprecipitation	-	10428970	S.cerevisiae	LOC_Os01g15310LOC_Os02g30624
LOC_Os01g15310	LOC_Os08g08040	DIP-1419N|refseq:NP_014252|uniprotkb:P53905	DIP-848N|refseq:NP_011037|uniprotkb:P40070	DIP20081014	tandem affinity purification	-	11805826	S.cerevisiae	LOC_Os01g15310LOC_Os08g08040
LOC_Os01g15310	LOC_Os10g27174	DIP-848N|refseq:NP_011037|uniprotkb:P40070	DIP-1389N|refseq:NP_013366|uniprotkb:P0C0X0	DIP20081014	two hybrid	-	10688190	S.cerevisiae	LOC_Os01g15310LOC_Os10g27174
LOC_Os02g34680	LOC_Os02g34680	DIP-1324N|refseq:NP_011260|uniprotkb:P32805	DIP-1426N|refseq:NP_011361|uniprotkb:P50113	DIP20081014	two hybrid	-	10655498	S.cerevisiae	LOC_Os02g34680LOC_Os02g34680
LOC_Os02g55950	LOC_Os11g32280	DIP-1427N|refseq:NP_015376|uniprotkb:Q03503	DIP-1428N|refseq:NP_010861|uniprotkb:Q02197	DIP20081014	tandem affinity purification	-	11805826	S.cerevisiae	LOC_Os02g55950LOC_Os11g32280
LOC_Os05g38710	LOC_Os05g38710	DIP-1454N|refseq:NP_013888|uniprotkb:P32567	DIP-1437N|refseq:NP_012780|uniprotkb:P35719	DIP20081014	two hybrid	-	11805826	S.cerevisiae	LOC_Os05g38710LOC_Os05g38710
LOC_Os04g40940	LOC_Os04g40940	DIP-815N|refseq:NP_012504|uniprotkb:P40958	DIP-1455N|refseq:NP_011528|uniprotkb:P32334	DIP20081014	two hybrid	-	11805826	S.cerevisiae	LOC_Os04g40940LOC_Os04g40940
LOC_Os04g54340	LOC_Os04g54340	DIP-1313N|refseq:NP_013951|uniprotkb:P32829	DIP-1457N|refseq:NP_010127|uniprotkb:Q12175	DIP20081014	two hybrid	-	11805826	S.cerevisiae	LOC_Os04g54340LOC_Os04g54340
LOC_Os12g21700	LOC_Os12g31380	DIP-1331N|refseq:NP_011393|uniprotkb:P32505	DIP-1328N|refseq:NP_012951|uniprotkb:P14741	DIP20081014	two hybrid	-	10688190	S.cerevisiae	LOC_Os12g21700LOC_Os12g31380
LOC_Os03g22690	LOC_Os03g22690	DIP-745N|refseq:NP_116657|uniprotkb:P34077	DIP-1467N|refseq:NP_013873|uniprotkb:Q03790	DIP20081014	two hybrid	-	11805826	S.cerevisiae	LOC_Os03g22690LOC_Os03g22690
LOC_Os03g22690	LOC_Os03g22690	DIP-745N|refseq:NP_116657|uniprotkb:P34077	DIP-1194N|refseq:NP_011635|uniprotkb:P53271	DIP20081014	two hybrid	-	11805826	S.cerevisiae	LOC_Os03g22690LOC_Os03g22690
LOC_Os02g03080	LOC_Os05g41900	DIP-1471N|refseq:NP_014155|uniprotkb:P32911	DIP-1470N|refseq:NP_014040|uniprotkb:P32497	DIP20081014	two hybrid	-	10688190	S.cerevisiae	LOC_Os02g03080LOC_Os05g41900
LOC_Os02g03080	LOC_Os02g03080	DIP-1470N|refseq:NP_014040|uniprotkb:P32497	DIP-1269N|refseq:NP_014351|uniprotkb:P53955	DIP20081014	two hybrid	-	10688190	S.cerevisiae	LOC_Os02g03080LOC_Os02g03080
LOC_Os02g03080	LOC_Os02g03080	DIP-1470N|refseq:NP_014040|uniprotkb:P32497	DIP-1472N|refseq:NP_014927|uniprotkb:Q12134	DIP20081014	two hybrid	-	11805826	S.cerevisiae	LOC_Os02g03080LOC_Os02g03080
LOC_Os01g27990	LOC_Os02g08480	DIP-1476N|refseq:NP_011562|uniprotkb:P53044	DIP-1475N|refseq:NP_009729|uniprotkb:P33755	DIP20081014	two hybrid	-	11283351	S.cerevisiae	LOC_Os01g27990LOC_Os02g08480
LOC_Os08g06600	LOC_Os08g06600	DIP-1481N|refseq:NP_014572|uniprotkb:P33895	DIP-1482N|refseq:NP_011025|uniprotkb:P38620	DIP20081014	two hybrid	-	10688190	S.cerevisiae	LOC_Os08g06600LOC_Os08g06600
LOC_Os04g40940	LOC_Os04g40940	DIP-815N|refseq:NP_012504|uniprotkb:P40958	DIP-846N|refseq:NP_011031|uniprotkb:P40064	DIP20081014	two hybrid	-	10688190	S.cerevisiae	LOC_Os04g40940LOC_Os04g40940
LOC_Os03g25050	LOC_Os03g25050	DIP-1483N|refseq:NP_014663|uniprotkb:P38910	DIP-859N|refseq:NP_013439|uniprotkb:P32499	DIP20081014	two hybrid	-	11805826	S.cerevisiae	LOC_Os03g25050LOC_Os03g25050
LOC_Os03g29470	LOC_Os03g29470	DIP-925N|refseq:NP_013963|uniprotkb:Q05027	DIP-866N|refseq:NP_011634|uniprotkb:P48837	DIP20081014	two hybrid	-	10688190	S.cerevisiae	LOC_Os03g29470LOC_Os03g29470
LOC_Os03g53960	LOC_Os08g08830	DIP-944N|refseq:NP_010514|uniprotkb:P39081	DIP-183N|refseq:NP_010736|uniprotkb:Q02336	DIP20081014	two hybrid	-	11805826	S.cerevisiae	LOC_Os03g53960LOC_Os08g08830
LOC_Os02g12570	LOC_Os08g08830	DIP-1487N|refseq:NP_014893|uniprotkb:Q08685	DIP-944N|refseq:NP_010514|uniprotkb:P39081	DIP20081014	affinity chromatography technology	-	11689695	S.cerevisiae	LOC_Os02g12570LOC_Os08g08830
LOC_Os08g08830	LOC_Os12g38380	DIP-944N|refseq:NP_010514|uniprotkb:P39081	DIP-1488N|refseq:NP_013777|uniprotkb:P25298	DIP20081014	two hybrid	-	10688190	S.cerevisiae	LOC_Os08g08830LOC_Os12g38380
LOC_Os06g48310	LOC_Os08g08830	DIP-944N|refseq:NP_010514|uniprotkb:P39081	DIP-1489N|refseq:NP_011471|uniprotkb:P25299	DIP20081014	two hybrid	-	9199303	S.cerevisiae	LOC_Os06g48310LOC_Os08g08830
LOC_Os02g14790	LOC_Os02g14790	DIP-1501N|refseq:NP_010426|uniprotkb:P39108	DIP-1502N|refseq:NP_012030|uniprotkb:P38855	DIP20081014	two hybrid	-	10688190	S.cerevisiae	LOC_Os02g14790LOC_Os02g14790
LOC_Os02g14790	LOC_Os02g14790	DIP-1501N|refseq:NP_010426|uniprotkb:P39108	DIP-1503N|refseq:NP_011755|uniprotkb:P50091	DIP20081014	two hybrid	-	11283351	S.cerevisiae	LOC_Os02g14790LOC_Os02g14790
LOC_Os02g14790	LOC_Os10g31950	DIP-1501N|refseq:NP_010426|uniprotkb:P39108	DIP-1504N|refseq:NP_012106|uniprotkb:P27796	DIP20081014	coimmunoprecipitation	-	12167700	S.cerevisiae	LOC_Os02g14790LOC_Os10g31950
LOC_Os12g31380	LOC_Os12g31380	DIP-1328N|refseq:NP_012951|uniprotkb:P14741	DIP-1522N|refseq:NP_013994|uniprotkb:P28239	DIP20081014	two hybrid	-	11805826	S.cerevisiae	LOC_Os12g31380LOC_Os12g31380
LOC_Os05g11550	LOC_Os05g11550	DIP-1525N|refseq:NP_011639|uniprotkb:P53043	DIP-1523N|refseq:NP_014429|uniprotkb:P32838	DIP20081014	two hybrid	-	11805826	S.cerevisiae	LOC_Os05g11550LOC_Os05g11550
LOC_Os02g48650	LOC_Os05g41180	DIP-1349N|refseq:NP_116637|uniprotkb:P43577	DIP-1526N|refseq:NP_015007|uniprotkb:P21242	DIP20081014	two hybrid	-	10688190	S.cerevisiae	LOC_Os02g48650LOC_Os05g41180
LOC_Os02g53060	LOC_Os03g12300	DIP-1527N|refseq:NP_012533|uniprotkb:P38624	DIP-1176N|refseq:NP_013490|uniprotkb:Q06708	DIP20081014	two hybrid	-	11805826	S.cerevisiae	LOC_Os02g53060LOC_Os03g12300
LOC_Os01g71990	LOC_Os01g71990	DIP-1529N|refseq:NP_010940|uniprotkb:P32263	DIP-1529N|refseq:NP_010940|uniprotkb:P32263	DIP20081014	two hybrid	-	11805826	S.cerevisiae	LOC_Os01g71990LOC_Os01g71990
LOC_Os10g35550	LOC_Os10g39120	DIP-1531N|refseq:NP_010219|uniprotkb:P50623	DIP-1290N|refseq:NP_009611|uniprotkb:P19735	DIP20081014	two hybrid	-	10688190	S.cerevisiae	LOC_Os10g35550LOC_Os10g39120
LOC_Os02g03540	LOC_Os06g41360	DIP-1532N|refseq:NP_014580|uniprotkb:Q12265	DIP-1482N|refseq:NP_011025|uniprotkb:P38620	DIP20081014	two hybrid	-	11805826	S.cerevisiae	LOC_Os02g03540LOC_Os06g41360
LOC_Os03g23950	LOC_Os07g38760	DIP-1533N|refseq:NP_014039|uniprotkb:P32337	DIP-1199N|refseq:NP_012787|uniprotkb:P36000	DIP20081014	two hybrid	-	10688190	S.cerevisiae	LOC_Os03g23950LOC_Os07g38760
LOC_Os03g25050	LOC_Os07g38760	DIP-1533N|refseq:NP_014039|uniprotkb:P32337	DIP-1483N|refseq:NP_014663|uniprotkb:P38910	DIP20081014	two hybrid	-	11805826	S.cerevisiae	LOC_Os03g25050LOC_Os07g38760
LOC_Os04g32330	LOC_Os07g38760	DIP-1533N|refseq:NP_014039|uniprotkb:P32337	DIP-1102N|refseq:NP_010432|uniprotkb:P19262	DIP20081014	two hybrid	-	11805826	S.cerevisiae	LOC_Os04g32330LOC_Os07g38760
LOC_Os03g49420	LOC_Os07g38760	DIP-1533N|refseq:NP_014039|uniprotkb:P32337	DIP-866N|refseq:NP_011634|uniprotkb:P48837	DIP20081014	filter binding	-	9864357	S.cerevisiae	LOC_Os03g49420LOC_Os07g38760
LOC_Os07g38760	LOC_Os08g43190	DIP-1533N|refseq:NP_014039|uniprotkb:P32337	DIP-1511N|refseq:NP_012693|uniprotkb:P35497	DIP20081014	two hybrid	-	10688190	S.cerevisiae	LOC_Os07g38760LOC_Os08g43190
LOC_Os03g49420	LOC_Os07g38760	DIP-1533N|refseq:NP_014039|uniprotkb:P32337	DIP-1534N|refseq:NP_014872|uniprotkb:Q12206	DIP20081014	two hybrid	-	10688190	S.cerevisiae	LOC_Os03g49420LOC_Os07g38760
LOC_Os03g49420	LOC_Os07g38760	DIP-1533N|refseq:NP_014039|uniprotkb:P32337	DIP-1515N|refseq:NP_015192|uniprotkb:P19541	DIP20081014	two hybrid	-	10688190	S.cerevisiae	LOC_Os03g49420LOC_Os07g38760
LOC_Os02g08364	LOC_Os02g08364	DIP-1539N|refseq:NP_011013|uniprotkb:P39966	DIP-1540N|refseq:NP_010356|uniprotkb:Q12447	DIP20081014	two hybrid	-	10688190	S.cerevisiae	LOC_Os02g08364LOC_Os02g08364
LOC_Os01g58240	LOC_Os01g58240	DIP-1543N|refseq:NP_009974|uniprotkb:P25381	DIP-1541N|refseq:NP_014993|uniprotkb:P15380	DIP20081014	two hybrid	-	11805826	S.cerevisiae	LOC_Os01g58240LOC_Os01g58240
LOC_Os06g15360	LOC_Os08g33082	DIP-1548N|refseq:NP_010877|uniprotkb:P32628	DIP-1547N|refseq:NP_011089|uniprotkb:P14736	DIP20081014	affinity chromatography technology	-	9490418	S.cerevisiae	LOC_Os06g15360LOC_Os08g33082
LOC_Os06g46770	LOC_Os08g33082	DIP-1549N|refseq:NP_013268|uniprotkb:P61864	DIP-1547N|refseq:NP_011089|uniprotkb:P14736	DIP20081014	two hybrid	-	10688190	S.cerevisiae	LOC_Os06g46770LOC_Os08g33082
LOC_Os06g03940	LOC_Os11g40150	DIP-195N|refseq:NP_011021|uniprotkb:P25454	DIP-1550N|refseq:NP_010966|uniprotkb:P39955	DIP20081014	two hybrid	-	10688190	S.cerevisiae	LOC_Os06g03940LOC_Os11g40150
LOC_Os10g39120	LOC_Os11g40150	DIP-1531N|refseq:NP_010219|uniprotkb:P50623	DIP-195N|refseq:NP_011021|uniprotkb:P25454	DIP20081014	two hybrid	-	11805826	S.cerevisiae	LOC_Os10g39120LOC_Os11g40150
LOC_Os03g55570	LOC_Os11g40150	DIP-1551N|refseq:NP_013960|uniprotkb:Q05024	DIP-195N|refseq:NP_011021|uniprotkb:P25454	DIP20081014	two hybrid	-	11805826	S.cerevisiae	LOC_Os03g55570LOC_Os11g40150
LOC_Os11g40150	LOC_Os11g40150	DIP-195N|refseq:NP_011021|uniprotkb:P25454	DIP-1552N|uniprotkb:Q99401	DIP20081014	two hybrid	-	10688190	S.cerevisiae	LOC_Os11g40150LOC_Os11g40150
LOC_Os11g40150	LOC_Os11g40150	DIP-195N|refseq:NP_011021|uniprotkb:P25454	DIP-1553N|refseq:NP_015336|uniprotkb:Q12251	DIP20081014	two hybrid	-	11805826	S.cerevisiae	LOC_Os11g40150LOC_Os11g40150
LOC_Os11g40150	LOC_Os11g40150	DIP-195N|refseq:NP_011021|uniprotkb:P25454	DIP-1554N|refseq:NP_010361|uniprotkb:P38953	DIP20081014	two hybrid	-	7624345	S.cerevisiae	LOC_Os11g40150LOC_Os11g40150
LOC_Os01g53600	LOC_Os09g33930	DIP-1233N|refseq:NP_012906|uniprotkb:P29703	DIP-1556N|refseq:NP_010193|uniprotkb:P22007	DIP20081014	tandem affinity purification	-	11805826	S.cerevisiae	LOC_Os01g53600LOC_Os09g33930
LOC_Os06g06090	LOC_Os06g06090	DIP-1558N|refseq:NP_013214|uniprotkb:P32485	DIP-1557N|refseq:NP_011357|uniprotkb:P38622	DIP20081014	two hybrid	-	10688190	S.cerevisiae	LOC_Os06g06090LOC_Os06g06090
LOC_Os09g38060	LOC_Os09g38060	DIP-1569N|refseq:NP_602317|uniprotkb:P43619	DIP-1568N|refseq:NP_013054|uniprotkb:P32385	DIP20081014	two hybrid	-	11805826	S.cerevisiae	LOC_Os09g38060LOC_Os09g38060
LOC_Os11g08940	LOC_Os11g08940	DIP-825N|refseq:NP_014853|uniprotkb:P22139	DIP-1335N|refseq:NP_011349|uniprotkb:P15315	DIP20081014	two hybrid	-	11805826	S.cerevisiae	LOC_Os11g08940LOC_Os11g08940
LOC_Os12g09280	LOC_Os12g09280	DIP-130N|refseq:NP_014286|uniprotkb:P28000	DIP-1358N|refseq:NP_013585|uniprotkb:Q00582	DIP20081014	two hybrid	-	10688190	S.cerevisiae	LOC_Os12g09280LOC_Os12g09280
LOC_Os07g25420	LOC_Os07g25420	DIP-1575N|refseq:NP_116710|uniprotkb:P32496	DIP-1576N|refseq:NP_012667|uniprotkb:P47165	DIP20081014	two hybrid	-	10688190	S.cerevisiae	LOC_Os07g25420LOC_Os07g25420
LOC_Os03g63430	LOC_Os03g63430	DIP-1578N|refseq:NP_010134|uniprotkb:Q12250	DIP-1579N|refseq:NP_010487|uniprotkb:Q03954	DIP20081014	two hybrid	-	11805826	S.cerevisiae	LOC_Os03g63430LOC_Os03g63430
LOC_Os03g63430	LOC_Os03g63430	DIP-1578N|refseq:NP_010134|uniprotkb:Q12250	DIP-1580N|refseq:NP_010464|uniprotkb:Q03981	DIP20081014	two hybrid	-	11595789	S.cerevisiae	LOC_Os03g63430LOC_Os03g63430
LOC_Os04g36700	LOC_Os04g36700	DIP-1581N|refseq:NP_010186|uniprotkb:Q12377	DIP-591N|refseq:NP_010907|uniprotkb:P03069	DIP20081014	two hybrid	-	10688190	S.cerevisiae	LOC_Os04g36700LOC_Os04g36700
LOC_Os08g02340	LOC_Os11g04070	DIP-1582N|refseq:NP_013444|uniprotkb:P05317	DIP-1583N|refseq:NP_010202|uniprotkb:P05318	DIP20081014	two hybrid	-	11283351	S.cerevisiae	LOC_Os08g02340LOC_Os11g04070
LOC_Os05g39960	LOC_Os08g39820	DIP-1584N|refseq:NP_013539|uniprotkb:Q06672	DIP-1396N|refseq:NP_011326|uniprotkb:P39938	DIP20081014	two hybrid	-	11805826	S.cerevisiae	LOC_Os05g39960LOC_Os08g39820
LOC_Os05g39960	LOC_Os08g39820	DIP-1584N|refseq:NP_013539|uniprotkb:Q06672	DIP-1395N|refseq:NP_011057|uniprotkb:P39939	DIP20081014	two hybrid	-	11805826	S.cerevisiae	LOC_Os05g39960LOC_Os08g39820
LOC_Os02g28810	LOC_Os03g05300	DIP-1262N|refseq:NP_009693|uniprotkb:P20486	DIP-1586N|refseq:NP_009481|uniprotkb:P05754	DIP20081014	two hybrid	-	11805826	S.cerevisiae	LOC_Os02g28810LOC_Os03g05300
LOC_Os02g28810	LOC_Os02g48650	DIP-1586N|refseq:NP_009481|uniprotkb:P05754	DIP-1349N|refseq:NP_116637|uniprotkb:P43577	DIP20081014	two hybrid	-	11805826	S.cerevisiae	LOC_Os02g28810LOC_Os02g48650
LOC_Os02g21970	LOC_Os02g21970	DIP-1587N|refseq:NP_010682|uniprotkb:P33298	DIP-1587N|refseq:NP_010682|uniprotkb:P33298	DIP20081014	two hybrid	-	11595789	S.cerevisiae	LOC_Os02g21970LOC_Os02g21970
LOC_Os02g10640	LOC_Os02g21970	DIP-1589N|refseq:NP_014902|uniprotkb:P53549	DIP-1587N|refseq:NP_010682|uniprotkb:P33298	DIP20081014	two hybrid	-	10688190	S.cerevisiae	LOC_Os02g10640LOC_Os02g21970
LOC_Os02g21970	LOC_Os06g07630	DIP-1590N|refseq:NP_014760|uniprotkb:P33297	DIP-1587N|refseq:NP_010682|uniprotkb:P33298	DIP20081014	coimmunoprecipitation	-	11805837	S.cerevisiae	LOC_Os02g21970LOC_Os06g07630
LOC_Os02g21970	LOC_Os03g55110	DIP-1587N|refseq:NP_010682|uniprotkb:P33298	DIP-1591N|refseq:NP_011748|uniprotkb:P50086	DIP20081014	two hybrid	-	11805826	S.cerevisiae	LOC_Os02g21970LOC_Os03g55110
LOC_Os06g09170	LOC_Os06g09170	DIP-1600N|refseq:NP_012002|uniprotkb:P38838	DIP-1599N|refseq:NP_011729|uniprotkb:P53047	DIP20081014	two hybrid	-	10688190	S.cerevisiae	LOC_Os06g09170LOC_Os06g09170
LOC_Os04g40940	LOC_Os04g40940	DIP-815N|refseq:NP_012504|uniprotkb:P40958	DIP-1604N|refseq:NP_011285|uniprotkb:P53036	DIP20081014	two hybrid	-	10688190	S.cerevisiae	LOC_Os04g40940LOC_Os04g40940
LOC_Os05g46720	LOC_Os07g49410	DIP-1610N|refseq:NP_013796|uniprotkb:P24280	DIP-857N|refseq:NP_010283|uniprotkb:Q03441	DIP20081014	two hybrid	-	10688190	S.cerevisiae	LOC_Os05g46720LOC_Os07g49410
LOC_Os04g40940	LOC_Os04g40940	DIP-815N|refseq:NP_012504|uniprotkb:P40958	DIP-1617N|refseq:NP_014163|uniprotkb:P32259	DIP20081014	two hybrid	-	10688190	S.cerevisiae	LOC_Os04g40940LOC_Os04g40940
LOC_Os11g34840	LOC_Os11g34840	DIP-1622N|refseq:NP_011560|uniprotkb:P53230	DIP-1617N|refseq:NP_014163|uniprotkb:P32259	DIP20081014	two hybrid	-	11805826	S.cerevisiae	LOC_Os11g34840LOC_Os11g34840
LOC_Os03g20340	LOC_Os03g63940	DIP-865N|refseq:NP_011307|uniprotkb:P34164	DIP-592N|refseq:NP_011400|uniprotkb:P12904	DIP20081014	coimmunoprecipitation	-	11805837	S.cerevisiae	LOC_Os03g20340LOC_Os03g63940
LOC_Os02g15220	LOC_Os11g26910	DIP-1624N|refseq:NP_013503|uniprotkb:P35817	DIP-1236N|refseq:NP_010615|uniprotkb:P52286	DIP20081014	two hybrid	-	11805826	S.cerevisiae	LOC_Os02g15220LOC_Os11g26910
LOC_Os11g26910	LOC_Os11g42160	DIP-1626N|refseq:NP_012623|uniprotkb:P24814	DIP-1236N|refseq:NP_010615|uniprotkb:P52286	DIP20081014	two hybrid	-	11805826	S.cerevisiae	LOC_Os11g26910LOC_Os11g42160
LOC_Os09g36830	LOC_Os11g26910	DIP-1236N|refseq:NP_010615|uniprotkb:P52286	DIP-1627N|refseq:NP_010423|uniprotkb:Q03919	DIP20081014	two hybrid	-	10688190	S.cerevisiae	LOC_Os09g36830LOC_Os11g26910
LOC_Os01g43540	LOC_Os11g26910	DIP-1628N|refseq:NP_014700|uniprotkb:Q08446	DIP-1236N|refseq:NP_010615|uniprotkb:P52286	DIP20081014	coimmunoprecipitation	-	10445024	S.cerevisiae	LOC_Os01g43540LOC_Os11g26910
LOC_Os09g36830	LOC_Os11g26910	DIP-1236N|refseq:NP_010615|uniprotkb:P52286	DIP-1629N|refseq:NP_013198|uniprotkb:Q12347	DIP20081014	two hybrid	-	10688190	S.cerevisiae	LOC_Os09g36830LOC_Os11g26910
LOC_Os09g36830	LOC_Os11g26910	DIP-1236N|refseq:NP_010615|uniprotkb:P52286	DIP-1239N|refseq:NP_013472|uniprotkb:Q05930	DIP20081014	two hybrid	-	10688190	S.cerevisiae	LOC_Os09g36830LOC_Os11g26910
LOC_Os08g03390	LOC_Os08g03390	DIP-220N|refseq:NP_010373|uniprotkb:Q02775	DIP-1632N|refseq:NP_010137|uniprotkb:Q07589	DIP20081014	two hybrid	-	11805826	S.cerevisiae	LOC_Os08g03390LOC_Os08g03390
LOC_Os02g03440	LOC_Os11g43620	DIP-1633N|refseq:NP_014802|uniprotkb:Q12330	DIP-1634N|refseq:NP_015508|uniprotkb:P54999	DIP20081014	two hybrid	-	11283351	S.cerevisiae	LOC_Os02g03440LOC_Os11g43620
LOC_Os01g68940	LOC_Os10g39120	DIP-1364N|refseq:NP_010798|uniprotkb:Q12306	DIP-1531N|refseq:NP_010219|uniprotkb:P50623	DIP20081014	two hybrid	-	10688190	S.cerevisiae	LOC_Os01g68940LOC_Os10g39120
LOC_Os05g24970	LOC_Os11g43620	DIP-1634N|refseq:NP_015508|uniprotkb:P54999	DIP-1421N|refseq:NP_013377|uniprotkb:Q06217	DIP20081014	two hybrid	-	11283351	S.cerevisiae	LOC_Os05g24970LOC_Os11g43620
LOC_Os05g41220	LOC_Os05g45420	DIP-1298N|refseq:NP_010944|uniprotkb:Q04739	DIP-18N|refseq:NP_010765|uniprotkb:P06782	DIP20081014	affinity chromatography technology	-	9121458	S.cerevisiae	LOC_Os05g41220LOC_Os05g45420
LOC_Os05g45420	LOC_Os05g45420	DIP-18N|refseq:NP_010765|uniprotkb:P06782	DIP-1638N|refseq:NP_014181|uniprotkb:P40151	DIP20081014	two hybrid	-	11805826	S.cerevisiae	LOC_Os05g45420LOC_Os05g45420
LOC_Os01g74520	LOC_Os03g63940	DIP-1639N|refseq:NP_013597|uniprotkb:P49017	DIP-592N|refseq:NP_011400|uniprotkb:P12904	DIP20081014	two hybrid	-	10688190	S.cerevisiae	LOC_Os01g74520LOC_Os03g63940
LOC_Os03g63940	LOC_Os05g41220	DIP-1298N|refseq:NP_010944|uniprotkb:Q04739	DIP-592N|refseq:NP_011400|uniprotkb:P12904	DIP20081014	affinity chromatography technology	-	9121458	S.cerevisiae	LOC_Os03g63940LOC_Os05g41220
LOC_Os03g63940	LOC_Os03g63940	DIP-592N|refseq:NP_011400|uniprotkb:P12904	DIP-1640N|refseq:NP_010067|uniprotkb:Q12310	DIP20081014	two hybrid	-	10688190	S.cerevisiae	LOC_Os03g63940LOC_Os03g63940
LOC_Os03g63940	LOC_Os03g63940	DIP-592N|refseq:NP_011400|uniprotkb:P12904	DIP-1641N|refseq:NP_014019|uniprotkb:Q03533	DIP20081014	two hybrid	-	11805826	S.cerevisiae	LOC_Os03g63940LOC_Os03g63940
LOC_Os02g03740	LOC_Os07g01020	DIP-1643N|refseq:NP_013814|uniprotkb:Q03148	DIP-1642N|refseq:NP_013813|uniprotkb:Q03144	DIP20081014	two hybrid	-	11283351	S.cerevisiae	LOC_Os02g03740LOC_Os07g01020
LOC_Os02g03740	LOC_Os11g48080	DIP-1642N|refseq:NP_013813|uniprotkb:Q03144	DIP-1644N|refseq:NP_116596|uniprotkb:P43545	DIP20081014	two hybrid	-	10655498	S.cerevisiae	LOC_Os02g03740LOC_Os11g48080
LOC_Os07g01020	LOC_Os07g01020	DIP-1643N|refseq:NP_013814|uniprotkb:Q03148	DIP-1645N|refseq:NP_116595|uniprotkb:P43544	DIP20081014	two hybrid	-	11805826	S.cerevisiae	LOC_Os07g01020LOC_Os07g01020
LOC_Os03g43590	LOC_Os10g02630	DIP-663N|refseq:NP_012203|uniprotkb:Q00916	DIP-1646N|refseq:NP_009410|uniprotkb:P22209	DIP20081014	two hybrid	-	10688190	S.cerevisiae	LOC_Os03g43590LOC_Os10g02630
LOC_Os04g56640	LOC_Os04g56640	DIP-1435N|refseq:NP_014506|uniprotkb:Q08278	DIP-290N|refseq:NP_010594|uniprotkb:P47822	DIP20081014	two hybrid	-	10688190	S.cerevisiae	LOC_Os04g56640LOC_Os04g56640
LOC_Os05g06350	LOC_Os12g13320	DIP-728N|refseq:NP_014210|uniprotkb:Q02821	DIP-1660N|refseq:NP_014583|uniprotkb:P22768	DIP20081014	two hybrid	-	11805826	S.cerevisiae	LOC_Os05g06350LOC_Os12g13320
LOC_Os04g01590	LOC_Os05g06350	DIP-1224N|refseq:NP_015214|uniprotkb:P00812	DIP-728N|refseq:NP_014210|uniprotkb:Q02821	DIP20081014	two hybrid	-	10688190	S.cerevisiae	LOC_Os04g01590LOC_Os05g06350
LOC_Os03g46640	LOC_Os05g06350	DIP-1661N|refseq:NP_009811|uniprotkb:P33317	DIP-728N|refseq:NP_014210|uniprotkb:Q02821	DIP20081014	two hybrid	-	11805826	S.cerevisiae	LOC_Os03g46640LOC_Os05g06350
LOC_Os05g06350	LOC_Os05g06350	DIP-728N|refseq:NP_014210|uniprotkb:Q02821	DIP-1662N|refseq:NP_015387|uniprotkb:Q12178	DIP20081014	two hybrid	-	11805826	S.cerevisiae	LOC_Os05g06350LOC_Os05g06350
LOC_Os05g06350	LOC_Os07g34520	DIP-1663N|refseq:NP_010987|uniprotkb:P28240	DIP-728N|refseq:NP_014210|uniprotkb:Q02821	DIP20081014	two hybrid	-	10688190	S.cerevisiae	LOC_Os05g06350LOC_Os07g34520
LOC_Os05g06350	LOC_Os05g06350	DIP-728N|refseq:NP_014210|uniprotkb:Q02821	DIP-1664N|refseq:NP_013406|uniprotkb:P06106	DIP20081014	two hybrid	-	10688190	S.cerevisiae	LOC_Os05g06350LOC_Os05g06350
LOC_Os05g06350	LOC_Os09g08660	DIP-1665N|refseq:NP_010045|uniprotkb:P19881	DIP-728N|refseq:NP_014210|uniprotkb:Q02821	DIP20081014	two hybrid	-	10688190	S.cerevisiae	LOC_Os05g06350LOC_Os09g08660
LOC_Os05g06350	LOC_Os08g43190	DIP-728N|refseq:NP_014210|uniprotkb:Q02821	DIP-1511N|refseq:NP_012693|uniprotkb:P35497	DIP20081014	two hybrid	-	10688190	S.cerevisiae	LOC_Os05g06350LOC_Os08g43190
LOC_Os05g06350	LOC_Os12g09000	DIP-1666N|refseq:NP_015110|uniprotkb:P41835	DIP-728N|refseq:NP_014210|uniprotkb:Q02821	DIP20081014	two hybrid	-	10688190	S.cerevisiae	LOC_Os05g06350LOC_Os12g09000
LOC_Os02g33450	LOC_Os05g06350	DIP-1667N|refseq:NP_013684|uniprotkb:P34760	DIP-728N|refseq:NP_014210|uniprotkb:Q02821	DIP20081014	two hybrid	-	10688190	S.cerevisiae	LOC_Os02g33450LOC_Os05g06350
LOC_Os05g06350	LOC_Os05g06350	DIP-728N|refseq:NP_014210|uniprotkb:Q02821	DIP-1669N|refseq:NP_014064|uniprotkb:P43543	DIP20081014	two hybrid	-	10688190	S.cerevisiae	LOC_Os05g06350LOC_Os05g06350
LOC_Os05g06350	LOC_Os05g45890	DIP-728N|refseq:NP_014210|uniprotkb:Q02821	DIP-1670N|refseq:NP_011538|uniprotkb:P53215	DIP20081014	two hybrid	-	11805826	S.cerevisiae	LOC_Os05g06350LOC_Os05g45890
LOC_Os05g06350	LOC_Os11g16410	DIP-1671N|refseq:NP_013953|uniprotkb:Q05016	DIP-728N|refseq:NP_014210|uniprotkb:Q02821	DIP20081014	two hybrid	-	10688190	S.cerevisiae	LOC_Os05g06350LOC_Os11g16410
LOC_Os08g37444	LOC_Os08g37444	DIP-1672N|refseq:NP_010578|uniprotkb:P32916	DIP-1673N|refseq:NP_013886|uniprotkb:Q03824	DIP20081014	two hybrid	-	10688190	S.cerevisiae	LOC_Os08g37444LOC_Os08g37444
LOC_Os02g39050	LOC_Os07g44970	DIP-1682N|refseq:NP_012584|uniprotkb:P21374	DIP-1681N|refseq:NP_010704|uniprotkb:Q04048	DIP20081014	two hybrid	-	11805826	S.cerevisiae	LOC_Os02g39050LOC_Os07g44970
LOC_Os07g44970	LOC_Os07g44970	DIP-1681N|refseq:NP_010704|uniprotkb:Q04048	DIP-1684N|refseq:NP_011645|uniprotkb:P53277	DIP20081014	two hybrid	-	11842115	S.cerevisiae	LOC_Os07g44970LOC_Os07g44970
LOC_Os09g26180	LOC_Os09g26180	DIP-855N|refseq:NP_010451|uniprotkb:Q12030	DIP-1686N|refseq:NP_013697|uniprotkb:Q04226	DIP20081014	two hybrid	-	11805826	S.cerevisiae	LOC_Os09g26180LOC_Os09g26180
LOC_Os01g32750	LOC_Os01g32750	DIP-981N|refseq:NP_011403|uniprotkb:P53040	DIP-1254N|refseq:NP_013982|uniprotkb:Q04839	DIP20081014	two hybrid	-	11805826	S.cerevisiae	LOC_Os01g32750LOC_Os01g32750
LOC_Os01g53250	LOC_Os01g53250	DIP-1688N|refseq:NP_015373|uniprotkb:Q12181	DIP-732N|refseq:NP_014200|uniprotkb:Q01722	DIP20081014	two hybrid	-	10688190	S.cerevisiae	LOC_Os01g53250LOC_Os01g53250
LOC_Os01g53250	LOC_Os01g53250	DIP-1688N|refseq:NP_015373|uniprotkb:Q12181	DIP-1690N|refseq:NP_015395|uniprotkb:Q12321	DIP20081014	two hybrid	-	10688190	S.cerevisiae	LOC_Os01g53250LOC_Os01g53250
LOC_Os07g33850	LOC_Os11g04954	DIP-1691N|refseq:NP_013647|uniprotkb:P38987	DIP-110N|refseq:NP_011106|uniprotkb:P25453	DIP20081014	two hybrid	-	11283351	S.cerevisiae	LOC_Os07g33850LOC_Os11g04954
LOC_Os07g33850	LOC_Os07g38300	DIP-1691N|refseq:NP_013647|uniprotkb:P38987	DIP-1693N|refseq:NP_011903|uniprotkb:P38771	DIP20081014	two hybrid	-	10688190	S.cerevisiae	LOC_Os07g33850LOC_Os07g38300
LOC_Os07g33850	LOC_Os07g33850	DIP-1691N|refseq:NP_013647|uniprotkb:P38987	DIP-1687N|refseq:NP_010459|uniprotkb:Q03973	DIP20081014	two hybrid	-	11805826	S.cerevisiae	LOC_Os07g33850LOC_Os07g33850
LOC_Os03g25050	LOC_Os07g33850	DIP-1483N|refseq:NP_014663|uniprotkb:P38910	DIP-1691N|refseq:NP_013647|uniprotkb:P38987	DIP20081014	two hybrid	-	11283351	S.cerevisiae	LOC_Os03g25050LOC_Os07g33850
LOC_Os03g43590	LOC_Os07g33850	DIP-1646N|refseq:NP_009410|uniprotkb:P22209	DIP-1691N|refseq:NP_013647|uniprotkb:P38987	DIP20081014	two hybrid	-	11805826	S.cerevisiae	LOC_Os03g43590LOC_Os07g33850
LOC_Os05g11850	LOC_Os07g33850	DIP-1691N|refseq:NP_013647|uniprotkb:P38987	DIP-1441N|refseq:NP_012665|uniprotkb:P32906	DIP20081014	two hybrid	-	10688190	S.cerevisiae	LOC_Os05g11850LOC_Os07g33850
LOC_Os07g33850	LOC_Os11g43620	DIP-1634N|refseq:NP_015508|uniprotkb:P54999	DIP-1691N|refseq:NP_013647|uniprotkb:P38987	DIP20081014	two hybrid	-	10688190	S.cerevisiae	LOC_Os07g33850LOC_Os11g43620
LOC_Os07g33850	LOC_Os07g33850	DIP-1691N|refseq:NP_013647|uniprotkb:P38987	DIP-1695N|refseq:NP_014066|uniprotkb:P53824	DIP20081014	two hybrid	-	10688190	S.cerevisiae	LOC_Os07g33850LOC_Os07g33850
LOC_Os07g33850	LOC_Os08g43190	DIP-1511N|refseq:NP_012693|uniprotkb:P35497	DIP-1691N|refseq:NP_013647|uniprotkb:P38987	DIP20081014	two hybrid	-	10688190	S.cerevisiae	LOC_Os07g33850LOC_Os08g43190
LOC_Os07g33850	LOC_Os07g33850	DIP-1691N|refseq:NP_013647|uniprotkb:P38987	DIP-1534N|refseq:NP_014872|uniprotkb:Q12206	DIP20081014	two hybrid	-	11805826	S.cerevisiae	LOC_Os07g33850LOC_Os07g33850
LOC_Os07g33850	LOC_Os07g33850	DIP-1691N|refseq:NP_013647|uniprotkb:P38987	DIP-1697N|refseq:NP_012068|uniprotkb:P38884	DIP20081014	two hybrid	-	11805826	S.cerevisiae	LOC_Os07g33850LOC_Os07g33850
LOC_Os07g33850	LOC_Os07g33850	DIP-1691N|refseq:NP_013647|uniprotkb:P38987	DIP-1698N|refseq:NP_012590|uniprotkb:P47115	DIP20081014	two hybrid	-	11805826	S.cerevisiae	LOC_Os07g33850LOC_Os07g33850
LOC_Os07g33850	LOC_Os07g33850	DIP-1691N|refseq:NP_013647|uniprotkb:P38987	DIP-1490N|refseq:NP_013527|uniprotkb:Q06410	DIP20081014	two hybrid	-	11283351	S.cerevisiae	LOC_Os07g33850LOC_Os07g33850
LOC_Os07g33850	LOC_Os07g33850	DIP-1691N|refseq:NP_013647|uniprotkb:P38987	DIP-1699N|refseq:NP_015132|uniprotkb:Q08931	DIP20081014	two hybrid	-	11805826	S.cerevisiae	LOC_Os07g33850LOC_Os07g33850
LOC_Os07g34570	LOC_Os07g34570	DIP-1703N|refseq:NP_011660|uniprotkb:P32318	DIP-1703N|refseq:NP_011660|uniprotkb:P32318	DIP20081014	two hybrid	-	11283351	S.cerevisiae	LOC_Os07g34570LOC_Os07g34570
LOC_Os12g09000	LOC_Os12g09000	DIP-1666N|refseq:NP_015110|uniprotkb:P41835	DIP-1666N|refseq:NP_015110|uniprotkb:P41835	DIP20081014	two hybrid	-	10688190	S.cerevisiae	LOC_Os12g09000LOC_Os12g09000
LOC_Os02g48650	LOC_Os02g54700	DIP-1704N|refseq:NP_010717|uniprotkb:Q04067	DIP-1349N|refseq:NP_116637|uniprotkb:P43577	DIP20081014	two hybrid	-	10688190	S.cerevisiae	LOC_Os02g48650LOC_Os02g54700
LOC_Os03g55570	LOC_Os08g05840	DIP-1705N|refseq:NP_014637|uniprotkb:P04786	DIP-1551N|refseq:NP_013960|uniprotkb:Q05024	DIP20081014	two hybrid	-	11283351	S.cerevisiae	LOC_Os03g55570LOC_Os08g05840
LOC_Os01g51220	LOC_Os03g28400	DIP-1709N|refseq:NP_010760|uniprotkb:Q03337	DIP-1710N|refseq:NP_012994|uniprotkb:P36149	DIP20081014	tandem affinity purification	-	11805826	S.cerevisiae	LOC_Os01g51220LOC_Os03g28400
LOC_Os01g51220	LOC_Os02g40000	DIP-1709N|refseq:NP_010760|uniprotkb:Q03337	DIP-1711N|refseq:NP_009813|uniprotkb:P38334	DIP20081014	two hybrid	-	11283351	S.cerevisiae	LOC_Os01g51220LOC_Os02g40000
LOC_Os06g09330	LOC_Os06g09330	DIP-1713N|refseq:NP_011026|uniprotkb:P33296	DIP-1714N|refseq:NP_012611|uniprotkb:P23641	DIP20081014	two hybrid	-	10688190	S.cerevisiae	LOC_Os06g09330LOC_Os06g09330
LOC_Os06g09330	LOC_Os06g09330	DIP-1713N|refseq:NP_011026|uniprotkb:P33296	DIP-1715N|refseq:NP_015095|uniprotkb:Q99395	DIP20081014	two hybrid	-	11805826	S.cerevisiae	LOC_Os06g09330LOC_Os06g09330
LOC_Os10g39120	LOC_Os10g39120	DIP-1531N|refseq:NP_010219|uniprotkb:P50623	DIP-1531N|refseq:NP_010219|uniprotkb:P50623	DIP20081014	two hybrid	-	10688190	S.cerevisiae	LOC_Os10g39120LOC_Os10g39120
LOC_Os01g16540	LOC_Os03g60550	DIP-1718N|refseq:NP_015322|uniprotkb:Q12059	DIP-1719N|refseq:NP_015391|uniprotkb:Q99344	DIP20081014	tandem affinity purification	-	11805826	S.cerevisiae	LOC_Os01g16540LOC_Os03g60550
LOC_Os08g41790	LOC_Os08g41790	DIP-1720N|refseq:NP_014409|uniprotkb:P27515	DIP-1721N|refseq:NP_010303|uniprotkb:Q12084	DIP20081014	two hybrid	-	10688190	S.cerevisiae	LOC_Os08g41790LOC_Os08g41790
LOC_Os08g17600	LOC_Os12g13590	DIP-1724N|refseq:NP_013267|uniprotkb:Q06245	DIP-1722N|refseq:NP_011303|uniprotkb:P32912	DIP20081014	two hybrid	-	10688190	S.cerevisiae	LOC_Os08g17600LOC_Os12g13590
LOC_Os06g41590	LOC_Os08g17600	DIP-1722N|refseq:NP_011303|uniprotkb:P32912	DIP-1729N|refseq:NP_014136|uniprotkb:P53845	DIP20081014	two hybrid	-	11805826	S.cerevisiae	LOC_Os06g41590LOC_Os08g17600
LOC_Os01g67040	LOC_Os08g17600	DIP-1734N|refseq:NP_015078|uniprotkb:Q12270	DIP-1722N|refseq:NP_011303|uniprotkb:P32912	DIP20081014	two hybrid	-	10688190	S.cerevisiae	LOC_Os01g67040LOC_Os08g17600
LOC_Os01g12730	LOC_Os08g17600	DIP-1735N|refseq:NP_013713|uniprotkb:P32939	DIP-1722N|refseq:NP_011303|uniprotkb:P32912	DIP20081014	two hybrid	-	10688190	S.cerevisiae	LOC_Os01g12730LOC_Os08g17600
LOC_Os01g40470	LOC_Os01g40470	DIP-1737N|refseq:NP_013552|uniprotkb:P32366	DIP-1736N|refseq:NP_011927|uniprotkb:P38784	DIP20081014	two hybrid	-	11283351	S.cerevisiae	LOC_Os01g40470LOC_Os01g40470
LOC_Os03g58700	LOC_Os03g58700	DIP-1743N|refseq:NP_012381|uniprotkb:P34110	DIP-1335N|refseq:NP_011349|uniprotkb:P15315	DIP20081014	two hybrid	-	10688190	S.cerevisiae	LOC_Os03g58700LOC_Os03g58700
LOC_Os01g04814	LOC_Os09g09480	DIP-1747N|refseq:NP_013125|uniprotkb:P39929	DIP-1746N|refseq:NP_015499|uniprotkb:P52917	DIP20081014	two hybrid	-	10688190	S.cerevisiae	LOC_Os01g04814LOC_Os09g09480
LOC_Os01g37770	LOC_Os07g43470	DIP-1751N|refseq:NP_010436|uniprotkb:Q03768	DIP-1750N|refseq:NP_009364|uniprotkb:P39729	DIP20081014	two hybrid	-	10688190	S.cerevisiae	LOC_Os01g37770LOC_Os07g43470
LOC_Os03g10990	LOC_Os03g51550	DIP-1754N|refseq:NP_009734|uniprotkb:P38123	DIP-1753N|refseq:NP_009403|uniprotkb:P39706	DIP20081014	two hybrid	-	10688190	S.cerevisiae	LOC_Os03g10990LOC_Os03g51550
LOC_Os02g07760	LOC_Os05g37330	DIP-580N|refseq:NP_010670|uniprotkb:P02400	DIP-1759N|refseq:NP_009560|uniprotkb:P38067	DIP20081014	two hybrid	-	11805826	S.cerevisiae	LOC_Os02g07760LOC_Os05g37330
LOC_Os02g07760	LOC_Os02g07760	DIP-1759N|refseq:NP_009560|uniprotkb:P38067	DIP-1760N|refseq:NP_012902|uniprotkb:P36103	DIP20081014	two hybrid	-	10688190	S.cerevisiae	LOC_Os02g07760LOC_Os02g07760
LOC_Os07g22220	LOC_Os12g43940	DIP-1765N|refseq:NP_012154|uniprotkb:P40480	DIP-1377N|refseq:NP_009661|uniprotkb:P38262	DIP20081014	two hybrid	-	10688190	S.cerevisiae	LOC_Os07g22220LOC_Os12g43940
LOC_Os02g38900	LOC_Os02g38900	DIP-1767N|refseq:NP_011424|uniprotkb:P52920	DIP-1766N|refseq:NP_009699|uniprotkb:P38278	DIP20081014	two hybrid	-	11805826	S.cerevisiae	LOC_Os02g38900LOC_Os02g38900
LOC_Os05g22260	LOC_Os05g22260	DIP-1685N|refseq:NP_013218|uniprotkb:Q12309	DIP-1443N|refseq:NP_009829|uniprotkb:P38346	DIP20081014	two hybrid	-	10688190	S.cerevisiae	LOC_Os05g22260LOC_Os05g22260
LOC_Os12g31380	LOC_Os12g31380	DIP-1328N|refseq:NP_012951|uniprotkb:P14741	DIP-1443N|refseq:NP_009829|uniprotkb:P38346	DIP20081014	two hybrid	-	11283351	S.cerevisiae	LOC_Os12g31380LOC_Os12g31380
LOC_Os01g03144	LOC_Os01g03144	DIP-1775N|refseq:NP_009937|uniprotkb:P25371	DIP-720N|refseq:NP_014245|uniprotkb:P23292	DIP20081014	two hybrid	-	10688190	S.cerevisiae	LOC_Os01g03144LOC_Os01g03144
LOC_Os03g63940	LOC_Os03g63940	DIP-592N|refseq:NP_011400|uniprotkb:P12904	DIP-1780N|refseq:NP_009885|uniprotkb:P25575	DIP20081014	two hybrid	-	11283351	S.cerevisiae	LOC_Os03g63940LOC_Os03g63940
LOC_Os09g38060	LOC_Os09g38060	DIP-1569N|refseq:NP_602317|uniprotkb:P43619	DIP-1783N|refseq:NP_010272|uniprotkb:Q12489	DIP20081014	two hybrid	-	11805826	S.cerevisiae	LOC_Os09g38060LOC_Os09g38060
LOC_Os01g67134	LOC_Os01g67134	DIP-1790N|refseq:NP_015194|uniprotkb:P26321	DIP-1789N|refseq:NP_010220|uniprotkb:Q07395	DIP20081014	two hybrid	-	10688190	S.cerevisiae	LOC_Os01g67134LOC_Os01g67134
LOC_Os08g43190	LOC_Os08g43190	DIP-1511N|refseq:NP_012693|uniprotkb:P35497	DIP-1512N|refseq:NP_010035|uniprotkb:Q07786	DIP20081014	two hybrid	-	11805826	S.cerevisiae	LOC_Os08g43190LOC_Os08g43190
LOC_Os05g05150	LOC_Os05g37980	DIP-1812N|refseq:NP_010296|uniprotkb:Q12488	DIP-1813N|refseq:NP_010777|uniprotkb:Q03406	DIP20081014	two hybrid	-	11283351	S.cerevisiae	LOC_Os05g05150LOC_Os05g37980
LOC_Os02g48650	LOC_Os02g48650	DIP-1349N|refseq:NP_116637|uniprotkb:P43577	DIP-1821N|refseq:NP_010355|uniprotkb:Q12497	DIP20081014	two hybrid	-	11805826	S.cerevisiae	LOC_Os02g48650LOC_Os02g48650
LOC_Os01g22870	LOC_Os05g06700	DIP-1822N|refseq:NP_010369|uniprotkb:P38962	DIP-1728N|refseq:NP_011354|uniprotkb:P53108	DIP20081014	two hybrid	-	11805826	S.cerevisiae	LOC_Os01g22870LOC_Os05g06700
LOC_Os05g06700	LOC_Os05g36150	DIP-1822N|refseq:NP_010369|uniprotkb:P38962	DIP-1823N|refseq:NP_011317|uniprotkb:P53093	DIP20081014	two hybrid	-	11805826	S.cerevisiae	LOC_Os05g06700LOC_Os05g36150
LOC_Os02g04320	LOC_Os02g04320	DIP-1826N|refseq:NP_013309|uniprotkb:Q04491	DIP-1825N|refseq:NP_010413|uniprotkb:Q03897	DIP20081014	two hybrid	-	11805826	S.cerevisiae	LOC_Os02g04320LOC_Os02g04320
LOC_Os10g42320	LOC_Os10g42320	DIP-1827N|refseq:NP_012040|uniprotkb:P38861	DIP-1679N|refseq:NP_010417|uniprotkb:Q03900	DIP20081014	two hybrid	-	10688190	S.cerevisiae	LOC_Os10g42320LOC_Os10g42320
LOC_Os04g40940	LOC_Os08g36150	DIP-815N|refseq:NP_012504|uniprotkb:P40958	DIP-1831N|refseq:NP_010500|uniprotkb:Q12449	DIP20081014	two hybrid	-	11805826	S.cerevisiae	LOC_Os04g40940LOC_Os08g36150
LOC_Os05g01990	LOC_Os05g01990	DIP-1833N|refseq:NP_012949|uniprotkb:P36120	DIP-1832N|uniprotkb:Q12240	DIP20081014	two hybrid	-	10688190	S.cerevisiae	LOC_Os05g01990LOC_Os05g01990
LOC_Os06g38940	LOC_Os07g29420	DIP-1414N|refseq:NP_012778|uniprotkb:P35718	DIP-1835N|refseq:NP_010541|uniprotkb:Q12508	DIP20081014	two hybrid	-	10688190	S.cerevisiae	LOC_Os06g38940LOC_Os07g29420
LOC_Os04g50864	LOC_Os04g50864	DIP-1837N|refseq:NP_011990|uniprotkb:P38829	DIP-1836N|refseq:NP_010553|uniprotkb:Q05583	DIP20081014	two hybrid	-	11805826	S.cerevisiae	LOC_Os04g50864LOC_Os04g50864
LOC_Os11g43620	LOC_Os11g43620	DIP-1634N|refseq:NP_015508|uniprotkb:P54999	DIP-1844N|refseq:NP_010644|uniprotkb:Q06333	DIP20081014	two hybrid	-	10688190	S.cerevisiae	LOC_Os11g43620LOC_Os11g43620
LOC_Os03g31170	LOC_Os03g31170	DIP-1845N|refseq:NP_010688|uniprotkb:Q04179	DIP-1846N|refseq:NP_009985|uniprotkb:P25637	DIP20081014	two hybrid	-	10688190	S.cerevisiae	LOC_Os03g31170LOC_Os03g31170
LOC_Os09g38060	LOC_Os09g38060	DIP-1569N|refseq:NP_602317|uniprotkb:P43619	DIP-1569N|refseq:NP_602317|uniprotkb:P43619	DIP20081014	two hybrid	-	10655498	S.cerevisiae	LOC_Os09g38060LOC_Os09g38060
LOC_Os05g36150	LOC_Os05g36150	DIP-1823N|refseq:NP_011317|uniprotkb:P53093	DIP-1728N|refseq:NP_011354|uniprotkb:P53108	DIP20081014	two hybrid	-	11283351	S.cerevisiae	LOC_Os05g36150LOC_Os05g36150
LOC_Os08g39820	LOC_Os08g39820	DIP-1584N|refseq:NP_013539|uniprotkb:Q06672	DIP-1854N|refseq:NP_011301|uniprotkb:P53087	DIP20081014	two hybrid	-	10688190	S.cerevisiae	LOC_Os08g39820LOC_Os08g39820
LOC_Os01g42234	LOC_Os01g71710	DIP-1857N|refseq:NP_010071|uniprotkb:P32837	DIP-1855N|refseq:NP_011284|uniprotkb:P53074	DIP20081014	two hybrid	-	10688190	S.cerevisiae	LOC_Os01g42234LOC_Os01g71710
LOC_Os02g56980	LOC_Os02g56980	DIP-1227N|refseq:NP_011524|uniprotkb:P53204	DIP-1227N|refseq:NP_011524|uniprotkb:P53204	DIP20081014	two hybrid	-	11805826	S.cerevisiae	LOC_Os02g56980LOC_Os02g56980
LOC_Os05g45890	LOC_Os05g45890	DIP-1670N|refseq:NP_011538|uniprotkb:P53215	DIP-1670N|refseq:NP_011538|uniprotkb:P53215	DIP20081014	two hybrid	-	10688190	S.cerevisiae	LOC_Os05g45890LOC_Os05g45890
LOC_Os06g06090	LOC_Os08g44390	DIP-1558N|refseq:NP_013214|uniprotkb:P32485	DIP-1862N|refseq:NP_011572|uniprotkb:P53238	DIP20081014	two hybrid	-	10688190	S.cerevisiae	LOC_Os06g06090LOC_Os08g44390
LOC_Os08g44390	LOC_Os08g44390	DIP-1862N|refseq:NP_011572|uniprotkb:P53238	DIP-1862N|refseq:NP_011572|uniprotkb:P53238	DIP20081014	two hybrid	-	11805826	S.cerevisiae	LOC_Os08g44390LOC_Os08g44390
LOC_Os10g41520	LOC_Os10g41520	DIP-282N|refseq:NP_011496|uniprotkb:P43639	DIP-1864N|refseq:NP_011582|uniprotkb:P53244	DIP20081014	two hybrid	-	10688190	S.cerevisiae	LOC_Os10g41520LOC_Os10g41520
LOC_Os06g40620	LOC_Os09g09480	DIP-1747N|refseq:NP_013125|uniprotkb:P39929	DIP-1866N|refseq:NP_011637|uniprotkb:P53272	DIP20081014	two hybrid	-	10688190	S.cerevisiae	LOC_Os06g40620LOC_Os09g09480
LOC_Os07g48920	LOC_Os07g48920	DIP-1878N|refseq:NP_011904|uniprotkb:P38694	DIP-1292N|refseq:NP_010768|uniprotkb:Q03373	DIP20081014	two hybrid	-	10688190	S.cerevisiae	LOC_Os07g48920LOC_Os07g48920
LOC_Os05g43560	LOC_Os05g43560	DIP-1880N|refseq:NP_014307|uniprotkb:P53934	DIP-1879N|refseq:NP_011951|uniprotkb:P14693	DIP20081014	two hybrid	-	10688190	S.cerevisiae	LOC_Os05g43560LOC_Os05g43560
LOC_Os06g43680	LOC_Os06g43680	DIP-1882N|refseq:NP_014677|uniprotkb:Q12013	DIP-1881N|refseq:NP_011973|uniprotkb:P38815	DIP20081014	two hybrid	-	11805826	S.cerevisiae	LOC_Os06g43680LOC_Os06g43680
LOC_Os02g32460	LOC_Os02g32460	DIP-1883N|refseq:NP_011979|uniprotkb:P38820	DIP-1883N|refseq:NP_011979|uniprotkb:P38820	DIP20081014	two hybrid	-	10688190	S.cerevisiae	LOC_Os02g32460LOC_Os02g32460
LOC_Os01g56670	LOC_Os01g59730	DIP-1890N|refseq:NP_012074|uniprotkb:P38888	DIP-1891N|refseq:NP_011485|uniprotkb:P14120	DIP20081014	two hybrid	-	10688190	S.cerevisiae	LOC_Os01g56670LOC_Os01g59730
LOC_Os01g56670	LOC_Os07g47580	DIP-1892N|refseq:NP_011052|uniprotkb:P40078	DIP-1890N|refseq:NP_012074|uniprotkb:P38888	DIP20081014	two hybrid	-	10688190	S.cerevisiae	LOC_Os01g56670LOC_Os07g47580
LOC_Os02g32460	LOC_Os07g28280	DIP-1894N|refseq:NP_012258|uniprotkb:P40554	DIP-1883N|refseq:NP_011979|uniprotkb:P38820	DIP20081014	two hybrid	-	11283351	S.cerevisiae	LOC_Os02g32460LOC_Os07g28280
LOC_Os05g31770	LOC_Os05g31770	DIP-1897N|refseq:NP_012199|uniprotkb:P40515	DIP-1281N|refseq:NP_012624|uniprotkb:P47135	DIP20081014	two hybrid	-	11805826	S.cerevisiae	LOC_Os05g31770LOC_Os05g31770
LOC_Os01g56670	LOC_Os01g56670	DIP-1890N|refseq:NP_012074|uniprotkb:P38888	DIP-1898N|refseq:NP_013425|uniprotkb:Q06168	DIP20081014	two hybrid	-	10688190	S.cerevisiae	LOC_Os01g56670LOC_Os01g56670
LOC_Os11g04954	LOC_Os11g04954	DIP-110N|refseq:NP_011106|uniprotkb:P25453	DIP-1353N|refseq:NP_012161|uniprotkb:P40485	DIP20081014	two hybrid	-	10688190	S.cerevisiae	LOC_Os11g04954LOC_Os11g04954
LOC_Os11g18880	LOC_Os11g18880	DIP-1906N|refseq:NP_012487|uniprotkb:P47049	DIP-1206N|refseq:NP_012792|uniprotkb:P36068	DIP20081014	two hybrid	-	11805826	S.cerevisiae	LOC_Os11g18880LOC_Os11g18880
LOC_Os01g69130	LOC_Os01g69130	DIP-1908N|refseq:NP_013100|uniprotkb:P54861	DIP-1907N|refseq:NP_012423|uniprotkb:P47025	DIP20081014	two hybrid	-	12163467	S.cerevisiae	LOC_Os01g69130LOC_Os01g69130
LOC_Os11g29370	LOC_Os11g29370	DIP-1910N|refseq:NP_012558|uniprotkb:P47095	DIP-1910N|refseq:NP_012558|uniprotkb:P47095	DIP20081014	two hybrid	-	10688190	S.cerevisiae	LOC_Os11g29370LOC_Os11g29370
LOC_Os03g19870	LOC_Os03g19870	DIP-1676N|refseq:NP_012606|uniprotkb:P47122	DIP-1911N|refseq:NP_013344|uniprotkb:Q06543	DIP20081014	two hybrid	-	10688190	S.cerevisiae	LOC_Os03g19870LOC_Os03g19870
LOC_Os03g19870	LOC_Os03g19870	DIP-1676N|refseq:NP_012606|uniprotkb:P47122	DIP-1912N|refseq:NP_014905|uniprotkb:Q08726	DIP20081014	two hybrid	-	11805826	S.cerevisiae	LOC_Os03g19870LOC_Os03g19870
LOC_Os08g14580	LOC_Os08g14580	DIP-1914N|refseq:NP_012892|uniprotkb:P36097	DIP-1913N|refseq:NP_012670|uniprotkb:P47168	DIP20081014	two hybrid	-	10688190	S.cerevisiae	LOC_Os08g14580LOC_Os08g14580
LOC_Os01g40610	LOC_Os07g44970	DIP-1915N|refseq:NP_012828|uniprotkb:P28320	DIP-1681N|refseq:NP_010704|uniprotkb:Q04048	DIP20081014	tandem affinity purification	-	11805826	S.cerevisiae	LOC_Os01g40610LOC_Os07g44970
LOC_Os01g40610	LOC_Os03g04220	DIP-1915N|refseq:NP_012828|uniprotkb:P28320	DIP-1308N|refseq:NP_014170|uniprotkb:P23202	DIP20081014	two hybrid	-	10688190	S.cerevisiae	LOC_Os01g40610LOC_Os03g04220
LOC_Os01g57073	LOC_Os01g57073	DIP-1921N|refseq:NP_013493|uniprotkb:Q06010	DIP-1919N|refseq:NP_012806|uniprotkb:P28708	DIP20081014	two hybrid	-	10688190	S.cerevisiae	LOC_Os01g57073LOC_Os01g57073
LOC_Os04g42000	LOC_Os12g41390	DIP-1931N|refseq:NP_014498|uniprotkb:P50861	DIP-1934N|refseq:NP_013038|uniprotkb:Q12525	DIP20081014	two hybrid	-	11805826	S.cerevisiae	LOC_Os04g42000LOC_Os12g41390
LOC_Os03g12300	LOC_Os03g12300	DIP-1176N|refseq:NP_013490|uniprotkb:Q06708	DIP-1886N|refseq:NP_013316|uniprotkb:Q05791	DIP20081014	two hybrid	-	10688190	S.cerevisiae	LOC_Os03g12300LOC_Os03g12300
LOC_Os04g08340	LOC_Os04g08340	DIP-1941N|refseq:NP_013749|uniprotkb:P46972	DIP-1239N|refseq:NP_013472|uniprotkb:Q05930	DIP20081014	two hybrid	-	11805826	S.cerevisiae	LOC_Os04g08340LOC_Os04g08340
LOC_Os12g31380	LOC_Os12g31380	DIP-1328N|refseq:NP_012951|uniprotkb:P14741	DIP-1947N|refseq:NP_013536|uniprotkb:P50095	DIP20081014	two hybrid	-	10688190	S.cerevisiae	LOC_Os12g31380LOC_Os12g31380
LOC_Os09g36830	LOC_Os11g26910	DIP-1236N|refseq:NP_010615|uniprotkb:P52286	DIP-1953N|refseq:NP_013622|uniprotkb:Q04511	DIP20081014	affinity chromatography technology	-	14747994	S.cerevisiae	LOC_Os09g36830LOC_Os11g26910
LOC_Os09g26180	LOC_Os09g26180	DIP-855N|refseq:NP_010451|uniprotkb:Q12030	DIP-1954N|refseq:NP_013593|uniprotkb:Q03750	DIP20081014	two hybrid	-	10688190	S.cerevisiae	LOC_Os09g26180LOC_Os09g26180
LOC_Os12g40780	LOC_Os12g40780	DIP-1958N|refseq:NP_013784|uniprotkb:Q04749	DIP-1353N|refseq:NP_012161|uniprotkb:P40485	DIP20081014	two hybrid	-	10688190	S.cerevisiae	LOC_Os12g40780LOC_Os12g40780
LOC_Os02g38300	LOC_Os02g38300	DIP-1961N|refseq:NP_013794|uniprotkb:Q04272	DIP-1928N|refseq:NP_012872|uniprotkb:P35734	DIP20081014	two hybrid	-	10688190	S.cerevisiae	LOC_Os02g38300LOC_Os02g38300
LOC_Os07g12320	LOC_Os12g43830	DIP-1317N|refseq:NP_010686|uniprotkb:Q04177	DIP-1962N|refseq:NP_013811|uniprotkb:Q04305	DIP20081014	two hybrid	-	10688190	S.cerevisiae	LOC_Os07g12320LOC_Os12g43830
LOC_Os02g43340	LOC_Os02g43340	DIP-1964N|refseq:NP_013937|uniprotkb:Q03649	DIP-1437N|refseq:NP_012780|uniprotkb:P35719	DIP20081014	two hybrid	-	10688190	S.cerevisiae	LOC_Os02g43340LOC_Os02g43340
LOC_Os10g41410	LOC_Os10g41410	DIP-1969N|refseq:NP_012856|uniprotkb:P36010	DIP-1969N|refseq:NP_012856|uniprotkb:P36010	DIP20081014	two hybrid	-	10688190	S.cerevisiae	LOC_Os10g41410LOC_Os10g41410
LOC_Os04g40940	LOC_Os04g40940	DIP-815N|refseq:NP_012504|uniprotkb:P40958	DIP-1638N|refseq:NP_014181|uniprotkb:P40151	DIP20081014	two hybrid	-	10688190	S.cerevisiae	LOC_Os04g40940LOC_Os04g40940
LOC_Os02g55630	LOC_Os07g40790	DIP-1976N|refseq:NP_014426|uniprotkb:P53729	DIP-1977N|refseq:NP_012471|uniprotkb:P47038	DIP20081014	two hybrid	-	10688190	S.cerevisiae	LOC_Os02g55630LOC_Os07g40790
LOC_Os02g55630	LOC_Os07g40790	DIP-1976N|refseq:NP_014426|uniprotkb:P53729	DIP-1788N|refseq:NP_012470|uniprotkb:P40366	DIP20081014	two hybrid	-	10688190	S.cerevisiae	LOC_Os02g55630LOC_Os07g40790
LOC_Os05g51790	LOC_Os05g51790	DIP-1979N|refseq:NP_014608|uniprotkb:Q08204	DIP-893N|refseq:NP_013835|uniprotkb:Q04477	DIP20081014	two hybrid	-	10688190	S.cerevisiae	LOC_Os05g51790LOC_Os05g51790
LOC_Os11g43620	LOC_Os11g43620	DIP-1634N|refseq:NP_015508|uniprotkb:P54999	DIP-1981N|uniprotkb:Q08241	DIP20081014	two hybrid	-	10688190	S.cerevisiae	LOC_Os11g43620LOC_Os11g43620
LOC_Os06g10650	LOC_Os06g10650	DIP-1990N|refseq:NP_014366|uniprotkb:P53965	DIP-1989N|refseq:NP_014342|uniprotkb:P53949	DIP20081014	two hybrid	-	11805826	S.cerevisiae	LOC_Os06g10650LOC_Os06g10650
LOC_Os04g52340	LOC_Os10g15390	DIP-1995N|refseq:NP_014111|uniprotkb:P53829	DIP-872N|refseq:NP_014308|uniprotkb:P53935	DIP20081014	two hybrid	-	11805826	S.cerevisiae	LOC_Os04g52340LOC_Os10g15390
LOC_Os08g44390	LOC_Os11g04480	DIP-1862N|refseq:NP_011572|uniprotkb:P53238	DIP-1997N|refseq:NP_014907|uniprotkb:Q08729	DIP20081014	two hybrid	-	10688190	S.cerevisiae	LOC_Os08g44390LOC_Os11g04480
LOC_Os02g08480	LOC_Os06g21600	DIP-1476N|refseq:NP_011562|uniprotkb:P53044	DIP-2001N|refseq:NP_015102|uniprotkb:Q08968	DIP20081014	two hybrid	-	11805826	S.cerevisiae	LOC_Os02g08480LOC_Os06g21600
LOC_Os09g07510	LOC_Os09g07510	DIP-2010N|refseq:NP_009386|uniprotkb:P31383	DIP-1830N|refseq:NP_014272|uniprotkb:P53917	DIP20081014	two hybrid	-	11805826	S.cerevisiae	LOC_Os09g07510LOC_Os09g07510
LOC_Os01g15110	LOC_Os01g37800	DIP-2021N|refseq:NP_014679|uniprotkb:P32854	DIP-2019N|refseq:NP_116615|uniprotkb:P01123	DIP20081014	two hybrid	-	10688190	S.cerevisiae	LOC_Os01g15110LOC_Os01g37800
LOC_Os01g37800	LOC_Os01g67040	DIP-1734N|refseq:NP_015078|uniprotkb:Q12270	DIP-2019N|refseq:NP_116615|uniprotkb:P01123	DIP20081014	two hybrid	-	11805826	S.cerevisiae	LOC_Os01g37800LOC_Os01g67040
LOC_Os01g15110	LOC_Os06g35814	DIP-2021N|refseq:NP_014679|uniprotkb:P32854	DIP-2022N|refseq:NP_010948|uniprotkb:P38555	DIP20081014	two hybrid	-	10688190	S.cerevisiae	LOC_Os01g15110LOC_Os06g35814
LOC_Os06g35814	LOC_Os09g02170	DIP-2023N|refseq:NP_012955|uniprotkb:P36125	DIP-2022N|refseq:NP_010948|uniprotkb:P38555	DIP20081014	two hybrid	-	11805826	S.cerevisiae	LOC_Os06g35814LOC_Os09g02170
LOC_Os05g28290	LOC_Os06g05660	DIP-838N|refseq:NP_010285|uniprotkb:P41920	DIP-1380N|refseq:NP_012974|uniprotkb:P25293	DIP20081014	two hybrid	-	10688190	S.cerevisiae	LOC_Os05g28290LOC_Os06g05660
LOC_Os08g32650	LOC_Os08g32650	DIP-2030N|refseq:NP_013970|uniprotkb:P20107	DIP-1437N|refseq:NP_012780|uniprotkb:P35719	DIP20081014	two hybrid	-	11805826	S.cerevisiae	LOC_Os08g32650LOC_Os08g32650
LOC_Os01g10290	LOC_Os07g32800	DIP-1197N|refseq:NP_009475|uniprotkb:P38182	DIP-1190N|refseq:NP_014404|uniprotkb:P40344	DIP20081014	coimmunoprecipitation	-	11100732	S.cerevisiae	LOC_Os01g10290LOC_Os07g32800
LOC_Os03g02680	LOC_Os03g05300	DIP-1262N|refseq:NP_009693|uniprotkb:P20486	DIP-1039N|refseq:NP_009718|uniprotkb:P00546	DIP20081014	two hybrid	-	11283351	S.cerevisiae	LOC_Os03g02680LOC_Os03g05300
LOC_Os02g40000	LOC_Os03g28400	DIP-1711N|refseq:NP_009813|uniprotkb:P38334	DIP-1710N|refseq:NP_012994|uniprotkb:P36149	DIP20081014	two hybrid	-	10655498	S.cerevisiae	LOC_Os02g40000LOC_Os03g28400
LOC_Os06g21340	LOC_Os06g21340	DIP-1231N|refseq:NP_010146|uniprotkb:Q12434	DIP-755N|refseq:NP_012981|uniprotkb:Q00246	DIP20081014	two hybrid	-	11283351	S.cerevisiae	LOC_Os06g21340LOC_Os06g21340
LOC_Os01g68940	LOC_Os01g68940	DIP-1364N|refseq:NP_010798|uniprotkb:Q12306	DIP-1364N|refseq:NP_010798|uniprotkb:Q12306	DIP20081014	two hybrid	-	10655498	S.cerevisiae	LOC_Os01g68940LOC_Os01g68940
LOC_Os02g30624	LOC_Os05g32310	DIP-1417N|refseq:NP_011073|uniprotkb:P40089	DIP-1418N|refseq:NP_010666|uniprotkb:Q06406	DIP20081014	two hybrid	-	10655498	S.cerevisiae	LOC_Os02g30624LOC_Os05g32310
LOC_Os05g32310	LOC_Os08g08040	DIP-1417N|refseq:NP_011073|uniprotkb:P40089	DIP-1419N|refseq:NP_014252|uniprotkb:P53905	DIP20081014	two hybrid	-	10655498	S.cerevisiae	LOC_Os05g32310LOC_Os08g08040
LOC_Os11g48080	LOC_Os11g48080	DIP-1644N|refseq:NP_116596|uniprotkb:P43545	DIP-1644N|refseq:NP_116596|uniprotkb:P43545	DIP20081014	lambda repressor two hybrid	-	11967834	S.cerevisiae	LOC_Os11g48080LOC_Os11g48080
LOC_Os02g37430	LOC_Os02g37430	DIP-227N|refseq:NP_011588|uniprotkb:Q02260	DIP-1413N|refseq:NP_012738|uniprotkb:P34234	DIP20081014	two hybrid	-	10655498	S.cerevisiae	LOC_Os02g37430LOC_Os02g37430
LOC_Os05g45710	LOC_Os05g45710	DIP-1828N|refseq:NP_012317|uniprotkb:P40892	DIP-1828N|refseq:NP_012317|uniprotkb:P40892	DIP20081014	two hybrid	-	11283351	S.cerevisiae	LOC_Os05g45710LOC_Os05g45710
LOC_Os09g09480	LOC_Os09g09480	DIP-1747N|refseq:NP_013125|uniprotkb:P39929	DIP-1747N|refseq:NP_013125|uniprotkb:P39929	DIP20081014	two hybrid	-	11283351	S.cerevisiae	LOC_Os09g09480LOC_Os09g09480
LOC_Os09g32680	LOC_Os09g32680	DIP-2007N|refseq:NP_014373|uniprotkb:P47821	DIP-1902N|uniprotkb:O13554	DIP20081014	two hybrid	-	10655498	S.cerevisiae	LOC_Os09g32680LOC_Os09g32680
LOC_Os02g03740	LOC_Os02g03740	DIP-1642N|refseq:NP_013813|uniprotkb:Q03144	DIP-1695N|refseq:NP_014066|uniprotkb:P53824	DIP20081014	two hybrid	-	11283351	S.cerevisiae	LOC_Os02g03740LOC_Os02g03740
LOC_Os03g12810	LOC_Os03g12810	DIP-1305N|refseq:NP_014754|uniprotkb:Q99210	DIP-1305N|refseq:NP_014754|uniprotkb:Q99210	DIP20081014	two hybrid	-	10655498	S.cerevisiae	LOC_Os03g12810LOC_Os03g12810
LOC_Os02g39570	LOC_Os06g43570	DIP-671N|refseq:NP_009918|uniprotkb:P25605	DIP-2039N|refseq:NP_011020|uniprotkb:P25451	DIP20081014	two hybrid	-	11283351	S.cerevisiae	LOC_Os02g39570LOC_Os06g43570
LOC_Os07g43020	LOC_Os07g43020	DIP-2052N|refseq:NP_014444|uniprotkb:P53738	DIP-1755N|refseq:NP_010424|uniprotkb:Q03920	DIP20081014	tandem affinity purification	-	11805826	S.cerevisiae	LOC_Os07g43020LOC_Os07g43020
LOC_Os03g50380	LOC_Os03g50380	DIP-236N|refseq:NP_012597|uniprotkb:P32529	DIP-2053N|refseq:NP_010440|uniprotkb:P50106	DIP20081014	two hybrid	-	10655498	S.cerevisiae	LOC_Os03g50380LOC_Os03g50380
LOC_Os01g23630	LOC_Os09g26180	DIP-2054N|refseq:NP_013611|uniprotkb:P11747	DIP-855N|refseq:NP_010451|uniprotkb:Q12030	DIP20081014	two hybrid	-	11283351	S.cerevisiae	LOC_Os01g23630LOC_Os09g26180
LOC_Os07g30150	LOC_Os07g30150	DIP-2057N|refseq:NP_013690|uniprotkb:P49435	DIP-2056N|refseq:NP_010729|uniprotkb:P36973	DIP20081014	two hybrid	-	11283351	S.cerevisiae	LOC_Os07g30150LOC_Os07g30150
LOC_Os01g68940	LOC_Os01g68950	DIP-1364N|refseq:NP_010798|uniprotkb:Q12306	DIP-2060N|refseq:NP_010734|uniprotkb:Q04110	DIP20081014	two hybrid	-	11283351	S.cerevisiae	LOC_Os01g68940LOC_Os01g68950
LOC_Os03g61110	LOC_Os08g08080	DIP-2075N|refseq:NP_011341|uniprotkb:P46947	DIP-2076N|refseq:NP_012270|uniprotkb:P40565	DIP20081014	coimmunoprecipitation	-	11805837	S.cerevisiae	LOC_Os03g61110LOC_Os08g08080
LOC_Os02g57854	LOC_Os02g57854	DIP-2077N|refseq:NP_011534|uniprotkb:P39111	DIP-1736N|refseq:NP_011927|uniprotkb:P38784	DIP20081014	two hybrid	-	11283351	S.cerevisiae	LOC_Os02g57854LOC_Os02g57854
LOC_Os07g43060	LOC_Os10g37490	DIP-1545N|refseq:NP_013614|uniprotkb:P06838	DIP-2078N|refseq:NP_011577|uniprotkb:P32914	DIP20081014	two hybrid	-	10655498	S.cerevisiae	LOC_Os07g43060LOC_Os10g37490
LOC_Os03g17990	LOC_Os03g49150	DIP-2081N|refseq:NP_009504|uniprotkb:P38191	DIP-2080N|refseq:NP_011688|uniprotkb:P53039	DIP20081014	two hybrid	-	11283351	S.cerevisiae	LOC_Os03g17990LOC_Os03g49150
LOC_Os03g17990	LOC_Os03g17990	DIP-2080N|refseq:NP_011688|uniprotkb:P53039	DIP-2082N|refseq:NP_009962|uniprotkb:P25357	DIP20081014	two hybrid	-	11283351	S.cerevisiae	LOC_Os03g17990LOC_Os03g17990
LOC_Os03g17990	LOC_Os03g17990	DIP-2080N|refseq:NP_011688|uniprotkb:P53039	DIP-2058N|refseq:NP_010756|uniprotkb:Q03322	DIP20081014	two hybrid	-	11283351	S.cerevisiae	LOC_Os03g17990LOC_Os03g17990
LOC_Os03g17990	LOC_Os03g17990	DIP-2080N|refseq:NP_011688|uniprotkb:P53039	DIP-1728N|refseq:NP_011354|uniprotkb:P53108	DIP20081014	two hybrid	-	10655498	S.cerevisiae	LOC_Os03g17990LOC_Os03g17990
LOC_Os03g17990	LOC_Os06g41590	DIP-1729N|refseq:NP_014136|uniprotkb:P53845	DIP-2080N|refseq:NP_011688|uniprotkb:P53039	DIP20081014	two hybrid	-	11283351	S.cerevisiae	LOC_Os03g17990LOC_Os06g41590
LOC_Os02g34570	LOC_Os09g07820	DIP-2084N|refseq:NP_010566|uniprotkb:Q05636	DIP-2083N|refseq:NP_011711|uniprotkb:P46948	DIP20081014	tandem affinity purification	-	11805826	S.cerevisiae	LOC_Os02g34570LOC_Os09g07820
LOC_Os12g13390	LOC_Os12g13390	DIP-2097N|refseq:NP_011981|uniprotkb:P38821	DIP-2097N|refseq:NP_011981|uniprotkb:P38821	DIP20081014	two hybrid	-	10655498	S.cerevisiae	LOC_Os12g13390LOC_Os12g13390
LOC_Os03g26450	LOC_Os03g49150	DIP-2081N|refseq:NP_009504|uniprotkb:P38191	DIP-836N|refseq:NP_012230|uniprotkb:P13517	DIP20081014	two hybrid	-	10655498	S.cerevisiae	LOC_Os03g26450LOC_Os03g49150
LOC_Os01g05694	LOC_Os04g20280	DIP-2104N|refseq:NP_012438|uniprotkb:P40857	DIP-2103N|refseq:NP_012304|uniprotkb:P40582	DIP20081014	two hybrid	-	10655498	S.cerevisiae	LOC_Os01g05694LOC_Os04g20280
LOC_Os03g04940	LOC_Os11g43900	DIP-2116N|refseq:NP_012867|uniprotkb:P35691	DIP-2117N|refseq:NP_013387|uniprotkb:Q05874	DIP20081014	two hybrid	-	10655498	S.cerevisiae	LOC_Os03g04940LOC_Os11g43900
LOC_Os03g04940	LOC_Os07g44730	DIP-2117N|refseq:NP_013387|uniprotkb:Q05874	DIP-2118N|refseq:NP_012836|uniprotkb:Q00873	DIP20081014	two hybrid	-	10655498	S.cerevisiae	LOC_Os03g04940LOC_Os07g44730
LOC_Os02g04160	LOC_Os02g04160	DIP-2119N|refseq:NP_012762|uniprotkb:P36053	DIP-2120N|refseq:NP_012888|uniprotkb:P32859	DIP20081014	two hybrid	-	11283351	S.cerevisiae	LOC_Os02g04160LOC_Os02g04160
LOC_Os03g27450	LOC_Os09g02170	DIP-2122N|refseq:NP_015274|uniprotkb:Q02804	DIP-2023N|refseq:NP_012955|uniprotkb:P36125	DIP20081014	two hybrid	-	10655498	S.cerevisiae	LOC_Os03g27450LOC_Os09g02170
LOC_Os01g15110	LOC_Os01g37980	DIP-2021N|refseq:NP_014679|uniprotkb:P32854	DIP-2145N|refseq:NP_013924|uniprotkb:Q04338	DIP20081014	coimmunoprecipitation	-	9199167	S.cerevisiae	LOC_Os01g15110LOC_Os01g37980
LOC_Os06g41590	LOC_Os06g41590	DIP-1729N|refseq:NP_014136|uniprotkb:P53845	DIP-2059N|refseq:NP_014354|uniprotkb:P53633	DIP20081014	two hybrid	-	10655498	S.cerevisiae	LOC_Os06g41590LOC_Os06g41590
LOC_Os04g26910	LOC_Os04g26910	DIP-2146N|refseq:NP_014068|uniprotkb:P42884	DIP-2146N|refseq:NP_014068|uniprotkb:P42884	DIP20081014	two hybrid	-	10655498	S.cerevisiae	LOC_Os04g26910LOC_Os04g26910
LOC_Os05g38170	LOC_Os09g32820	DIP-1323N|refseq:NP_011996|uniprotkb:P18562	DIP-1654N|refseq:NP_012022|uniprotkb:P17123	DIP20081014	two hybrid	-	10564265	S.cerevisiae	LOC_Os05g38170LOC_Os09g32820
LOC_Os03g44484	LOC_Os05g05860	DIP-611N|refseq:NP_010141|uniprotkb:P04050	DIP-14N|refseq:NP_014794|uniprotkb:P08518	DIP20081014	biochemical	-	10777588	S.cerevisiae	LOC_Os03g44484LOC_Os05g05860
LOC_Os03g44484	LOC_Os07g27930	DIP-2194N|refseq:NP_015513|uniprotkb:P20435	DIP-14N|refseq:NP_014794|uniprotkb:P08518	DIP20081014	x-ray crystallography	-	10784442	S.cerevisiae	LOC_Os03g44484LOC_Os07g27930
LOC_Os05g05860	LOC_Os07g27930	DIP-2194N|refseq:NP_015513|uniprotkb:P20435	DIP-611N|refseq:NP_010141|uniprotkb:P04050	DIP20081014	x-ray crystallography	-	10784442	S.cerevisiae	LOC_Os05g05860LOC_Os07g27930
LOC_Os05g05860	LOC_Os06g48230	DIP-2195N|refseq:NP_014867|uniprotkb:P20436	DIP-611N|refseq:NP_010141|uniprotkb:P04050	DIP20081014	x-ray crystallography	-	10784442	S.cerevisiae	LOC_Os05g05860LOC_Os06g48230
LOC_Os05g05860	LOC_Os07g07610	DIP-611N|refseq:NP_010141|uniprotkb:P04050	DIP-937N|refseq:NP_014638|uniprotkb:P38902	DIP20081014	x-ray crystallography	-	10784442	S.cerevisiae	LOC_Os05g05860LOC_Os07g07610
LOC_Os03g01230	LOC_Os03g44484	DIP-610N|refseq:NP_011445|uniprotkb:P27999	DIP-14N|refseq:NP_014794|uniprotkb:P08518	DIP20081014	tandem affinity purification	-	11805826	S.cerevisiae	LOC_Os03g01230LOC_Os03g44484
LOC_Os03g44484	LOC_Os09g02284	DIP-837N|refseq:NP_012243|uniprotkb:P16370	DIP-14N|refseq:NP_014794|uniprotkb:P08518	DIP20081014	x-ray crystallography	-	10784442	S.cerevisiae	LOC_Os03g44484LOC_Os09g02284
LOC_Os01g05950	LOC_Os03g57790	DIP-416N|refseq:NP_010510|uniprotkb:P02293	DIP-1555N|refseq:NP_011457|uniprotkb:P06104	DIP20081014	coimmunoprecipitation	-	10642555	S.cerevisiae	LOC_Os01g05950LOC_Os03g57790
LOC_Os01g33080	LOC_Os05g13850	DIP-718N|refseq:NP_010414|uniprotkb:P32599	DIP-534N|refseq:NP_010012|uniprotkb:P15891	DIP20081014	genetic interference	-	8335689	S.cerevisiae	LOC_Os01g33080LOC_Os05g13850
LOC_Os01g73310	LOC_Os03g17020	DIP-809N|refseq:NP_010055|uniprotkb:P35197	DIP-310N|refseq:NP_116614|uniprotkb:P60010	DIP20081014	biophysical	-	10069805	S.cerevisiae	LOC_Os01g73310LOC_Os03g17020
LOC_Os01g73310	LOC_Os03g54780	DIP-712N|refseq:NP_011856|uniprotkb:Q03497	DIP-310N|refseq:NP_116614|uniprotkb:P60010	DIP20081014	coimmunoprecipitation	-	7502048	S.cerevisiae	LOC_Os01g73310LOC_Os03g54780
LOC_Os01g73310	LOC_Os01g73310	DIP-310N|refseq:NP_116614|uniprotkb:P60010	DIP-2201N|refseq:NP_012128|uniprotkb:P40414	DIP20081014	affinity chromatography technology	-	7844152	S.cerevisiae	LOC_Os01g73310LOC_Os01g73310
LOC_Os01g73310	LOC_Os01g73310	DIP-310N|refseq:NP_116614|uniprotkb:P60010	DIP-2202N|refseq:NP_011594|uniprotkb:P53250	DIP20081014	comigration in non denaturing gel electrophoresis	-	9700161	S.cerevisiae	LOC_Os01g73310LOC_Os01g73310
LOC_Os03g53960	LOC_Os06g43790	DIP-839N|refseq:NP_011790|uniprotkb:P46677	DIP-183N|refseq:NP_010736|uniprotkb:Q02336	DIP20081014	tandem affinity purification	-	11805826	S.cerevisiae	LOC_Os03g53960LOC_Os06g43790
LOC_Os03g29470	LOC_Os03g53960	DIP-925N|refseq:NP_013963|uniprotkb:Q05027	DIP-183N|refseq:NP_010736|uniprotkb:Q02336	DIP20081014	coimmunoprecipitation	-	9488488	S.cerevisiae	LOC_Os03g29470LOC_Os03g53960
LOC_Os01g32750	LOC_Os03g53960	DIP-183N|refseq:NP_010736|uniprotkb:Q02336	DIP-981N|refseq:NP_011403|uniprotkb:P53040	DIP20081014	tandem affinity purification	-	11805826	S.cerevisiae	LOC_Os01g32750LOC_Os03g53960
LOC_Os03g53960	LOC_Os03g53960	DIP-183N|refseq:NP_010736|uniprotkb:Q02336	DIP-933N|refseq:NP_014493|uniprotkb:P50875	DIP20081014	biochemical	-	9154821	S.cerevisiae	LOC_Os03g53960LOC_Os03g53960
LOC_Os03g53960	LOC_Os03g53960	DIP-183N|refseq:NP_010736|uniprotkb:Q02336	DIP-2203N|refseq:NP_116622|uniprotkb:P41546	DIP20081014	two hybrid	-	9154821	S.cerevisiae	LOC_Os03g53960LOC_Os03g53960
LOC_Os03g53960	LOC_Os03g53960	DIP-183N|refseq:NP_010736|uniprotkb:Q02336	DIP-771N|refseq:NP_009637|uniprotkb:P35177	DIP20081014	tandem affinity purification	-	11805826	S.cerevisiae	LOC_Os03g53960LOC_Os03g53960
LOC_Os06g36700	LOC_Os06g36700	DIP-2205N|refseq:NP_012598|uniprotkb:P40413	DIP-901N|refseq:NP_014251|uniprotkb:P53904	DIP20081014	two hybrid	-	9885248	S.cerevisiae	LOC_Os06g36700LOC_Os06g36700
LOC_Os03g19059	LOC_Os04g40830	DIP-939N|refseq:NP_013228|uniprotkb:Q12440	DIP-1130N|refseq:NP_010276|uniprotkb:Q12157	DIP20081014	coimmunoprecipitation	-	10230406	S.cerevisiae	LOC_Os03g19059LOC_Os04g40830
LOC_Os04g40830	LOC_Os11g04954	DIP-939N|refseq:NP_013228|uniprotkb:Q12440	DIP-110N|refseq:NP_011106|uniprotkb:P25453	DIP20081014	two hybrid	-	9335591	S.cerevisiae	LOC_Os04g40830LOC_Os11g04954
LOC_Os01g01700	LOC_Os04g40830	DIP-1373N|refseq:NP_014508|uniprotkb:Q08273	DIP-939N|refseq:NP_013228|uniprotkb:Q12440	DIP20081014	two hybrid	-	10230407	S.cerevisiae	LOC_Os01g01700LOC_Os04g40830
LOC_Os01g60660	LOC_Os06g31210	DIP-2210N|refseq:NP_011410|uniprotkb:P46672	DIP-2211N|refseq:NP_011780|uniprotkb:P00958	DIP20081014	coimmunoprecipitation	-	8895587	S.cerevisiae	LOC_Os01g60660LOC_Os06g31210
LOC_Os01g60660	LOC_Os01g60660	DIP-2210N|refseq:NP_011410|uniprotkb:P46672	DIP-760N|refseq:NP_012717|uniprotkb:P33418	DIP20081014	coimmunoprecipitation	-	8895587	S.cerevisiae	LOC_Os01g60660LOC_Os01g60660
LOC_Os01g16520	LOC_Os01g16520	DIP-2212N|refseq:NP_011269|uniprotkb:P46655	DIP-2210N|refseq:NP_011410|uniprotkb:P46672	DIP20081014	coimmunoprecipitation	-	8895587	S.cerevisiae	LOC_Os01g16520LOC_Os01g16520
LOC_Os08g40140	LOC_Os08g40140	DIP-2214N|refseq:NP_015502|uniprotkb:P20133	DIP-2213N|refseq:NP_010089|uniprotkb:P11076	DIP20081014	electron microscopy	-	2105501	S.cerevisiae	LOC_Os08g40140LOC_Os08g40140
LOC_Os05g41060	LOC_Os05g41060	DIP-2215N|refseq:NP_010144|uniprotkb:P19146	DIP-2213N|refseq:NP_010089|uniprotkb:P11076	DIP20081014	biophysical	-	8702973	S.cerevisiae	LOC_Os05g41060LOC_Os05g41060
LOC_Os07g10150	LOC_Os07g10150	DIP-1611N|refseq:NP_014112|uniprotkb:P32074	DIP-2213N|refseq:NP_010089|uniprotkb:P11076	DIP20081014	electron microscopy	-	2105501	S.cerevisiae	LOC_Os07g10150LOC_Os07g10150
LOC_Os02g14000	LOC_Os08g28190	DIP-2218N|refseq:NP_013474|uniprotkb:Q05933	DIP-2217N|refseq:NP_010255|uniprotkb:P32381	DIP20081014	tandem affinity purification	-	11805826	S.cerevisiae	LOC_Os02g14000LOC_Os08g28190
LOC_Os02g57220	LOC_Os08g28190	DIP-2219N|refseq:NP_009793|uniprotkb:P38328	DIP-2217N|refseq:NP_010255|uniprotkb:P32381	DIP20081014	coimmunoprecipitation	-	10377407	S.cerevisiae	LOC_Os02g57220LOC_Os08g28190
LOC_Os08g17820	LOC_Os08g28190	DIP-963N|refseq:NP_014824|uniprotkb:Q12446	DIP-2217N|refseq:NP_010255|uniprotkb:P32381	DIP20081014	affinity chromatography technology	-	10648569	S.cerevisiae	LOC_Os08g17820LOC_Os08g28190
LOC_Os08g28190	LOC_Os08g28190	DIP-2217N|refseq:NP_010255|uniprotkb:P32381	DIP-2221N|refseq:NP_012793|uniprotkb:P36006	DIP20081014	coimmunoprecipitation	-	10648569	S.cerevisiae	LOC_Os08g28190LOC_Os08g28190
LOC_Os05g06350	LOC_Os08g28190	DIP-2217N|refseq:NP_010255|uniprotkb:P32381	DIP-728N|refseq:NP_014210|uniprotkb:Q02821	DIP20081014	coimmunoprecipitation	-	9218799	S.cerevisiae	LOC_Os05g06350LOC_Os08g28190
LOC_Os11g10100	LOC_Os11g10100	DIP-2223N|refseq:NP_012440|uniprotkb:Q01389	DIP-2223N|refseq:NP_012440|uniprotkb:Q01389	DIP20081014	two hybrid	-	8757399	S.cerevisiae	LOC_Os11g10100LOC_Os11g10100
LOC_Os06g27890	LOC_Os11g10100	DIP-1447N|refseq:NP_015185|uniprotkb:P32491	DIP-2223N|refseq:NP_012440|uniprotkb:Q01389	DIP20081014	coimmunoprecipitation	-	11805837	S.cerevisiae	LOC_Os06g27890LOC_Os11g10100
LOC_Os04g04020	LOC_Os04g04020	DIP-2233N|refseq:NP_012157|uniprotkb:P40482	DIP-2050N|refseq:NP_012262|uniprotkb:P22804	DIP20081014	affinity chromatography technology	-	9685263	S.cerevisiae	LOC_Os04g04020LOC_Os04g04020
LOC_Os02g20850	LOC_Os02g58730	DIP-862N|refseq:NP_013330|uniprotkb:P19073	DIP-2226N|refseq:NP_009468|uniprotkb:P38041	DIP20081014	two hybrid	-	8666672	S.cerevisiae	LOC_Os02g20850LOC_Os02g58730
LOC_Os03g57760	LOC_Os06g09850	DIP-2234N|refseq:NP_013370|uniprotkb:P22214	DIP-2020N|refseq:NP_013179|uniprotkb:P25385	DIP20081014	affinity chromatography technology	-	7990964	S.cerevisiae	LOC_Os03g57760LOC_Os06g09850
LOC_Os11g24560	LOC_Os11g24560	DIP-2232N|refseq:NP_015507|uniprotkb:P15303	DIP-2020N|refseq:NP_013179|uniprotkb:P25385	DIP20081014	affinity chromatography technology	-	9685263	S.cerevisiae	LOC_Os11g24560LOC_Os11g24560
LOC_Os03g02680	LOC_Os03g02680	DIP-1039N|refseq:NP_009718|uniprotkb:P00546	DIP-1637N|refseq:NP_116624|uniprotkb:P43568	DIP20081014	coimmunoprecipitation	-	8752211	S.cerevisiae	LOC_Os03g02680LOC_Os03g02680
LOC_Os03g64080	LOC_Os05g28190	DIP-2244N|refseq:NP_011734|uniprotkb:P30822	DIP-2243N|refseq:NP_012201|uniprotkb:P40517	DIP20081014	two hybrid	-	9636166	S.cerevisiae	LOC_Os03g64080LOC_Os05g28190
LOC_Os05g28190	LOC_Os08g42000	DIP-2243N|refseq:NP_012201|uniprotkb:P40517	DIP-2245N|refseq:NP_010925|uniprotkb:P33331	DIP20081014	affinity chromatography technology	-	8600522	S.cerevisiae	LOC_Os05g28190LOC_Os08g42000
LOC_Os03g17990	LOC_Os06g35814	DIP-2080N|refseq:NP_011688|uniprotkb:P53039	DIP-2022N|refseq:NP_010948|uniprotkb:P38555	DIP20081014	two hybrid	-	9724632	S.cerevisiae	LOC_Os03g17990LOC_Os06g35814
LOC_Os01g37800	LOC_Os07g16970	DIP-2019N|refseq:NP_116615|uniprotkb:P01123	DIP-785N|refseq:NP_011062|uniprotkb:P39958	DIP20081014	coimmunoprecipitation	-	11805837	S.cerevisiae	LOC_Os01g37800LOC_Os07g16970
LOC_Os01g37800	LOC_Os03g57760	DIP-2234N|refseq:NP_013370|uniprotkb:P22214	DIP-2019N|refseq:NP_116615|uniprotkb:P01123	DIP20081014	affinity chromatography technology	-	9157884	S.cerevisiae	LOC_Os01g37800LOC_Os03g57760
LOC_Os01g37800	LOC_Os03g17990	DIP-2080N|refseq:NP_011688|uniprotkb:P53039	DIP-2019N|refseq:NP_116615|uniprotkb:P01123	DIP20081014	two hybrid	-	9724632	S.cerevisiae	LOC_Os01g37800LOC_Os03g17990
LOC_Os01g37980	LOC_Os01g64650	DIP-2247N|refseq:NP_012725|uniprotkb:P36015	DIP-2145N|refseq:NP_013924|uniprotkb:Q04338	DIP20081014	coimmunoprecipitation	-	10385523	S.cerevisiae	LOC_Os01g37980LOC_Os01g64650
LOC_Os01g64650	LOC_Os08g17600	DIP-2247N|refseq:NP_012725|uniprotkb:P36015	DIP-1722N|refseq:NP_011303|uniprotkb:P32912	DIP20081014	coimmunoprecipitation	-	10385523	S.cerevisiae	LOC_Os01g64650LOC_Os08g17600
LOC_Os03g44620	LOC_Os03g44620	DIP-2251N|refseq:NP_014335|uniprotkb:P25491	DIP-1267N|refseq:NP_009360|uniprotkb:P13365	DIP20081014	coimmunoprecipitation	-	8668184	S.cerevisiae	LOC_Os03g44620LOC_Os03g44620
LOC_Os03g44620	LOC_Os05g44340	DIP-2251N|refseq:NP_014335|uniprotkb:P25491	DIP-2252N|refseq:NP_013074|uniprotkb:P31539	DIP20081014	affinity chromatography technology	-	9674429	S.cerevisiae	LOC_Os03g44620LOC_Os05g44340
LOC_Os03g44620	LOC_Os05g38530	DIP-2251N|refseq:NP_014335|uniprotkb:P25491	DIP-2253N|refseq:NP_009396|uniprotkb:P10591	DIP20081014	coimmunoprecipitation	-	8144572	S.cerevisiae	LOC_Os03g44620LOC_Os05g38530
LOC_Os10g40780	LOC_Os12g01190	DIP-1202N|refseq:NP_010017|uniprotkb:P25655	DIP-2255N|refseq:NP_010991|uniprotkb:P34909	DIP20081014	tandem affinity purification	-	11805826	S.cerevisiae	LOC_Os10g40780LOC_Os12g01190
LOC_Os03g44900	LOC_Os12g01190	DIP-2257N|refseq:NP_015397|uniprotkb:Q12514	DIP-2255N|refseq:NP_010991|uniprotkb:P34909	DIP20081014	coimmunoprecipitation	-	9463387	S.cerevisiae	LOC_Os03g44900LOC_Os12g01190
LOC_Os03g52750	LOC_Os05g32600	DIP-2259N|refseq:NP_010175|uniprotkb:P06242	DIP-2258N|refseq:NP_015350|uniprotkb:P37366	DIP20081014	tandem affinity purification	-	11805826	S.cerevisiae	LOC_Os03g52750LOC_Os05g32600
LOC_Os05g38530	LOC_Os05g38530	DIP-2266N|refseq:NP_009478|uniprotkb:P09435	DIP-2261N|refseq:NP_013413|uniprotkb:P04821	DIP20081014	coimmunoprecipitation	-	10094633	S.cerevisiae	LOC_Os05g38530LOC_Os05g38530
LOC_Os01g63710	LOC_Os03g02680	DIP-2267N|refseq:NP_012341|uniprotkb:P09119	DIP-1039N|refseq:NP_009718|uniprotkb:P00546	DIP20081014	affinity chromatography technology	-	8930895	S.cerevisiae	LOC_Os01g63710LOC_Os03g02680
LOC_Os03g02680	LOC_Os03g02680	DIP-1039N|refseq:NP_009718|uniprotkb:P00546	DIP-1261N|refseq:NP_011622|uniprotkb:P24868	DIP20081014	coimmunoprecipitation	-	8455600	S.cerevisiae	LOC_Os03g02680LOC_Os03g02680
LOC_Os03g02680	LOC_Os12g20324	DIP-1039N|refseq:NP_009718|uniprotkb:P00546	DIP-1266N|refseq:NP_010126|uniprotkb:P24870	DIP20081014	coimmunoprecipitation	-	8455600	S.cerevisiae	LOC_Os03g02680LOC_Os12g20324
LOC_Os01g13229	LOC_Os03g02680	DIP-2268N|refseq:NP_013311|uniprotkb:P24871	DIP-1039N|refseq:NP_009718|uniprotkb:P00546	DIP20081014	coimmunoprecipitation	-	8455600	S.cerevisiae	LOC_Os01g13229LOC_Os03g02680
LOC_Os03g02680	LOC_Os03g02680	DIP-1039N|refseq:NP_009718|uniprotkb:P00546	DIP-2229N|refseq:NP_012378|uniprotkb:P21268	DIP20081014	coimmunoprecipitation	-	8395009	S.cerevisiae	LOC_Os03g02680LOC_Os03g02680
LOC_Os03g02680	LOC_Os03g02680	DIP-1039N|refseq:NP_009718|uniprotkb:P00546	DIP-2270N|refseq:NP_015067|uniprotkb:P20438	DIP20081014	coimmunoprecipitation	-	8395009	S.cerevisiae	LOC_Os03g02680LOC_Os03g02680
LOC_Os03g02680	LOC_Os08g05890	DIP-2272N|refseq:NP_011046|uniprotkb:P40075	DIP-1039N|refseq:NP_009718|uniprotkb:P00546	DIP20081014	coimmunoprecipitation	-	8421781	S.cerevisiae	LOC_Os03g02680LOC_Os08g05890
LOC_Os07g42660	LOC_Os07g42660	DIP-2273N|refseq:NP_014900|uniprotkb:P06704	DIP-1999N|refseq:NP_011970|uniprotkb:P38692	DIP20081014	two hybrid	-	9813095	S.cerevisiae	LOC_Os07g42660LOC_Os07g42660
LOC_Os02g48010	LOC_Os07g42660	DIP-2273N|refseq:NP_014900|uniprotkb:P06704	DIP-702N|refseq:NP_010643|uniprotkb:P32380	DIP20081014	affinity chromatography technology	-	7876310	S.cerevisiae	LOC_Os02g48010LOC_Os07g42660
LOC_Os01g73880	LOC_Os05g30940	DIP-1223N|refseq:NP_014502|uniprotkb:P07260	DIP-985N|refseq:NP_011678|uniprotkb:P39935	DIP20081014	tandem affinity purification	-	11805826	S.cerevisiae	LOC_Os01g73880LOC_Os05g30940
LOC_Os01g73880	LOC_Os09g02700	DIP-1223N|refseq:NP_014502|uniprotkb:P07260	DIP-2275N|refseq:NP_011092|uniprotkb:P04147	DIP20081014	affinity chromatography technology	-	9702200	S.cerevisiae	LOC_Os01g73880LOC_Os09g02700
LOC_Os02g54120	LOC_Os10g40780	DIP-590N|refseq:NP_010116|uniprotkb:P06100	DIP-1202N|refseq:NP_010017|uniprotkb:P25655	DIP20081014	two hybrid	-	7926748	S.cerevisiae	LOC_Os02g54120LOC_Os10g40780
LOC_Os03g44900	LOC_Os10g40780	DIP-1202N|refseq:NP_010017|uniprotkb:P25655	DIP-2257N|refseq:NP_015397|uniprotkb:Q12514	DIP20081014	two hybrid	-	12215531	S.cerevisiae	LOC_Os03g44900LOC_Os10g40780
LOC_Os01g43540	LOC_Os01g43540	DIP-1628N|refseq:NP_014700|uniprotkb:Q08446	DIP-1625N|refseq:NP_116585|uniprotkb:P07834	DIP20081014	coimmunoprecipitation	-	10445024	S.cerevisiae	LOC_Os01g43540LOC_Os01g43540
LOC_Os01g63710	LOC_Os01g63710	DIP-2267N|refseq:NP_012341|uniprotkb:P09119	DIP-1625N|refseq:NP_116585|uniprotkb:P07834	DIP20081014	two hybrid	-	11237870	S.cerevisiae	LOC_Os01g63710LOC_Os01g63710
LOC_Os02g20850	LOC_Os02g58730	DIP-862N|refseq:NP_013330|uniprotkb:P19073	DIP-2228N|refseq:NP_009359|uniprotkb:P11433	DIP20081014	two hybrid	-	9428768	S.cerevisiae	LOC_Os02g20850LOC_Os02g58730
LOC_Os02g20850	LOC_Os02g58730	DIP-862N|refseq:NP_013330|uniprotkb:P19073	DIP-1217N|refseq:NP_011928|uniprotkb:P38785	DIP20081014	two hybrid	-	10358031	S.cerevisiae	LOC_Os02g20850LOC_Os02g58730
LOC_Os02g20850	LOC_Os02g58730	DIP-862N|refseq:NP_013330|uniprotkb:P19073	DIP-1144N|refseq:NP_015082|uniprotkb:Q12280	DIP20081014	two hybrid	-	9679143	S.cerevisiae	LOC_Os02g20850LOC_Os02g58730
LOC_Os02g20850	LOC_Os02g58730	DIP-862N|refseq:NP_013330|uniprotkb:P19073	DIP-1559N|refseq:NP_014770|uniprotkb:P39083	DIP20081014	two hybrid	-	11489916	S.cerevisiae	LOC_Os02g20850LOC_Os02g58730
LOC_Os02g58730	LOC_Os03g54780	DIP-712N|refseq:NP_011856|uniprotkb:Q03497	DIP-862N|refseq:NP_013330|uniprotkb:P19073	DIP20081014	biochemical	-	7651520	S.cerevisiae	LOC_Os02g58730LOC_Os03g54780
LOC_Os02g07900	LOC_Os11g01380	DIP-2278N|refseq:NP_012031|uniprotkb:P38856	DIP-2279N|refseq:NP_011309|uniprotkb:P22137	DIP20081014	affinity chromatography technology	-	9531549	S.cerevisiae	LOC_Os02g07900LOC_Os11g01380
LOC_Os02g07900	LOC_Os06g51250	DIP-2278N|refseq:NP_012031|uniprotkb:P38856	DIP-1340N|refseq:NP_012271|uniprotkb:P32521	DIP20081014	two hybrid	-	9531549	S.cerevisiae	LOC_Os02g07900LOC_Os06g51250
LOC_Os08g17820	LOC_Os11g43640	DIP-860N|refseq:NP_013441|uniprotkb:P37370	DIP-963N|refseq:NP_014824|uniprotkb:Q12446	DIP20081014	two hybrid	-	10648568	S.cerevisiae	LOC_Os08g17820LOC_Os11g43640
LOC_Os01g41630	LOC_Os02g13110	DIP-2281N|refseq:NP_011325|uniprotkb:Q00362	DIP-2282N|refseq:NP_010147|uniprotkb:P23594	DIP20081014	tandem affinity purification	-	11805826	S.cerevisiae	LOC_Os01g41630LOC_Os02g13110
LOC_Os01g41630	LOC_Os10g27050	DIP-2281N|refseq:NP_011325|uniprotkb:Q00362	DIP-2283N|refseq:NP_010093|uniprotkb:P23595	DIP20081014	coimmunoprecipitation	-	8756348	S.cerevisiae	LOC_Os01g41630LOC_Os10g27050
LOC_Os01g63710	LOC_Os03g08640	DIP-2267N|refseq:NP_012341|uniprotkb:P09119	DIP-2285N|refseq:NP_009616|uniprotkb:P32833	DIP20081014	coimmunoprecipitation	-	9001208	S.cerevisiae	LOC_Os01g63710LOC_Os03g08640
LOC_Os01g49010	LOC_Os01g63710	DIP-2287N|refseq:NP_015488|uniprotkb:P54791	DIP-2267N|refseq:NP_012341|uniprotkb:P09119	DIP20081014	coimmunoprecipitation	-	9001208	S.cerevisiae	LOC_Os01g49010LOC_Os01g63710
LOC_Os11g29380	LOC_Os11g29380	DIP-2291N|refseq:NP_009530|uniprotkb:P29469	DIP-1235N|refseq:NP_010267|uniprotkb:P06243	DIP20081014	two hybrid	-	9407029	S.cerevisiae	LOC_Os11g29380LOC_Os11g29380
LOC_Os02g07870	LOC_Os06g37180	DIP-2293N|refseq:NP_010096|uniprotkb:P17255	DIP-2292N|refseq:NP_009685|uniprotkb:P16140	DIP20081014	two hybrid	-	8626613	S.cerevisiae	LOC_Os02g07870LOC_Os06g37180
LOC_Os02g42040	LOC_Os02g42040	DIP-2295N|refseq:NP_011944|uniprotkb:P38798	DIP-2294N|refseq:NP_011586|uniprotkb:P48412	DIP20081014	two hybrid	-	8816462	S.cerevisiae	LOC_Os02g42040LOC_Os02g42040
LOC_Os06g21470	LOC_Os07g39780	DIP-2297N|refseq:NP_012927|uniprotkb:P29468	DIP-2296N|refseq:NP_010678|uniprotkb:P52488	DIP20081014	two hybrid	-	7629121	S.cerevisiae	LOC_Os06g21470LOC_Os07g39780
LOC_Os02g08480	LOC_Os07g39780	DIP-1476N|refseq:NP_011562|uniprotkb:P53044	DIP-2296N|refseq:NP_010678|uniprotkb:P52488	DIP20081014	two hybrid	-	9236779	S.cerevisiae	LOC_Os02g08480LOC_Os07g39780
LOC_Os02g48010	LOC_Os05g06450	DIP-702N|refseq:NP_010643|uniprotkb:P32380	DIP-821N|refseq:NP_013313|uniprotkb:P53378	DIP20081014	affinity chromatography technology	-	11950928	S.cerevisiae	LOC_Os02g48010LOC_Os05g06450
LOC_Os05g05860	LOC_Os11g11070	DIP-2298N|refseq:NP_011385|uniprotkb:Q01159	DIP-611N|refseq:NP_010141|uniprotkb:P04050	DIP20081014	affinity chromatography technology	-	9407024	S.cerevisiae	LOC_Os05g05860LOC_Os11g11070
LOC_Os02g47150	LOC_Os02g47150	DIP-2300N|refseq:NP_014311|uniprotkb:P06786	DIP-2300N|refseq:NP_014311|uniprotkb:P06786	DIP20081014	x-ray crystallography	-	8538787	S.cerevisiae	LOC_Os02g47150LOC_Os02g47150
LOC_Os02g03080	LOC_Os06g48350	DIP-2303N|refseq:NP_015366|uniprotkb:P38431	DIP-1470N|refseq:NP_014040|uniprotkb:P32497	DIP20081014	tandem affinity purification	-	11805826	S.cerevisiae	LOC_Os02g03080LOC_Os06g48350
LOC_Os05g30940	LOC_Os09g02700	DIP-2275N|refseq:NP_011092|uniprotkb:P04147	DIP-985N|refseq:NP_011678|uniprotkb:P39935	DIP20081014	biochemical	-	9003792	S.cerevisiae	LOC_Os05g30940LOC_Os09g02700
LOC_Os01g63940	LOC_Os12g39070	DIP-44N|refseq:NP_011075|uniprotkb:P13393	DIP-1302N|refseq:NP_010429|uniprotkb:Q03761	DIP20081014	coimmunoprecipitation	-	8962109	S.cerevisiae	LOC_Os01g63940LOC_Os12g39070
LOC_Os01g63940	LOC_Os06g43790	DIP-1302N|refseq:NP_010429|uniprotkb:Q03761	DIP-839N|refseq:NP_011790|uniprotkb:P46677	DIP20081014	coimmunoprecipitation	-	8962109	S.cerevisiae	LOC_Os01g63940LOC_Os06g43790
LOC_Os01g27160	LOC_Os02g51180	DIP-1234N|refseq:NP_010150|uniprotkb:Q12018	DIP-2270N|refseq:NP_015067|uniprotkb:P20438	DIP20081014	coimmunoprecipitation	-	8756727	S.cerevisiae	LOC_Os01g27160LOC_Os02g51180
LOC_Os01g46580	LOC_Os05g41210	DIP-2304N|refseq:NP_014433|uniprotkb:P53731	DIP-536N|refseq:NP_009667|uniprotkb:P06787	DIP20081014	coimmunoprecipitation	-	10749918	S.cerevisiae	LOC_Os01g46580LOC_Os05g41210
LOC_Os05g41210	LOC_Os07g44710	DIP-536N|refseq:NP_009667|uniprotkb:P06787	DIP-2305N|refseq:NP_116669|uniprotkb:P27466	DIP20081014	affinity chromatography technology	-	11474067	S.cerevisiae	LOC_Os05g41210LOC_Os07g44710
LOC_Os05g41210	LOC_Os12g12860	DIP-536N|refseq:NP_009667|uniprotkb:P06787	DIP-2306N|refseq:NP_014626|uniprotkb:P22517	DIP20081014	affinity chromatography technology	-	11474067	S.cerevisiae	LOC_Os05g41210LOC_Os12g12860
LOC_Os03g20370	LOC_Os05g41210	DIP-536N|refseq:NP_009667|uniprotkb:P06787	DIP-833N|refseq:NP_013655|uniprotkb:P14747	DIP20081014	affinity chromatography technology	-	11474067	S.cerevisiae	LOC_Os03g20370LOC_Os05g41210
LOC_Os03g20370	LOC_Os05g41210	DIP-536N|refseq:NP_009667|uniprotkb:P06787	DIP-662N|refseq:NP_013537|uniprotkb:P23287	DIP20081014	affinity chromatography technology	-	10373463	S.cerevisiae	LOC_Os03g20370LOC_Os05g41210
LOC_Os03g20370	LOC_Os05g41210	DIP-536N|refseq:NP_009667|uniprotkb:P06787	DIP-2307N|refseq:NP_011472|uniprotkb:P07273	DIP20081014	affinity chromatography technology	-	1651503	S.cerevisiae	LOC_Os03g20370LOC_Os05g41210
LOC_Os03g48140	LOC_Os05g41210	DIP-2308N|refseq:NP_014971|uniprotkb:P19524	DIP-536N|refseq:NP_009667|uniprotkb:P06787	DIP20081014	affinity chromatography technology	-	9700160	S.cerevisiae	LOC_Os03g48140LOC_Os05g41210
LOC_Os03g21550	LOC_Os06g48350	DIP-2303N|refseq:NP_015366|uniprotkb:P38431	DIP-2310N|refseq:NP_015087|uniprotkb:P09064	DIP20081014	two hybrid	-	10075937	S.cerevisiae	LOC_Os03g21550LOC_Os06g48350
LOC_Os06g11320	LOC_Os09g30412	DIP-1524N|refseq:NP_013911|uniprotkb:P15108	DIP-1274N|refseq:NP_013317|uniprotkb:P53691	DIP20081014	cross-linking study	-	10564510	S.cerevisiae	LOC_Os06g11320LOC_Os09g30412
LOC_Os06g11320	LOC_Os08g39140	DIP-2262N|refseq:NP_015084|uniprotkb:P02829	DIP-1274N|refseq:NP_013317|uniprotkb:P53691	DIP20081014	affinity chromatography technology	-	8939862	S.cerevisiae	LOC_Os06g11320LOC_Os08g39140
LOC_Os06g11320	LOC_Os08g27070	DIP-2311N|refseq:NP_012805|uniprotkb:P28707	DIP-1274N|refseq:NP_013317|uniprotkb:P53691	DIP20081014	affinity chromatography technology	-	9632755	S.cerevisiae	LOC_Os06g11320LOC_Os08g27070
LOC_Os06g11320	LOC_Os06g38470	DIP-681N|refseq:NP_014069|uniprotkb:P32561	DIP-1274N|refseq:NP_013317|uniprotkb:P53691	DIP20081014	affinity chromatography technology	-	8939862	S.cerevisiae	LOC_Os06g11320LOC_Os06g38470
LOC_Os04g01740	LOC_Os08g39140	DIP-2262N|refseq:NP_015084|uniprotkb:P02829	DIP-2312N|refseq:NP_012566|uniprotkb:P47103	DIP20081014	affinity chromatography technology	-	8939862	S.cerevisiae	LOC_Os04g01740LOC_Os08g39140
LOC_Os04g20220	LOC_Os05g44340	DIP-376N|refseq:NP_010457|uniprotkb:P05453	DIP-2252N|refseq:NP_013074|uniprotkb:P31539	DIP20081014	biophysical	-	9391130	S.cerevisiae	LOC_Os04g20220LOC_Os05g44340
LOC_Os03g64080	LOC_Os08g33390	DIP-2315N|refseq:NP_011418|uniprotkb:P21827	DIP-2244N|refseq:NP_011734|uniprotkb:P30822	DIP20081014	two hybrid	-	9636166	S.cerevisiae	LOC_Os03g64080LOC_Os08g33390
LOC_Os03g64080	LOC_Os05g28290	DIP-838N|refseq:NP_010285|uniprotkb:P41920	DIP-2244N|refseq:NP_011734|uniprotkb:P30822	DIP20081014	two hybrid	-	10825193	S.cerevisiae	LOC_Os03g64080LOC_Os05g28290
LOC_Os03g15700	LOC_Os04g41910	DIP-2316N|refseq:NP_014113|uniprotkb:P53830	DIP-1001N|refseq:NP_010241|uniprotkb:Q07350	DIP20081014	coimmunoprecipitation	-	9710584	S.cerevisiae	LOC_Os03g15700LOC_Os04g41910
LOC_Os03g51250	LOC_Os10g33060	DIP-77N|refseq:NP_014261|uniprotkb:P17555	DIP-2317N|refseq:NP_012529|uniprotkb:P08678	DIP20081014	affinity chromatography technology	-	9774417	S.cerevisiae	LOC_Os03g51250LOC_Os10g33060
LOC_Os03g38020	LOC_Os10g25674	DIP-2320N|refseq:NP_012160|uniprotkb:P40484	DIP-2319N|refseq:NP_011606|uniprotkb:P22204	DIP20081014	coimmunoprecipitation	-	9528782	S.cerevisiae	LOC_Os03g38020LOC_Os10g25674
LOC_Os11g29380	LOC_Os11g29380	DIP-2291N|refseq:NP_009530|uniprotkb:P29469	DIP-2290N|refseq:NP_010337|uniprotkb:P32325	DIP20081014	two hybrid	-	9407029	S.cerevisiae	LOC_Os11g29380LOC_Os11g29380
LOC_Os02g42860	LOC_Os02g55300	DIP-1243N|refseq:NP_010121|uniprotkb:P39517	DIP-1957N|refseq:NP_014450|uniprotkb:P39008	DIP20081014	coimmunoprecipitation	-	9504907	S.cerevisiae	LOC_Os02g42860LOC_Os02g55300
LOC_Os04g49860	LOC_Os05g46270	DIP-2325N|refseq:NP_012809|uniprotkb:P26793	DIP-2324N|refseq:NP_012034|uniprotkb:P38859	DIP20081014	coimmunoprecipitation	-	9121462	S.cerevisiae	LOC_Os04g49860LOC_Os05g46270
LOC_Os05g05860	LOC_Os05g05860	DIP-611N|refseq:NP_010141|uniprotkb:P04050	DIP-2307N|refseq:NP_011472|uniprotkb:P07273	DIP20081014	affinity chromatography technology	-	9450930	S.cerevisiae	LOC_Os05g05860LOC_Os05g05860
LOC_Os03g46650	LOC_Os03g46650	DIP-954N|refseq:NP_014855|uniprotkb:P18851	DIP-2229N|refseq:NP_012378|uniprotkb:P21268	DIP20081014	coimmunoprecipitation	-	10087263	S.cerevisiae	LOC_Os03g46650LOC_Os03g46650
LOC_Os03g18510	LOC_Os03g18510	DIP-2327N|refseq:NP_012540|uniprotkb:P20459	DIP-1327N|refseq:NP_014903|uniprotkb:P09032	DIP20081014	tandem affinity purification	-	11805826	S.cerevisiae	LOC_Os03g18510LOC_Os03g18510
LOC_Os02g56740	LOC_Os03g18510	DIP-2328N|refseq:NP_010497|uniprotkb:P32501	DIP-2327N|refseq:NP_012540|uniprotkb:P20459	DIP20081014	coimmunoprecipitation	-	11805837	S.cerevisiae	LOC_Os02g56740LOC_Os03g18510
LOC_Os03g21550	LOC_Os03g21550	DIP-2310N|refseq:NP_015087|uniprotkb:P09064	DIP-1327N|refseq:NP_014903|uniprotkb:P09032	DIP20081014	tandem affinity purification	-	11805826	S.cerevisiae	LOC_Os03g21550LOC_Os03g21550
LOC_Os02g56740	LOC_Os03g21550	DIP-2328N|refseq:NP_010497|uniprotkb:P32501	DIP-2310N|refseq:NP_015087|uniprotkb:P09064	DIP20081014	tandem affinity purification	-	11805826	S.cerevisiae	LOC_Os02g56740LOC_Os03g21550
LOC_Os02g43020	LOC_Os09g30412	DIP-1524N|refseq:NP_013911|uniprotkb:P15108	DIP-2329N|refseq:NP_014670|uniprotkb:P15705	DIP20081014	affinity chromatography technology	-	7929182	S.cerevisiae	LOC_Os02g43020LOC_Os09g30412
LOC_Os05g32430	LOC_Os10g10990	DIP-1151N|refseq:NP_011702|uniprotkb:P41895	DIP-2330N|refseq:NP_014004|uniprotkb:Q03254	DIP20081014	affinity chromatography technology	-	9405607	S.cerevisiae	LOC_Os05g32430LOC_Os10g10990
LOC_Os04g28420	LOC_Os06g13030	DIP-1263N|refseq:NP_014264|uniprotkb:P20081	DIP-2331N|refseq:NP_010752|uniprotkb:P38904	DIP20081014	two hybrid	-	9315655	S.cerevisiae	LOC_Os04g28420LOC_Os06g13030
LOC_Os04g28420	LOC_Os05g14550	DIP-1263N|refseq:NP_014264|uniprotkb:P20081	DIP-2332N|refseq:NP_012719|uniprotkb:P32600	DIP20081014	two hybrid	-	7528205	S.cerevisiae	LOC_Os04g28420LOC_Os05g14550
LOC_Os03g61710	LOC_Os03g61710	DIP-2333N|refseq:NP_009576|uniprotkb:P04385	DIP-594N|refseq:NP_013661|uniprotkb:P04387	DIP20081014	affinity chromatography technology	-	8658143	S.cerevisiae	LOC_Os03g61710LOC_Os03g61710
LOC_Os05g05860	LOC_Os05g05860	DIP-611N|refseq:NP_010141|uniprotkb:P04050	DIP-2334N|refseq:NP_014591|uniprotkb:P19659	DIP20081014	coimmunoprecipitation	-	8790357	S.cerevisiae	LOC_Os05g05860LOC_Os05g05860
LOC_Os07g39780	LOC_Os11g30410	DIP-2338N|refseq:NP_015506|uniprotkb:Q06624	DIP-2296N|refseq:NP_010678|uniprotkb:P52488	DIP20081014	tandem affinity purification	-	11805826	S.cerevisiae	LOC_Os07g39780LOC_Os11g30410
LOC_Os03g45920	LOC_Os11g14220	DIP-854N|refseq:NP_013625|uniprotkb:P09733	DIP-2340N|refseq:NP_116616|uniprotkb:P02557	DIP20081014	two hybrid	-	9398684	S.cerevisiae	LOC_Os03g45920LOC_Os11g14220
LOC_Os10g35580	LOC_Os11g14220	DIP-1295N|refseq:NP_010932|uniprotkb:P40013	DIP-854N|refseq:NP_013625|uniprotkb:P09733	DIP20081014	two hybrid	-	9398684	S.cerevisiae	LOC_Os10g35580LOC_Os11g14220
LOC_Os05g01500	LOC_Os11g14220	DIP-2342N|refseq:NP_010922|uniprotkb:P39937	DIP-854N|refseq:NP_013625|uniprotkb:P09733	DIP20081014	two hybrid	-	9885248	S.cerevisiae	LOC_Os05g01500LOC_Os11g14220
LOC_Os03g27350	LOC_Os11g14220	DIP-854N|refseq:NP_013625|uniprotkb:P09733	DIP-2339N|refseq:NP_014176|uniprotkb:P53867	DIP20081014	two hybrid	-	9649430	S.cerevisiae	LOC_Os03g27350LOC_Os11g14220
LOC_Os05g41220	LOC_Os05g41220	DIP-1298N|refseq:NP_010944|uniprotkb:Q04739	DIP-840N|refseq:NP_012446|uniprotkb:P46954	DIP20081014	coimmunoprecipitation	-	7813428	S.cerevisiae	LOC_Os05g41220LOC_Os05g41220
LOC_Os03g44310	LOC_Os12g42260	DIP-2343N|refseq:NP_011597|uniprotkb:P12754	DIP-1327N|refseq:NP_014903|uniprotkb:P09032	DIP20081014	coimmunoprecipitation	-	8336705	S.cerevisiae	LOC_Os03g44310LOC_Os12g42260
LOC_Os02g56740	LOC_Os02g56740	DIP-2328N|refseq:NP_010497|uniprotkb:P32501	DIP-1327N|refseq:NP_014903|uniprotkb:P09032	DIP20081014	affinity chromatography technology	-	9472020	S.cerevisiae	LOC_Os02g56740LOC_Os02g56740
LOC_Os06g23160	LOC_Os10g25320	DIP-1327N|refseq:NP_014903|uniprotkb:P09032	DIP-1185N|refseq:NP_013394|uniprotkb:P32502	DIP20081014	coimmunoprecipitation	-	8887689	S.cerevisiae	LOC_Os06g23160LOC_Os10g25320
LOC_Os12g31380	LOC_Os12g31380	DIP-1328N|refseq:NP_012951|uniprotkb:P14741	DIP-1327N|refseq:NP_014903|uniprotkb:P09032	DIP20081014	coimmunoprecipitation	-	8336705	S.cerevisiae	LOC_Os12g31380LOC_Os12g31380
LOC_Os02g56740	LOC_Os03g44310	DIP-2343N|refseq:NP_011597|uniprotkb:P12754	DIP-2328N|refseq:NP_010497|uniprotkb:P32501	DIP20081014	tandem affinity purification	-	11805826	S.cerevisiae	LOC_Os02g56740LOC_Os03g44310
LOC_Os02g56740	LOC_Os10g25320	DIP-2328N|refseq:NP_010497|uniprotkb:P32501	DIP-1185N|refseq:NP_013394|uniprotkb:P32502	DIP20081014	tandem affinity purification	-	11805826	S.cerevisiae	LOC_Os02g56740LOC_Os10g25320
LOC_Os02g56740	LOC_Os12g31380	DIP-1328N|refseq:NP_012951|uniprotkb:P14741	DIP-2328N|refseq:NP_010497|uniprotkb:P32501	DIP20081014	tandem affinity purification	-	11805826	S.cerevisiae	LOC_Os02g56740LOC_Os12g31380
LOC_Os02g58020	LOC_Os03g51140	DIP-2345N|refseq:NP_116664|uniprotkb:P43535	DIP-2344N|refseq:NP_011320|uniprotkb:P33892	DIP20081014	two hybrid	-	9234705	S.cerevisiae	LOC_Os02g58020LOC_Os03g51140
LOC_Os12g06490	LOC_Os12g06490	DIP-2346N|refseq:NP_010569|uniprotkb:P15442	DIP-2346N|refseq:NP_010569|uniprotkb:P15442	DIP20081014	coimmunoprecipitation	-	9566889	S.cerevisiae	LOC_Os12g06490LOC_Os12g06490
LOC_Os09g30412	LOC_Os12g06490	DIP-2346N|refseq:NP_010569|uniprotkb:P15442	DIP-1524N|refseq:NP_013911|uniprotkb:P15108	DIP20081014	coimmunoprecipitation	-	10567567	S.cerevisiae	LOC_Os09g30412LOC_Os12g06490
LOC_Os08g39140	LOC_Os12g06490	DIP-2346N|refseq:NP_010569|uniprotkb:P15442	DIP-2262N|refseq:NP_015084|uniprotkb:P02829	DIP20081014	coimmunoprecipitation	-	10567567	S.cerevisiae	LOC_Os08g39140LOC_Os12g06490
LOC_Os05g01710	LOC_Os05g22670	DIP-2348N|refseq:NP_012865|uniprotkb:P32774	DIP-2347N|refseq:NP_014837|uniprotkb:P32773	DIP20081014	affinity chromatography technology	-	10525531	S.cerevisiae	LOC_Os05g01710LOC_Os05g22670
LOC_Os03g16110	LOC_Os05g23610	DIP-1336N|refseq:NP_011059|uniprotkb:P32598	DIP-2349N|refseq:NP_014042|uniprotkb:P41818	DIP20081014	coimmunoprecipitation	-	11805837	S.cerevisiae	LOC_Os03g16110LOC_Os05g23610
LOC_Os01g73880	LOC_Os01g73880	DIP-1223N|refseq:NP_014502|uniprotkb:P07260	DIP-330N|refseq:NP_011466|uniprotkb:P39936	DIP20081014	tandem affinity purification	-	11805826	S.cerevisiae	LOC_Os01g73880LOC_Os01g73880
LOC_Os05g26890	LOC_Os05g26890	DIP-15N|refseq:NP_011868|uniprotkb:P08539	DIP-2265N|refseq:NP_013076|uniprotkb:P10592	DIP20081014	affinity chromatography technology	-	9064301	S.cerevisiae	LOC_Os05g26890LOC_Os05g26890
LOC_Os05g26890	LOC_Os05g26890	DIP-15N|refseq:NP_011868|uniprotkb:P08539	DIP-861N|refseq:NP_013466|uniprotkb:P23561	DIP20081014	two hybrid	-	8649369	S.cerevisiae	LOC_Os05g26890LOC_Os05g26890
LOC_Os02g51180	LOC_Os11g42160	DIP-1626N|refseq:NP_012623|uniprotkb:P24814	DIP-1234N|refseq:NP_010150|uniprotkb:Q12018	DIP20081014	coimmunoprecipitation	-	11805837	S.cerevisiae	LOC_Os02g51180LOC_Os11g42160
LOC_Os01g01700	LOC_Os11g42160	DIP-1626N|refseq:NP_012623|uniprotkb:P24814	DIP-1373N|refseq:NP_014508|uniprotkb:Q08273	DIP20081014	coimmunoprecipitation	-	10213692	S.cerevisiae	LOC_Os01g01700LOC_Os11g42160
LOC_Os05g06350	LOC_Os05g06350	DIP-728N|refseq:NP_014210|uniprotkb:Q02821	DIP-747N|refseq:NP_013396|uniprotkb:P32835	DIP20081014	affinity chromatography technology	-	9744791	S.cerevisiae	LOC_Os05g06350LOC_Os05g06350
LOC_Os03g03710	LOC_Os03g03710	DIP-2355N|refseq:NP_014621|uniprotkb:Q08162	DIP-747N|refseq:NP_013396|uniprotkb:P32835	DIP20081014	two hybrid	-	8896453	S.cerevisiae	LOC_Os03g03710LOC_Os03g03710
LOC_Os10g33770	LOC_Os10g33770	DIP-2358N|refseq:NP_014803|uniprotkb:Q99189	DIP-747N|refseq:NP_013396|uniprotkb:P32835	DIP20081014	affinity chromatography technology	-	9545233	S.cerevisiae	LOC_Os10g33770LOC_Os10g33770
LOC_Os09g38020	LOC_Os09g38020	DIP-418N|refseq:NP_009563|uniprotkb:P02309	DIP-2361N|refseq:NP_012454|uniprotkb:P80428	DIP20081014	affinity chromatography technology	-	10911987	S.cerevisiae	LOC_Os09g38020LOC_Os09g38020
LOC_Os06g06510	LOC_Os09g38020	DIP-417N|refseq:NP_009564|uniprotkb:P61830	DIP-418N|refseq:NP_009563|uniprotkb:P02309	DIP20081014	coimmunoprecipitation	-	10436015	S.cerevisiae	LOC_Os06g06510LOC_Os09g38020
LOC_Os07g36130	LOC_Os09g38020	DIP-419N|refseq:NP_010511|uniprotkb:P04911	DIP-418N|refseq:NP_009563|uniprotkb:P02309	DIP20081014	coimmunoprecipitation	-	11805837	S.cerevisiae	LOC_Os07g36130LOC_Os09g38020
LOC_Os01g05950	LOC_Os09g38020	DIP-416N|refseq:NP_010510|uniprotkb:P02293	DIP-418N|refseq:NP_009563|uniprotkb:P02309	DIP20081014	coimmunoprecipitation	-	10436015	S.cerevisiae	LOC_Os01g05950LOC_Os09g38020
LOC_Os09g38020	LOC_Os10g28040	DIP-418N|refseq:NP_009563|uniprotkb:P02309	DIP-710N|refseq:NP_011768|uniprotkb:Q03330	DIP20081014	affinity chromatography technology	-	10074402	S.cerevisiae	LOC_Os09g38020LOC_Os10g28040
LOC_Os09g17850	LOC_Os09g38020	DIP-2362N|refseq:NP_015324|uniprotkb:Q12341	DIP-418N|refseq:NP_009563|uniprotkb:P02309	DIP20081014	tandem affinity purification	-	11805826	S.cerevisiae	LOC_Os09g17850LOC_Os09g38020
LOC_Os03g43890	LOC_Os09g38020	DIP-2363N|refseq:NP_010858|uniprotkb:P39984	DIP-418N|refseq:NP_009563|uniprotkb:P02309	DIP20081014	affinity chromatography technology	-	8858151	S.cerevisiae	LOC_Os03g43890LOC_Os09g38020
LOC_Os06g06510	LOC_Os06g06510	DIP-417N|refseq:NP_009564|uniprotkb:P61830	DIP-2361N|refseq:NP_012454|uniprotkb:P80428	DIP20081014	affinity chromatography technology	-	10911987	S.cerevisiae	LOC_Os06g06510LOC_Os06g06510
LOC_Os06g06510	LOC_Os07g36130	DIP-417N|refseq:NP_009564|uniprotkb:P61830	DIP-419N|refseq:NP_010511|uniprotkb:P04911	DIP20081014	coimmunoprecipitation	-	10436015	S.cerevisiae	LOC_Os06g06510LOC_Os07g36130
LOC_Os01g05950	LOC_Os06g06510	DIP-416N|refseq:NP_010510|uniprotkb:P02293	DIP-417N|refseq:NP_009564|uniprotkb:P61830	DIP20081014	coimmunoprecipitation	-	10436015	S.cerevisiae	LOC_Os01g05950LOC_Os06g06510
LOC_Os06g06510	LOC_Os06g06510	DIP-417N|refseq:NP_009564|uniprotkb:P61830	DIP-512N|refseq:NP_010007|uniprotkb:P16649	DIP20081014	filter binding	-	8675011	S.cerevisiae	LOC_Os06g06510LOC_Os06g06510
LOC_Os01g05950	LOC_Os07g36130	DIP-416N|refseq:NP_010510|uniprotkb:P02293	DIP-419N|refseq:NP_010511|uniprotkb:P04911	DIP20081014	coimmunoprecipitation	-	11805837	S.cerevisiae	LOC_Os01g05950LOC_Os07g36130
LOC_Os09g39420	LOC_Os09g39420	DIP-2365N|refseq:NP_009545|uniprotkb:P32479	DIP-2364N|refseq:NP_009848|uniprotkb:P18480	DIP20081014	coimmunoprecipitation	-	10445029	S.cerevisiae	LOC_Os09g39420LOC_Os09g39420
LOC_Os01g32660	LOC_Os07g02780	DIP-2368N|refseq:NP_012407|uniprotkb:P08018	DIP-1558N|refseq:NP_013214|uniprotkb:P32485	DIP20081014	coimmunoprecipitation	-	9180081	S.cerevisiae	LOC_Os01g32660LOC_Os07g02780
LOC_Os06g06090	LOC_Os06g06090	DIP-1558N|refseq:NP_013214|uniprotkb:P32485	DIP-861N|refseq:NP_013466|uniprotkb:P23561	DIP20081014	coimmunoprecipitation	-	9180081	S.cerevisiae	LOC_Os06g06090LOC_Os06g06090
LOC_Os03g10570	LOC_Os03g10570	DIP-2371N|refseq:NP_012193|uniprotkb:P20050	DIP-2371N|refseq:NP_012193|uniprotkb:P20050	DIP20081014	cross-linking study	-	9488458	S.cerevisiae	LOC_Os03g10570LOC_Os03g10570
LOC_Os04g59494	LOC_Os08g23120	DIP-1371N|refseq:NP_014518|uniprotkb:Q99383	DIP-1399N|refseq:NP_009573|uniprotkb:P38217	DIP20081014	isothermal titration calorimetry	-	18532879	S.cerevisiae	LOC_Os04g59494LOC_Os08g23120
LOC_Os07g31340	LOC_Os08g23120	DIP-2373N|refseq:NP_013797|uniprotkb:P30771	DIP-1371N|refseq:NP_014518|uniprotkb:Q99383	DIP20081014	coimmunoprecipitation	-	10882134	S.cerevisiae	LOC_Os07g31340LOC_Os08g23120
LOC_Os08g23120	LOC_Os12g38380	DIP-1488N|refseq:NP_013777|uniprotkb:P25298	DIP-1371N|refseq:NP_014518|uniprotkb:Q99383	DIP20081014	two hybrid	-	9334319	S.cerevisiae	LOC_Os08g23120LOC_Os12g38380
LOC_Os06g48310	LOC_Os08g23120	DIP-1489N|refseq:NP_011471|uniprotkb:P25299	DIP-1371N|refseq:NP_014518|uniprotkb:Q99383	DIP20081014	two hybrid	-	9334319	S.cerevisiae	LOC_Os06g48310LOC_Os08g23120
LOC_Os03g16110	LOC_Os03g16110	DIP-1336N|refseq:NP_011059|uniprotkb:P32598	DIP-2375N|refseq:NP_014821|uniprotkb:P28006	DIP20081014	two hybrid	-	11459182	S.cerevisiae	LOC_Os03g16110LOC_Os03g16110
LOC_Os03g16110	LOC_Os03g16110	DIP-1336N|refseq:NP_011059|uniprotkb:P32598	DIP-2376N|refseq:NP_010974|uniprotkb:P40036	DIP20081014	two hybrid	-	9046081	S.cerevisiae	LOC_Os03g16110LOC_Os03g16110
LOC_Os03g16110	LOC_Os03g16110	DIP-1336N|refseq:NP_011059|uniprotkb:P32598	DIP-2372N|refseq:NP_013365|uniprotkb:P14291	DIP20081014	two hybrid	-	8754819	S.cerevisiae	LOC_Os03g16110LOC_Os03g16110
LOC_Os02g13640	LOC_Os03g16110	DIP-2378N|refseq:NP_012728|uniprotkb:P36047	DIP-1336N|refseq:NP_011059|uniprotkb:P32598	DIP20081014	tandem affinity purification	-	11805826	S.cerevisiae	LOC_Os02g13640LOC_Os03g16110
LOC_Os03g16110	LOC_Os03g16110	DIP-1336N|refseq:NP_011059|uniprotkb:P32598	DIP-695N|refseq:NP_009546|uniprotkb:P32790	DIP20081014	two hybrid	-	8754819	S.cerevisiae	LOC_Os03g16110LOC_Os03g16110
LOC_Os03g16110	LOC_Os03g16110	DIP-1336N|refseq:NP_011059|uniprotkb:P32598	DIP-921N|refseq:NP_014550|uniprotkb:Q12411	DIP20081014	two hybrid	-	10790385	S.cerevisiae	LOC_Os03g16110LOC_Os03g16110
LOC_Os05g44340	LOC_Os05g44340	DIP-2252N|refseq:NP_013074|uniprotkb:P31539	DIP-2252N|refseq:NP_013074|uniprotkb:P31539	DIP20081014	molecular sieving	-	8308017	S.cerevisiae	LOC_Os05g44340LOC_Os05g44340
LOC_Os04g01740	LOC_Os08g39140	DIP-2262N|refseq:NP_015084|uniprotkb:P02829	DIP-2379N|refseq:NP_010452|uniprotkb:P06101	DIP20081014	affinity chromatography technology	-	10664467	S.cerevisiae	LOC_Os04g01740LOC_Os08g39140
LOC_Os08g39140	LOC_Os09g30412	DIP-1524N|refseq:NP_013911|uniprotkb:P15108	DIP-2262N|refseq:NP_015084|uniprotkb:P02829	DIP20081014	affinity chromatography technology	-	9632755	S.cerevisiae	LOC_Os08g39140LOC_Os09g30412
LOC_Os08g27070	LOC_Os08g39140	DIP-2262N|refseq:NP_015084|uniprotkb:P02829	DIP-2311N|refseq:NP_012805|uniprotkb:P28707	DIP20081014	cross-linking study	-	10564510	S.cerevisiae	LOC_Os08g27070LOC_Os08g39140
LOC_Os01g15110	LOC_Os08g39140	DIP-2021N|refseq:NP_014679|uniprotkb:P32854	DIP-2262N|refseq:NP_015084|uniprotkb:P02829	DIP20081014	affinity chromatography technology	-	9201718	S.cerevisiae	LOC_Os01g15110LOC_Os08g39140
LOC_Os05g38530	LOC_Os08g39140	DIP-2262N|refseq:NP_015084|uniprotkb:P02829	DIP-2253N|refseq:NP_009396|uniprotkb:P10591	DIP20081014	affinity chromatography technology	-	7929182	S.cerevisiae	LOC_Os05g38530LOC_Os08g39140
LOC_Os04g01740	LOC_Os08g39140	DIP-2262N|refseq:NP_015084|uniprotkb:P02829	DIP-2265N|refseq:NP_013076|uniprotkb:P10592	DIP20081014	affinity chromatography technology	-	7929182	S.cerevisiae	LOC_Os04g01740LOC_Os08g39140
LOC_Os02g43020	LOC_Os08g39140	DIP-2329N|refseq:NP_014670|uniprotkb:P15705	DIP-2262N|refseq:NP_015084|uniprotkb:P02829	DIP20081014	cross-linking study	-	10564510	S.cerevisiae	LOC_Os02g43020LOC_Os08g39140
LOC_Os01g52450	LOC_Os01g52450	DIP-2380N|refseq:NP_011261|uniprotkb:P04807	DIP-2380N|refseq:NP_011261|uniprotkb:P04807	DIP20081014	molecular sieving	-	9566913	S.cerevisiae	LOC_Os01g52450LOC_Os01g52450
LOC_Os03g46650	LOC_Os06g29790	DIP-2383N|refseq:NP_012217|uniprotkb:P40528	DIP-954N|refseq:NP_014855|uniprotkb:P18851	DIP20081014	two hybrid	-	7592711	S.cerevisiae	LOC_Os03g46650LOC_Os06g29790
LOC_Os03g44484	LOC_Os07g37640	DIP-2384N|refseq:NP_013488|uniprotkb:Q06706	DIP-14N|refseq:NP_014794|uniprotkb:P08518	DIP20081014	biochemical	-	10777588	S.cerevisiae	LOC_Os03g44484LOC_Os07g37640
LOC_Os07g37640	LOC_Os08g38570	DIP-2384N|refseq:NP_013488|uniprotkb:Q06706	DIP-2386N|refseq:NP_011716|uniprotkb:P42935	DIP20081014	tandem affinity purification	-	11805826	S.cerevisiae	LOC_Os07g37640LOC_Os08g38570
LOC_Os07g37640	LOC_Os09g02284	DIP-837N|refseq:NP_012243|uniprotkb:P16370	DIP-2384N|refseq:NP_013488|uniprotkb:Q06706	DIP20081014	biochemical	-	10024884	S.cerevisiae	LOC_Os07g37640LOC_Os09g02284
LOC_Os02g02510	LOC_Os07g37640	DIP-55N|refseq:NP_012395|uniprotkb:P20433	DIP-2384N|refseq:NP_013488|uniprotkb:Q06706	DIP20081014	biochemical	-	10777588	S.cerevisiae	LOC_Os02g02510LOC_Os07g37640
LOC_Os01g59140	LOC_Os07g37640	DIP-2384N|refseq:NP_013488|uniprotkb:Q06706	DIP-71N|refseq:NP_009712|uniprotkb:P20434	DIP20081014	biochemical	-	10777588	S.cerevisiae	LOC_Os01g59140LOC_Os07g37640
LOC_Os05g05860	LOC_Os07g37640	DIP-611N|refseq:NP_010141|uniprotkb:P04050	DIP-2384N|refseq:NP_013488|uniprotkb:Q06706	DIP20081014	biochemical	-	10777588	S.cerevisiae	LOC_Os05g05860LOC_Os07g37640
LOC_Os07g27930	LOC_Os07g37640	DIP-2194N|refseq:NP_015513|uniprotkb:P20435	DIP-2384N|refseq:NP_013488|uniprotkb:Q06706	DIP20081014	biochemical	-	10024884	S.cerevisiae	LOC_Os07g27930LOC_Os07g37640
LOC_Os01g42530	LOC_Os05g28510	DIP-2357N|refseq:NP_013451|uniprotkb:Q06142	DIP-1357N|refseq:NP_014828|uniprotkb:P32836	DIP20081014	affinity chromatography technology	-	10617640	S.cerevisiae	LOC_Os01g42530LOC_Os05g28510
LOC_Os05g28510	LOC_Os08g42000	DIP-2357N|refseq:NP_013451|uniprotkb:Q06142	DIP-2245N|refseq:NP_010925|uniprotkb:P33331	DIP20081014	affinity chromatography technology	-	8600522	S.cerevisiae	LOC_Os05g28510LOC_Os08g42000
LOC_Os05g28510	LOC_Os12g06870	DIP-2351N|refseq:NP_012855|uniprotkb:Q02629	DIP-2357N|refseq:NP_013451|uniprotkb:Q06142	DIP20081014	affinity chromatography technology	-	11387327	S.cerevisiae	LOC_Os05g28510LOC_Os12g06870
LOC_Os05g28510	LOC_Os12g06890	DIP-2357N|refseq:NP_013451|uniprotkb:Q06142	DIP-2389N|refseq:NP_013762|uniprotkb:Q02630	DIP20081014	affinity chromatography technology	-	9864357	S.cerevisiae	LOC_Os05g28510LOC_Os12g06890
LOC_Os05g28510	LOC_Os05g28510	DIP-2357N|refseq:NP_013451|uniprotkb:Q06142	DIP-2074N|refseq:NP_011423|uniprotkb:P49687	DIP20081014	affinity chromatography technology	-	9864357	S.cerevisiae	LOC_Os05g28510LOC_Os05g28510
LOC_Os05g28510	LOC_Os05g28510	DIP-2357N|refseq:NP_013451|uniprotkb:Q06142	DIP-81N|refseq:NP_014741|uniprotkb:P20676	DIP20081014	affinity chromatography technology	-	11046143	S.cerevisiae	LOC_Os05g28510LOC_Os05g28510
LOC_Os05g28510	LOC_Os05g28510	DIP-2357N|refseq:NP_013451|uniprotkb:Q06142	DIP-2390N|refseq:NP_010927|uniprotkb:P10863	DIP20081014	filter binding	-	9436978	S.cerevisiae	LOC_Os05g28510LOC_Os05g28510
LOC_Os06g44030	LOC_Os09g26180	DIP-855N|refseq:NP_010451|uniprotkb:Q12030	DIP-740N|refseq:NP_009757|uniprotkb:P38129	DIP20081014	coimmunoprecipitation	-	8662725	S.cerevisiae	LOC_Os06g44030LOC_Os09g26180
LOC_Os07g31340	LOC_Os07g39870	DIP-2373N|refseq:NP_013797|uniprotkb:P30771	DIP-800N|refseq:NP_009701|uniprotkb:P12385	DIP20081014	affinity chromatography technology	-	9620853	S.cerevisiae	LOC_Os07g31340LOC_Os07g39870
LOC_Os04g20220	LOC_Os07g31340	DIP-2373N|refseq:NP_013797|uniprotkb:P30771	DIP-376N|refseq:NP_010457|uniprotkb:P05453	DIP20081014	affinity chromatography technology	-	9620853	S.cerevisiae	LOC_Os04g20220LOC_Os07g31340
LOC_Os03g44484	LOC_Os05g32600	DIP-2259N|refseq:NP_010175|uniprotkb:P06242	DIP-14N|refseq:NP_014794|uniprotkb:P08518	DIP20081014	coimmunoprecipitation	-	8001136	S.cerevisiae	LOC_Os03g44484LOC_Os05g32600
LOC_Os05g05860	LOC_Os05g32600	DIP-611N|refseq:NP_010141|uniprotkb:P04050	DIP-2259N|refseq:NP_010175|uniprotkb:P06242	DIP20081014	filter binding	-	8001136	S.cerevisiae	LOC_Os05g05860LOC_Os05g32600
LOC_Os02g13990	LOC_Os02g39050	DIP-1682N|refseq:NP_012584|uniprotkb:P21374	DIP-2399N|refseq:NP_015111|uniprotkb:Q08963	DIP20081014	two hybrid	-	10094305	S.cerevisiae	LOC_Os02g13990LOC_Os02g39050
LOC_Os01g51390	LOC_Os01g53700	DIP-2401N|refseq:NP_011889|uniprotkb:P11914	DIP-2402N|refseq:NP_013264|uniprotkb:P10507	DIP20081014	tandem affinity purification	-	11805826	S.cerevisiae	LOC_Os01g51390LOC_Os01g53700
LOC_Os12g10540	LOC_Os12g10540	DIP-72N|refseq:NP_013757|uniprotkb:P11746	DIP-72N|refseq:NP_013757|uniprotkb:P11746	DIP20081014	comigration in non denaturing gel electrophoresis	-	2550323	S.cerevisiae	LOC_Os12g10540LOC_Os12g10540
LOC_Os11g03430	LOC_Os11g29380	DIP-2405N|refseq:NP_013204|uniprotkb:Q08032	DIP-2291N|refseq:NP_009530|uniprotkb:P29469	DIP20081014	coimmunoprecipitation	-	9554851	S.cerevisiae	LOC_Os11g03430LOC_Os11g29380
LOC_Os02g55410	LOC_Os11g29380	DIP-2406N|refseq:NP_013376|uniprotkb:P29496	DIP-2291N|refseq:NP_009530|uniprotkb:P29469	DIP20081014	two hybrid	-	8756666	S.cerevisiae	LOC_Os02g55410LOC_Os11g29380
LOC_Os11g29380	LOC_Os11g29380	DIP-2291N|refseq:NP_009530|uniprotkb:P29469	DIP-2291N|refseq:NP_009530|uniprotkb:P29469	DIP20081014	two hybrid	-	8756666	S.cerevisiae	LOC_Os11g29380LOC_Os11g29380
LOC_Os05g39850	LOC_Os11g29380	DIP-2407N|refseq:NP_010882|uniprotkb:P24279	DIP-2291N|refseq:NP_009530|uniprotkb:P29469	DIP20081014	affinity chromatography technology	-	8756666	S.cerevisiae	LOC_Os05g39850LOC_Os11g29380
LOC_Os05g39850	LOC_Os11g03430	DIP-2407N|refseq:NP_010882|uniprotkb:P24279	DIP-2405N|refseq:NP_013204|uniprotkb:Q08032	DIP20081014	coimmunoprecipitation	-	9554851	S.cerevisiae	LOC_Os05g39850LOC_Os11g03430
LOC_Os02g55410	LOC_Os05g39850	DIP-2406N|refseq:NP_013376|uniprotkb:P29496	DIP-2407N|refseq:NP_010882|uniprotkb:P24279	DIP20081014	two hybrid	-	8756666	S.cerevisiae	LOC_Os02g55410LOC_Os05g39850
LOC_Os05g39850	LOC_Os05g39850	DIP-2407N|refseq:NP_010882|uniprotkb:P24279	DIP-2407N|refseq:NP_010882|uniprotkb:P24279	DIP20081014	coimmunoprecipitation	-	8756666	S.cerevisiae	LOC_Os05g39850LOC_Os05g39850
LOC_Os01g27160	LOC_Os02g51180	DIP-1234N|refseq:NP_010150|uniprotkb:Q12018	DIP-1439N|refseq:NP_012218|uniprotkb:P39014	DIP20081014	coimmunoprecipitation	-	9716410	S.cerevisiae	LOC_Os01g27160LOC_Os02g51180
LOC_Os06g02620	LOC_Os08g25090	DIP-775N|refseq:NP_014875|uniprotkb:P38523	DIP-764N|refseq:NP_116638|uniprotkb:P35191	DIP20081014	coimmunoprecipitation	-	9155010	S.cerevisiae	LOC_Os06g02620LOC_Os08g25090
LOC_Os08g25090	LOC_Os08g25090	DIP-775N|refseq:NP_014875|uniprotkb:P38523	DIP-775N|refseq:NP_014875|uniprotkb:P38523	DIP20081014	coimmunoprecipitation	-	9155010	S.cerevisiae	LOC_Os08g25090LOC_Os08g25090
LOC_Os01g32660	LOC_Os01g32660	DIP-2224N|refseq:NP_014874|uniprotkb:P32490	DIP-1516N|refseq:NP_009445|uniprotkb:P24583	DIP20081014	two hybrid	-	8757399	S.cerevisiae	LOC_Os01g32660LOC_Os01g32660
LOC_Os01g32660	LOC_Os06g27890	DIP-1447N|refseq:NP_015185|uniprotkb:P32491	DIP-99N|refseq:NP_013079|uniprotkb:P23201	DIP20081014	two hybrid	-	9632790	S.cerevisiae	LOC_Os01g32660LOC_Os06g27890
LOC_Os01g72880	LOC_Os01g72880	DIP-2412N|refseq:NP_013890|uniprotkb:P38920	DIP-2413N|refseq:NP_013135|uniprotkb:Q07980	DIP20081014	two hybrid	-	10570173	S.cerevisiae	LOC_Os01g72880LOC_Os01g72880
LOC_Os01g72880	LOC_Os05g19270	DIP-2415N|refseq:NP_014551|uniprotkb:P25847	DIP-2412N|refseq:NP_013890|uniprotkb:P38920	DIP20081014	comigration in non denaturing gel electrophoresis	-	8066446	S.cerevisiae	LOC_Os01g72880LOC_Os05g19270
LOC_Os01g72880	LOC_Os02g37920	DIP-2412N|refseq:NP_013890|uniprotkb:P38920	DIP-2416N|refseq:NP_014317|uniprotkb:P14242	DIP20081014	two hybrid	-	8858149	S.cerevisiae	LOC_Os01g72880LOC_Os02g37920
LOC_Os01g72880	LOC_Os02g56130	DIP-2412N|refseq:NP_013890|uniprotkb:P38920	DIP-2417N|refseq:NP_009645|uniprotkb:P15873	DIP20081014	two hybrid	-	8858149	S.cerevisiae	LOC_Os01g72880LOC_Os02g56130
LOC_Os02g06592	LOC_Os12g39070	DIP-2418N|refseq:NP_015243|uniprotkb:P32333	DIP-44N|refseq:NP_011075|uniprotkb:P13393	DIP20081014	coimmunoprecipitation	-	8083216	S.cerevisiae	LOC_Os02g06592LOC_Os12g39070
LOC_Os04g54340	LOC_Os04g54340	DIP-1313N|refseq:NP_013951|uniprotkb:P32829	DIP-1313N|refseq:NP_013951|uniprotkb:P32829	DIP20081014	two hybrid	-	7625279	S.cerevisiae	LOC_Os04g54340LOC_Os04g54340
LOC_Os02g29464	LOC_Os04g54340	DIP-2419N|refseq:NP_014149|uniprotkb:P12753	DIP-1313N|refseq:NP_013951|uniprotkb:P32829	DIP20081014	biochemical	-	11470800	S.cerevisiae	LOC_Os02g29464LOC_Os04g54340
LOC_Os04g54340	LOC_Os04g54340	DIP-1313N|refseq:NP_013951|uniprotkb:P32829	DIP-2420N|refseq:NP_010657|uniprotkb:P33301	DIP20081014	biochemical	-	11741545	S.cerevisiae	LOC_Os04g54340LOC_Os04g54340
LOC_Os02g43020	LOC_Os08g27070	DIP-2311N|refseq:NP_012805|uniprotkb:P28707	DIP-2329N|refseq:NP_014670|uniprotkb:P15705	DIP20081014	affinity chromatography technology	-	9632755	S.cerevisiae	LOC_Os02g43020LOC_Os08g27070
LOC_Os05g19270	LOC_Os05g19270	DIP-2415N|refseq:NP_014551|uniprotkb:P25847	DIP-2421N|refseq:NP_014676|uniprotkb:P39875	DIP20081014	coimmunoprecipitation	-	9111347	S.cerevisiae	LOC_Os05g19270LOC_Os05g19270
LOC_Os02g37920	LOC_Os05g19270	DIP-2415N|refseq:NP_014551|uniprotkb:P25847	DIP-2416N|refseq:NP_014317|uniprotkb:P14242	DIP20081014	comigration in non denaturing gel electrophoresis	-	8066446	S.cerevisiae	LOC_Os02g37920LOC_Os05g19270
LOC_Os04g58630	LOC_Os05g19270	DIP-2415N|refseq:NP_014551|uniprotkb:P25847	DIP-2422N|refseq:NP_010016|uniprotkb:P25336	DIP20081014	coimmunoprecipitation	-	8600025	S.cerevisiae	LOC_Os04g58630LOC_Os05g19270
LOC_Os01g08540	LOC_Os05g19270	DIP-2415N|refseq:NP_014551|uniprotkb:P25847	DIP-2423N|refseq:NP_010382|uniprotkb:Q03834	DIP20081014	biochemical	-	8600025	S.cerevisiae	LOC_Os01g08540LOC_Os05g19270
LOC_Os05g19270	LOC_Os10g37490	DIP-1545N|refseq:NP_013614|uniprotkb:P06838	DIP-2415N|refseq:NP_014551|uniprotkb:P25847	DIP20081014	coimmunoprecipitation	-	9826691	S.cerevisiae	LOC_Os05g19270LOC_Os10g37490
LOC_Os03g01100	LOC_Os05g19270	DIP-2424N|refseq:NP_015303|uniprotkb:P06777	DIP-2415N|refseq:NP_014551|uniprotkb:P25847	DIP20081014	two hybrid	-	9826691	S.cerevisiae	LOC_Os03g01100LOC_Os05g19270
LOC_Os05g05260	LOC_Os05g19270	DIP-2425N|refseq:NP_011098|uniprotkb:P06839	DIP-2415N|refseq:NP_014551|uniprotkb:P25847	DIP20081014	two hybrid	-	9826691	S.cerevisiae	LOC_Os05g05260LOC_Os05g19270
LOC_Os01g49680	LOC_Os05g19270	DIP-731N|refseq:NP_012123|uniprotkb:Q00578	DIP-2415N|refseq:NP_014551|uniprotkb:P25847	DIP20081014	coimmunoprecipitation	-	9826691	S.cerevisiae	LOC_Os01g49680LOC_Os05g19270
LOC_Os01g08540	LOC_Os04g58630	DIP-2423N|refseq:NP_010382|uniprotkb:Q03834	DIP-2422N|refseq:NP_010016|uniprotkb:P25336	DIP20081014	coimmunoprecipitation	-	8600025	S.cerevisiae	LOC_Os01g08540LOC_Os04g58630
LOC_Os05g07050	LOC_Os05g07050	DIP-2427N|refseq:NP_012035|uniprotkb:P33334	DIP-991N|refseq:NP_013217|uniprotkb:Q12186	DIP20081014	affinity chromatography technology	-	9150140	S.cerevisiae	LOC_Os05g07050LOC_Os05g07050
LOC_Os03g22690	LOC_Os03g22690	DIP-745N|refseq:NP_116657|uniprotkb:P34077	DIP-1459N|refseq:NP_010622|uniprotkb:P52918	DIP20081014	fluorescent resonance energy transfer	-	10678175	S.cerevisiae	LOC_Os03g22690LOC_Os03g22690
LOC_Os12g06890	LOC_Os12g06890	DIP-2389N|refseq:NP_013762|uniprotkb:Q02630	DIP-1459N|refseq:NP_010622|uniprotkb:P52918	DIP20081014	fluorescent resonance energy transfer	-	10678175	S.cerevisiae	LOC_Os12g06890LOC_Os12g06890
LOC_Os03g07580	LOC_Os03g07580	DIP-2074N|refseq:NP_011423|uniprotkb:P49687	DIP-1459N|refseq:NP_010622|uniprotkb:P52918	DIP20081014	fluorescent resonance energy transfer	-	10678175	S.cerevisiae	LOC_Os03g07580LOC_Os03g07580
LOC_Os03g63090	LOC_Os03g63090	DIP-1819N|refseq:NP_012912|uniprotkb:P33204	DIP-2222N|refseq:NP_013827|uniprotkb:Q04439	DIP20081014	two hybrid	-	10648568	S.cerevisiae	LOC_Os03g63090LOC_Os03g63090
LOC_Os05g45420	LOC_Os05g45420	DIP-18N|refseq:NP_010765|uniprotkb:P06782	DIP-1300N|refseq:NP_014690|uniprotkb:Q02794	DIP20081014	affinity chromatography technology	-	8114728	S.cerevisiae	LOC_Os05g45420LOC_Os05g45420
LOC_Os12g39070	LOC_Os12g39070	DIP-44N|refseq:NP_011075|uniprotkb:P13393	DIP-1300N|refseq:NP_014690|uniprotkb:Q02794	DIP20081014	two hybrid	-	7667094	S.cerevisiae	LOC_Os12g39070LOC_Os12g39070
LOC_Os02g08180	LOC_Os03g11440	DIP-2433N|refseq:NP_013482|uniprotkb:P32915	DIP-2432N|refseq:NP_010371|uniprotkb:P35179	DIP20081014	coimmunoprecipitation	-	7961662	S.cerevisiae	LOC_Os02g08180LOC_Os03g11440
LOC_Os04g42990	LOC_Os05g05260	DIP-2435N|refseq:NP_013105|uniprotkb:Q04673	DIP-2425N|refseq:NP_011098|uniprotkb:P06839	DIP20081014	two hybrid	-	8171014	S.cerevisiae	LOC_Os04g42990LOC_Os05g05260
LOC_Os04g42990	LOC_Os04g42990	DIP-2435N|refseq:NP_013105|uniprotkb:Q04673	DIP-2435N|refseq:NP_013105|uniprotkb:Q04673	DIP20081014	two hybrid	-	8171014	S.cerevisiae	LOC_Os04g42990LOC_Os04g42990
LOC_Os07g31340	LOC_Os07g31340	DIP-2373N|refseq:NP_013797|uniprotkb:P30771	DIP-2373N|refseq:NP_013797|uniprotkb:P30771	DIP20081014	two hybrid	-	8816462	S.cerevisiae	LOC_Os07g31340LOC_Os07g31340
LOC_Os01g10050	LOC_Os07g31340	DIP-2373N|refseq:NP_013797|uniprotkb:P30771	DIP-2438N|refseq:NP_014287|uniprotkb:P24783	DIP20081014	two hybrid	-	11585918	S.cerevisiae	LOC_Os01g10050LOC_Os07g31340
LOC_Os02g56210	LOC_Os07g31340	DIP-2373N|refseq:NP_013797|uniprotkb:P30771	DIP-969N|refseq:NP_014281|uniprotkb:P53550	DIP20081014	two hybrid	-	7883168	S.cerevisiae	LOC_Os02g56210LOC_Os07g31340
LOC_Os02g42040	LOC_Os07g31340	DIP-2373N|refseq:NP_013797|uniprotkb:P30771	DIP-2295N|refseq:NP_011944|uniprotkb:P38798	DIP20081014	two hybrid	-	9032286	S.cerevisiae	LOC_Os02g42040LOC_Os07g31340
LOC_Os07g31340	LOC_Os10g42320	DIP-2373N|refseq:NP_013797|uniprotkb:P30771	DIP-1827N|refseq:NP_012040|uniprotkb:P38861	DIP20081014	two hybrid	-	10445880	S.cerevisiae	LOC_Os07g31340LOC_Os10g42320
LOC_Os07g31340	LOC_Os07g31340	DIP-2373N|refseq:NP_013797|uniprotkb:P30771	DIP-2439N|refseq:NP_013467|uniprotkb:Q12129	DIP20081014	two hybrid	-	7883168	S.cerevisiae	LOC_Os07g31340LOC_Os07g31340
LOC_Os04g26841	LOC_Os07g31340	DIP-2373N|refseq:NP_013797|uniprotkb:P30771	DIP-2326N|refseq:NP_012666|uniprotkb:P46970	DIP20081014	two hybrid	-	7883168	S.cerevisiae	LOC_Os04g26841LOC_Os07g31340
LOC_Os07g31340	LOC_Os10g02630	DIP-663N|refseq:NP_012203|uniprotkb:Q00916	DIP-2373N|refseq:NP_013797|uniprotkb:P30771	DIP20081014	two hybrid	-	7883168	S.cerevisiae	LOC_Os07g31340LOC_Os10g02630
LOC_Os07g31340	LOC_Os07g31340	DIP-2373N|refseq:NP_013797|uniprotkb:P30771	DIP-2294N|refseq:NP_011586|uniprotkb:P48412	DIP20081014	two hybrid	-	8816462	S.cerevisiae	LOC_Os07g31340LOC_Os07g31340
LOC_Os03g22690	LOC_Os03g22690	DIP-745N|refseq:NP_116657|uniprotkb:P34077	DIP-866N|refseq:NP_011634|uniprotkb:P48837	DIP20081014	affinity chromatography technology	-	8565072	S.cerevisiae	LOC_Os03g22690LOC_Os03g22690
LOC_Os03g22690	LOC_Os03g22690	DIP-745N|refseq:NP_116657|uniprotkb:P34077	DIP-2429N|refseq:NP_013604|uniprotkb:P52593	DIP20081014	coimmunoprecipitation	-	9442897	S.cerevisiae	LOC_Os03g22690LOC_Os03g22690
LOC_Os03g22690	LOC_Os07g38760	DIP-1533N|refseq:NP_014039|uniprotkb:P32337	DIP-745N|refseq:NP_116657|uniprotkb:P34077	DIP20081014	coimmunoprecipitation	-	10678175	S.cerevisiae	LOC_Os03g22690LOC_Os07g38760
LOC_Os02g42040	LOC_Os02g42040	DIP-2295N|refseq:NP_011944|uniprotkb:P38798	DIP-2372N|refseq:NP_013365|uniprotkb:P14291	DIP20081014	two hybrid	-	9032286	S.cerevisiae	LOC_Os02g42040LOC_Os02g42040
LOC_Os02g42040	LOC_Os04g31320	DIP-2295N|refseq:NP_011944|uniprotkb:P38798	DIP-2443N|refseq:NP_014420|uniprotkb:P53628	DIP20081014	two hybrid	-	9032286	S.cerevisiae	LOC_Os02g42040LOC_Os04g31320
LOC_Os02g42040	LOC_Os06g13030	DIP-2331N|refseq:NP_010752|uniprotkb:P38904	DIP-2295N|refseq:NP_011944|uniprotkb:P38798	DIP20081014	two hybrid	-	9032286	S.cerevisiae	LOC_Os02g42040LOC_Os06g13030
LOC_Os02g42040	LOC_Os02g42040	DIP-2295N|refseq:NP_011944|uniprotkb:P38798	DIP-1443N|refseq:NP_009829|uniprotkb:P38346	DIP20081014	two hybrid	-	9032286	S.cerevisiae	LOC_Os02g42040LOC_Os02g42040
LOC_Os02g42040	LOC_Os02g42040	DIP-2295N|refseq:NP_011944|uniprotkb:P38798	DIP-1760N|refseq:NP_012902|uniprotkb:P36103	DIP20081014	two hybrid	-	9032286	S.cerevisiae	LOC_Os02g42040LOC_Os02g42040
LOC_Os03g44900	LOC_Os03g44900	DIP-2257N|refseq:NP_015397|uniprotkb:Q12514	DIP-2256N|refseq:NP_012226|uniprotkb:P06102	DIP20081014	two hybrid	-	9511744	S.cerevisiae	LOC_Os03g44900LOC_Os03g44900
LOC_Os07g42180	LOC_Os07g42180	DIP-760N|refseq:NP_012717|uniprotkb:P33418	DIP-1484N|refseq:NP_012494|uniprotkb:P14907	DIP20081014	biochemical	-	9774653	S.cerevisiae	LOC_Os07g42180LOC_Os07g42180
LOC_Os08g42000	LOC_Os08g42000	DIP-2245N|refseq:NP_010925|uniprotkb:P33331	DIP-1484N|refseq:NP_012494|uniprotkb:P14907	DIP20081014	two hybrid	-	9368653	S.cerevisiae	LOC_Os08g42000LOC_Os08g42000
LOC_Os01g42530	LOC_Os08g42000	DIP-1357N|refseq:NP_014828|uniprotkb:P32836	DIP-2245N|refseq:NP_010925|uniprotkb:P33331	DIP20081014	two hybrid	-	9368653	S.cerevisiae	LOC_Os01g42530LOC_Os08g42000
LOC_Os03g07580	LOC_Os08g42000	DIP-2074N|refseq:NP_011423|uniprotkb:P49687	DIP-2245N|refseq:NP_010925|uniprotkb:P33331	DIP20081014	affinity chromatography technology	-	8600522	S.cerevisiae	LOC_Os03g07580LOC_Os08g42000
LOC_Os08g42000	LOC_Os08g42000	DIP-2245N|refseq:NP_010925|uniprotkb:P33331	DIP-81N|refseq:NP_014741|uniprotkb:P20676	DIP20081014	two hybrid	-	9368653	S.cerevisiae	LOC_Os08g42000LOC_Os08g42000
LOC_Os05g06350	LOC_Os08g42000	DIP-728N|refseq:NP_014210|uniprotkb:Q02821	DIP-2245N|refseq:NP_010925|uniprotkb:P33331	DIP20081014	affinity chromatography technology	-	8600522	S.cerevisiae	LOC_Os05g06350LOC_Os08g42000
LOC_Os10g33770	LOC_Os10g33770	DIP-2358N|refseq:NP_014803|uniprotkb:Q99189	DIP-81N|refseq:NP_014741|uniprotkb:P20676	DIP20081014	affinity chromatography technology	-	9368759	S.cerevisiae	LOC_Os10g33770LOC_Os10g33770
LOC_Os01g42530	LOC_Os01g42530	DIP-1357N|refseq:NP_014828|uniprotkb:P32836	DIP-2449N|refseq:NP_011499|uniprotkb:P32767	DIP20081014	affinity chromatography technology	-	10617640	S.cerevisiae	LOC_Os01g42530LOC_Os01g42530
LOC_Os02g53420	LOC_Os07g41330	DIP-2108N|refseq:NP_012392|uniprotkb:P39515	DIP-411N|refseq:NP_012579|uniprotkb:P12398	DIP20081014	affinity chromatography technology	-	9171336	S.cerevisiae	LOC_Os02g53420LOC_Os07g41330
LOC_Os02g53420	LOC_Os03g02390	DIP-2451N|refseq:NP_014414|uniprotkb:P32897	DIP-411N|refseq:NP_012579|uniprotkb:P12398	DIP20081014	coimmunoprecipitation	-	9171336	S.cerevisiae	LOC_Os02g53420LOC_Os03g02390
LOC_Os02g53420	LOC_Os06g02620	DIP-764N|refseq:NP_116638|uniprotkb:P35191	DIP-411N|refseq:NP_012579|uniprotkb:P12398	DIP20081014	affinity chromatography technology	-	9155010	S.cerevisiae	LOC_Os02g53420LOC_Os06g02620
LOC_Os05g38530	LOC_Os10g33770	DIP-2253N|refseq:NP_009396|uniprotkb:P10591	DIP-2358N|refseq:NP_014803|uniprotkb:Q99189	DIP20081014	affinity chromatography technology	-	9545233	S.cerevisiae	LOC_Os05g38530LOC_Os10g33770
LOC_Os10g33770	LOC_Os10g33770	DIP-2358N|refseq:NP_014803|uniprotkb:Q99189	DIP-2314N|refseq:NP_012151|uniprotkb:P40477	DIP20081014	affinity chromatography technology	-	9412460	S.cerevisiae	LOC_Os10g33770LOC_Os10g33770
LOC_Os08g07960	LOC_Os08g07960	DIP-2452N|refseq:NP_011033|uniprotkb:P40066	DIP-2313N|refseq:NP_010478|uniprotkb:P49686	DIP20081014	two hybrid	-	8970155	S.cerevisiae	LOC_Os08g07960LOC_Os08g07960
LOC_Os04g59494	LOC_Os04g59494	DIP-1399N|refseq:NP_009573|uniprotkb:P38217	DIP-2313N|refseq:NP_010478|uniprotkb:P49686	DIP20081014	two hybrid	-	9368759	S.cerevisiae	LOC_Os04g59494LOC_Os04g59494
LOC_Os08g07960	LOC_Os12g06890	DIP-2389N|refseq:NP_013762|uniprotkb:Q02630	DIP-2452N|refseq:NP_011033|uniprotkb:P40066	DIP20081014	two hybrid	-	11283351	S.cerevisiae	LOC_Os08g07960LOC_Os12g06890
LOC_Os05g06350	LOC_Os05g06350	DIP-728N|refseq:NP_014210|uniprotkb:Q02821	DIP-2313N|refseq:NP_010478|uniprotkb:P49686	DIP20081014	two hybrid	-	8970155	S.cerevisiae	LOC_Os05g06350LOC_Os05g06350
LOC_Os05g06350	LOC_Os08g07960	DIP-728N|refseq:NP_014210|uniprotkb:Q02821	DIP-2452N|refseq:NP_011033|uniprotkb:P40066	DIP20081014	two hybrid	-	8970155	S.cerevisiae	LOC_Os05g06350LOC_Os08g07960
LOC_Os04g59494	LOC_Os04g59494	DIP-1399N|refseq:NP_009573|uniprotkb:P38217	DIP-866N|refseq:NP_011634|uniprotkb:P48837	DIP20081014	affinity chromatography technology	-	9368759	S.cerevisiae	LOC_Os04g59494LOC_Os04g59494
LOC_Os10g33770	LOC_Os10g33770	DIP-2358N|refseq:NP_014803|uniprotkb:Q99189	DIP-866N|refseq:NP_011634|uniprotkb:P48837	DIP20081014	two hybrid	-	9368759	S.cerevisiae	LOC_Os10g33770LOC_Os10g33770
LOC_Os06g20090	LOC_Os06g20090	DIP-2450N|refseq:NP_009474|uniprotkb:P38181	DIP-913N|refseq:NP_012474|uniprotkb:P40368	DIP20081014	coimmunoprecipitation	-	8628268	S.cerevisiae	LOC_Os06g20090LOC_Os06g20090
LOC_Os01g13430	LOC_Os05g06350	DIP-1131N|refseq:NP_011276|uniprotkb:P33307	DIP-728N|refseq:NP_014210|uniprotkb:Q02821	DIP20081014	coimmunoprecipitation	-	9857050	S.cerevisiae	LOC_Os01g13430LOC_Os05g06350
LOC_Os05g28290	LOC_Os08g33390	DIP-2315N|refseq:NP_011418|uniprotkb:P21827	DIP-838N|refseq:NP_010285|uniprotkb:P41920	DIP20081014	two hybrid	-	9121474	S.cerevisiae	LOC_Os05g28290LOC_Os08g33390
LOC_Os06g44030	LOC_Os12g39070	DIP-740N|refseq:NP_009757|uniprotkb:P38129	DIP-44N|refseq:NP_011075|uniprotkb:P13393	DIP20081014	coimmunoprecipitation	-	9488488	S.cerevisiae	LOC_Os06g44030LOC_Os12g39070
LOC_Os01g32750	LOC_Os06g44030	DIP-981N|refseq:NP_011403|uniprotkb:P53040	DIP-740N|refseq:NP_009757|uniprotkb:P38129	DIP20081014	coimmunoprecipitation	-	9488488	S.cerevisiae	LOC_Os01g32750LOC_Os06g44030
LOC_Os03g29470	LOC_Os06g44030	DIP-740N|refseq:NP_009757|uniprotkb:P38129	DIP-925N|refseq:NP_013963|uniprotkb:Q05027	DIP20081014	coimmunoprecipitation	-	9488488	S.cerevisiae	LOC_Os03g29470LOC_Os06g44030
LOC_Os01g49010	LOC_Os01g49010	DIP-2287N|refseq:NP_015488|uniprotkb:P54791	DIP-2284N|refseq:NP_013646|uniprotkb:P54784	DIP20081014	coimmunoprecipitation	-	9001208	S.cerevisiae	LOC_Os01g49010LOC_Os01g49010
LOC_Os03g08640	LOC_Os03g08640	DIP-2285N|refseq:NP_009616|uniprotkb:P32833	DIP-2286N|refseq:NP_013097|uniprotkb:P54790	DIP20081014	anti bait coimmunoprecipitation	-	18647841	S.cerevisiae	LOC_Os03g08640LOC_Os03g08640
LOC_Os01g49010	LOC_Os03g08640	DIP-2287N|refseq:NP_015488|uniprotkb:P54791	DIP-2285N|refseq:NP_009616|uniprotkb:P32833	DIP20081014	tandem affinity purification	-	11805826	S.cerevisiae	LOC_Os01g49010LOC_Os03g08640
LOC_Os01g49010	LOC_Os01g49010	DIP-2287N|refseq:NP_015488|uniprotkb:P54791	DIP-2286N|refseq:NP_013097|uniprotkb:P54790	DIP20081014	coimmunoprecipitation	-	9001208	S.cerevisiae	LOC_Os01g49010LOC_Os01g49010
LOC_Os01g49010	LOC_Os01g49010	DIP-2287N|refseq:NP_015488|uniprotkb:P54791	DIP-2288N|refseq:NP_014138|uniprotkb:P50874	DIP20081014	anti bait coimmunoprecipitation	-	18647841	S.cerevisiae	LOC_Os01g49010LOC_Os01g49010
LOC_Os04g32550	LOC_Os05g23600	DIP-2455N|refseq:NP_014746|uniprotkb:P46964	DIP-2454N|refseq:NP_012532|uniprotkb:P41543	DIP20081014	coimmunoprecipitation	-	9405463	S.cerevisiae	LOC_Os04g32550LOC_Os05g23600
LOC_Os04g57890	LOC_Os05g23600	DIP-2459N|refseq:NP_011493|uniprotkb:P39007	DIP-2454N|refseq:NP_012532|uniprotkb:P41543	DIP20081014	coimmunoprecipitation	-	9405463	S.cerevisiae	LOC_Os04g57890LOC_Os05g23600
LOC_Os05g23600	LOC_Os07g10830	DIP-2454N|refseq:NP_012532|uniprotkb:P41543	DIP-676N|refseq:NP_010914|uniprotkb:P33767	DIP20081014	coimmunoprecipitation	-	12974639	S.cerevisiae	LOC_Os05g23600LOC_Os07g10830
LOC_Os04g32550	LOC_Os04g32550	DIP-2455N|refseq:NP_014746|uniprotkb:P46964	DIP-2457N|refseq:NP_010049|uniprotkb:Q99380	DIP20081014	coimmunoprecipitation	-	9405463	S.cerevisiae	LOC_Os04g32550LOC_Os04g32550
LOC_Os04g32550	LOC_Os04g57890	DIP-2455N|refseq:NP_014746|uniprotkb:P46964	DIP-2459N|refseq:NP_011493|uniprotkb:P39007	DIP20081014	coimmunoprecipitation	-	9405463	S.cerevisiae	LOC_Os04g32550LOC_Os04g57890
LOC_Os04g32550	LOC_Os04g32550	DIP-2455N|refseq:NP_014746|uniprotkb:P46964	DIP-2460N|refseq:NP_013869|uniprotkb:Q02795	DIP20081014	coimmunoprecipitation	-	9405463	S.cerevisiae	LOC_Os04g32550LOC_Os04g32550
LOC_Os04g32550	LOC_Os07g10830	DIP-676N|refseq:NP_010914|uniprotkb:P33767	DIP-2455N|refseq:NP_014746|uniprotkb:P46964	DIP20081014	coimmunoprecipitation	-	9405463	S.cerevisiae	LOC_Os04g32550LOC_Os07g10830
LOC_Os07g10830	LOC_Os07g10830	DIP-676N|refseq:NP_010914|uniprotkb:P33767	DIP-2456N|refseq:NP_014728|uniprotkb:P48439	DIP20081014	coimmunoprecipitation	-	9405463	S.cerevisiae	LOC_Os07g10830LOC_Os07g10830
LOC_Os04g57890	LOC_Os05g44360	DIP-2459N|refseq:NP_011493|uniprotkb:P39007	DIP-2457N|refseq:NP_010049|uniprotkb:Q99380	DIP20081014	coimmunoprecipitation	-	9405463	S.cerevisiae	LOC_Os04g57890LOC_Os05g44360
LOC_Os04g57890	LOC_Os05g44360	DIP-2459N|refseq:NP_011493|uniprotkb:P39007	DIP-2458N|refseq:NP_011288|uniprotkb:Q92316	DIP20081014	coimmunoprecipitation	-	9405463	S.cerevisiae	LOC_Os04g57890LOC_Os05g44360
LOC_Os07g10830	LOC_Os07g10830	DIP-676N|refseq:NP_010914|uniprotkb:P33767	DIP-2460N|refseq:NP_013869|uniprotkb:Q02795	DIP20081014	tandem affinity purification	-	11805826	S.cerevisiae	LOC_Os07g10830LOC_Os07g10830
LOC_Os06g44030	LOC_Os06g44030	DIP-740N|refseq:NP_009757|uniprotkb:P38129	DIP-107N|refseq:NP_011907|uniprotkb:P34162	DIP20081014	coimmunoprecipitation	-	9488488	S.cerevisiae	LOC_Os06g44030LOC_Os06g44030
LOC_Os08g08830	LOC_Os09g02700	DIP-2275N|refseq:NP_011092|uniprotkb:P04147	DIP-944N|refseq:NP_010514|uniprotkb:P39081	DIP20081014	biochemical	-	9199303	S.cerevisiae	LOC_Os08g08830LOC_Os09g02700
LOC_Os09g02700	LOC_Os12g38380	DIP-2275N|refseq:NP_011092|uniprotkb:P04147	DIP-1488N|refseq:NP_013777|uniprotkb:P25298	DIP20081014	biochemical	-	9199303	S.cerevisiae	LOC_Os09g02700LOC_Os12g38380
LOC_Os06g48310	LOC_Os09g02700	DIP-1489N|refseq:NP_011471|uniprotkb:P25299	DIP-2275N|refseq:NP_011092|uniprotkb:P04147	DIP20081014	biochemical	-	9199303	S.cerevisiae	LOC_Os06g48310LOC_Os09g02700
LOC_Os09g02700	LOC_Os09g02700	DIP-2275N|refseq:NP_011092|uniprotkb:P04147	DIP-1516N|refseq:NP_009445|uniprotkb:P24583	DIP20081014	two hybrid	-	9819425	S.cerevisiae	LOC_Os09g02700LOC_Os09g02700
LOC_Os09g02700	LOC_Os09g02700	DIP-2275N|refseq:NP_011092|uniprotkb:P04147	DIP-2465N|refseq:NP_009342|uniprotkb:P39715	DIP20081014	two hybrid	-	9819425	S.cerevisiae	LOC_Os09g02700LOC_Os09g02700
LOC_Os06g21470	LOC_Os06g21470	DIP-2297N|refseq:NP_012927|uniprotkb:P29468	DIP-2029N|refseq:NP_012626|uniprotkb:P45976	DIP20081014	tandem affinity purification	-	11805826	S.cerevisiae	LOC_Os06g21470LOC_Os06g21470
LOC_Os02g08480	LOC_Os06g21470	DIP-2297N|refseq:NP_012927|uniprotkb:P29468	DIP-1476N|refseq:NP_011562|uniprotkb:P53044	DIP20081014	two hybrid	-	9236779	S.cerevisiae	LOC_Os02g08480LOC_Os06g21470
LOC_Os06g21470	LOC_Os09g39590	DIP-2468N|refseq:NP_013216|uniprotkb:Q12102	DIP-2297N|refseq:NP_012927|uniprotkb:P29468	DIP20081014	coimmunoprecipitation	-	10523662	S.cerevisiae	LOC_Os06g21470LOC_Os09g39590
LOC_Os03g63590	LOC_Os06g21470	DIP-2297N|refseq:NP_012927|uniprotkb:P29468	DIP-2470N|refseq:NP_013379|uniprotkb:Q06224	DIP20081014	coimmunoprecipitation	-	10523662	S.cerevisiae	LOC_Os03g63590LOC_Os06g21470
LOC_Os06g21470	LOC_Os06g21470	DIP-2297N|refseq:NP_012927|uniprotkb:P29468	DIP-2028N|refseq:NP_015432|uniprotkb:Q06102	DIP20081014	tandem affinity purification	-	11805826	S.cerevisiae	LOC_Os06g21470LOC_Os06g21470
LOC_Os05g22670	LOC_Os12g39070	DIP-2347N|refseq:NP_014837|uniprotkb:P32773	DIP-44N|refseq:NP_011075|uniprotkb:P13393	DIP20081014	comigration in non denaturing gel electrophoresis	-	8183347	S.cerevisiae	LOC_Os05g22670LOC_Os12g39070
LOC_Os05g22670	LOC_Os09g36440	DIP-2347N|refseq:NP_014837|uniprotkb:P32773	DIP-701N|refseq:NP_015411|uniprotkb:P29055	DIP20081014	comigration in non denaturing gel electrophoresis	-	8183347	S.cerevisiae	LOC_Os05g22670LOC_Os09g36440
LOC_Os05g01710	LOC_Os12g39070	DIP-2348N|refseq:NP_012865|uniprotkb:P32774	DIP-44N|refseq:NP_011075|uniprotkb:P13393	DIP20081014	x-ray crystallography	-	8629014	S.cerevisiae	LOC_Os05g01710LOC_Os12g39070
LOC_Os05g01710	LOC_Os09g36440	DIP-2348N|refseq:NP_012865|uniprotkb:P32774	DIP-701N|refseq:NP_015411|uniprotkb:P29055	DIP20081014	comigration in non denaturing gel electrophoresis	-	8183347	S.cerevisiae	LOC_Os05g01710LOC_Os09g36440
LOC_Os03g63940	LOC_Os03g63940	DIP-592N|refseq:NP_011400|uniprotkb:P12904	DIP-777N|refseq:NP_010710|uniprotkb:P32578	DIP20081014	two hybrid	-	9121458	S.cerevisiae	LOC_Os03g63940LOC_Os03g63940
LOC_Os04g01970	LOC_Os05g05230	DIP-1150N|refseq:NP_014933|uniprotkb:P22082	DIP-2471N|refseq:NP_012359|uniprotkb:P32591	DIP20081014	two hybrid	-	7623818	S.cerevisiae	LOC_Os04g01970LOC_Os05g05230
LOC_Os08g08830	LOC_Os08g08830	DIP-944N|refseq:NP_010514|uniprotkb:P39081	DIP-944N|refseq:NP_010514|uniprotkb:P39081	DIP20081014	two hybrid	-	9199303	S.cerevisiae	LOC_Os08g08830LOC_Os08g08830
LOC_Os02g14790	LOC_Os03g57210	DIP-2473N|refseq:NP_013292|uniprotkb:P80667	DIP-1501N|refseq:NP_010426|uniprotkb:P39108	DIP20081014	coimmunoprecipitation	-	9425153	S.cerevisiae	LOC_Os02g14790LOC_Os03g57210
LOC_Os02g14790	LOC_Os02g14790	DIP-1501N|refseq:NP_010426|uniprotkb:P39108	DIP-2474N|refseq:NP_014185|uniprotkb:P40155	DIP20081014	coimmunoprecipitation	-	10087260	S.cerevisiae	LOC_Os02g14790LOC_Os02g14790
LOC_Os02g14790	LOC_Os02g14790	DIP-1501N|refseq:NP_010426|uniprotkb:P39108	DIP-2475N|refseq:NP_010530|uniprotkb:P35056	DIP20081014	coimmunoprecipitation	-	10087260	S.cerevisiae	LOC_Os02g14790LOC_Os02g14790
LOC_Os09g36440	LOC_Os09g36440	DIP-701N|refseq:NP_015411|uniprotkb:P29055	DIP-911N|refseq:NP_116692|uniprotkb:P07270	DIP20081014	affinity chromatography technology	-	10077585	S.cerevisiae	LOC_Os09g36440LOC_Os09g36440
LOC_Os01g01700	LOC_Os11g26910	DIP-1236N|refseq:NP_010615|uniprotkb:P52286	DIP-1373N|refseq:NP_014508|uniprotkb:Q08273	DIP20081014	coimmunoprecipitation	-	10213691	S.cerevisiae	LOC_Os01g01700LOC_Os11g26910
LOC_Os12g36670	LOC_Os12g36670	DIP-2484N|refseq:NP_012586|uniprotkb:P06779	DIP-595N|refseq:NP_013547|uniprotkb:P06701	DIP20081014	biochemical	-	7958876	S.cerevisiae	LOC_Os12g36670LOC_Os12g36670
LOC_Os01g01960	LOC_Os06g38470	DIP-597N|refseq:NP_014639|uniprotkb:P22579	DIP-681N|refseq:NP_014069|uniprotkb:P32561	DIP20081014	affinity chromatography technology	-	9234741	S.cerevisiae	LOC_Os01g01960LOC_Os06g38470
LOC_Os01g01960	LOC_Os05g01020	DIP-597N|refseq:NP_014639|uniprotkb:P22579	DIP-1725N|refseq:NP_013769|uniprotkb:P46679	DIP20081014	two hybrid	-	9393435	S.cerevisiae	LOC_Os01g01960LOC_Os05g01020
LOC_Os01g01960	LOC_Os05g01020	DIP-597N|refseq:NP_014639|uniprotkb:P22579	DIP-2486N|refseq:NP_010453|uniprotkb:Q12427	DIP20081014	two hybrid	-	9393435	S.cerevisiae	LOC_Os01g01960LOC_Os05g01020
LOC_Os01g01960	LOC_Os05g01020	DIP-597N|refseq:NP_014639|uniprotkb:P22579	DIP-2487N|refseq:NP_013732|uniprotkb:P50104	DIP20081014	two hybrid	-	9393435	S.cerevisiae	LOC_Os01g01960LOC_Os05g01020
LOC_Os01g01960	LOC_Os05g01020	DIP-597N|refseq:NP_014639|uniprotkb:P22579	DIP-827N|refseq:NP_012048|uniprotkb:P38699	DIP20081014	two hybrid	-	9393435	S.cerevisiae	LOC_Os01g01960LOC_Os05g01020
LOC_Os01g01960	LOC_Os05g01020	DIP-597N|refseq:NP_014639|uniprotkb:P22579	DIP-2488N|refseq:NP_012851|uniprotkb:P36085	DIP20081014	two hybrid	-	9393435	S.cerevisiae	LOC_Os01g01960LOC_Os05g01020
LOC_Os01g08400	LOC_Os02g03450	DIP-2490N|refseq:NP_011832|uniprotkb:P38736	DIP-2489N|refseq:NP_013126|uniprotkb:Q01590	DIP20081014	coimmunoprecipitation	-	9427746	S.cerevisiae	LOC_Os01g08400LOC_Os02g03450
LOC_Os07g09680	LOC_Os07g13530	DIP-2492N|refseq:NP_116650|uniprotkb:P07560	DIP-1423N|refseq:NP_015342|uniprotkb:P32601	DIP20081014	coimmunoprecipitation	-	11805837	S.cerevisiae	LOC_Os07g09680LOC_Os07g13530
LOC_Os07g09680	LOC_Os07g16970	DIP-785N|refseq:NP_011062|uniprotkb:P39958	DIP-2492N|refseq:NP_116650|uniprotkb:P07560	DIP20081014	coimmunoprecipitation	-	11805837	S.cerevisiae	LOC_Os07g09680LOC_Os07g16970
LOC_Os03g57310	LOC_Os06g39050	DIP-2494N|refseq:NP_015092|uniprotkb:P32867	DIP-1460N|refseq:NP_011523|uniprotkb:P40357	DIP20081014	affinity chromatography technology	-	9195974	S.cerevisiae	LOC_Os03g57310LOC_Os06g39050
LOC_Os01g15110	LOC_Os05g44310	DIP-2497N|refseq:NP_009636|uniprotkb:P18759	DIP-2021N|refseq:NP_014679|uniprotkb:P32854	DIP20081014	affinity chromatography technology	-	9201718	S.cerevisiae	LOC_Os01g15110LOC_Os05g44310
LOC_Os06g04450	LOC_Os06g04450	DIP-2498N|refseq:NP_010448|uniprotkb:P30619	DIP-2499N|refseq:NP_014447|uniprotkb:P53604	DIP20081014	two hybrid	-	9207091	S.cerevisiae	LOC_Os06g04450LOC_Os06g04450
LOC_Os08g27070	LOC_Os09g30412	DIP-2311N|refseq:NP_012805|uniprotkb:P28707	DIP-1524N|refseq:NP_013911|uniprotkb:P15108	DIP20081014	affinity chromatography technology	-	9632755	S.cerevisiae	LOC_Os08g27070LOC_Os09g30412
LOC_Os12g39070	LOC_Os12g39070	DIP-44N|refseq:NP_011075|uniprotkb:P13393	DIP-1596N|refseq:NP_013997|uniprotkb:P53437	DIP20081014	affinity chromatography technology	-	9632758	S.cerevisiae	LOC_Os12g39070LOC_Os12g39070
LOC_Os02g10640	LOC_Os02g11050	DIP-1589N|refseq:NP_014902|uniprotkb:P53549	DIP-979N|refseq:NP_011467|uniprotkb:Q01939	DIP20081014	two hybrid	-	8955118	S.cerevisiae	LOC_Os02g10640LOC_Os02g11050
LOC_Os05g05860	LOC_Os08g08200	DIP-611N|refseq:NP_010141|uniprotkb:P04050	DIP-2503N|refseq:NP_009795|uniprotkb:P32783	DIP20081014	affinity chromatography technology	-	9407024	S.cerevisiae	LOC_Os05g05860LOC_Os08g08200
LOC_Os04g50990	LOC_Os05g37330	DIP-580N|refseq:NP_010670|uniprotkb:P02400	DIP-2505N|refseq:NP_010706|uniprotkb:P17079	DIP20081014	cross-linking study	-	3058476	S.cerevisiae	LOC_Os04g50990LOC_Os05g37330
LOC_Os04g50990	LOC_Os08g02340	DIP-2505N|refseq:NP_010706|uniprotkb:P17079	DIP-1583N|refseq:NP_010202|uniprotkb:P05318	DIP20081014	cross-linking study	-	3058476	S.cerevisiae	LOC_Os04g50990LOC_Os08g02340
LOC_Os11g11390	LOC_Os11g11390	DIP-2507N|refseq:NP_013176|uniprotkb:P41805	DIP-2508N|refseq:NP_012277|uniprotkb:P35184	DIP20081014	two hybrid	-	9271392	S.cerevisiae	LOC_Os11g11390LOC_Os11g11390
LOC_Os02g02510	LOC_Os03g44484	DIP-14N|refseq:NP_014794|uniprotkb:P08518	DIP-55N|refseq:NP_012395|uniprotkb:P20433	DIP20081014	biochemical	-	10777588	S.cerevisiae	LOC_Os02g02510LOC_Os03g44484
LOC_Os01g59140	LOC_Os03g44484	DIP-14N|refseq:NP_014794|uniprotkb:P08518	DIP-71N|refseq:NP_009712|uniprotkb:P20434	DIP20081014	biochemical	-	10777588	S.cerevisiae	LOC_Os01g59140LOC_Os03g44484
LOC_Os02g02510	LOC_Os09g02284	DIP-837N|refseq:NP_012243|uniprotkb:P16370	DIP-55N|refseq:NP_012395|uniprotkb:P20433	DIP20081014	tandem affinity purification	-	11805826	S.cerevisiae	LOC_Os02g02510LOC_Os09g02284
LOC_Os01g59140	LOC_Os02g02510	DIP-71N|refseq:NP_009712|uniprotkb:P20434	DIP-55N|refseq:NP_012395|uniprotkb:P20433	DIP20081014	biochemical	-	10777588	S.cerevisiae	LOC_Os01g59140LOC_Os02g02510
LOC_Os02g02510	LOC_Os05g05860	DIP-55N|refseq:NP_012395|uniprotkb:P20433	DIP-611N|refseq:NP_010141|uniprotkb:P04050	DIP20081014	biochemical	-	10777588	S.cerevisiae	LOC_Os02g02510LOC_Os05g05860
LOC_Os05g46560	LOC_Os05g46560	DIP-2509N|refseq:NP_013962|uniprotkb:P11745	DIP-2130N|refseq:NP_013220|uniprotkb:Q99176	DIP20081014	two hybrid	-	9790597	S.cerevisiae	LOC_Os05g46560LOC_Os05g46560
LOC_Os03g50390	LOC_Os05g44210	DIP-2510N|refseq:NP_116620|uniprotkb:P43565	DIP-744N|refseq:NP_009684|uniprotkb:Q00764	DIP20081014	two hybrid	-	9744870	S.cerevisiae	LOC_Os03g50390LOC_Os05g44210
LOC_Os06g21340	LOC_Os06g21340	DIP-1231N|refseq:NP_010146|uniprotkb:Q12434	DIP-1040N|refseq:NP_015491|uniprotkb:P06780	DIP20081014	coimmunoprecipitation	-	9242378	S.cerevisiae	LOC_Os06g21340LOC_Os06g21340
LOC_Os02g53680	LOC_Os02g53680	DIP-2512N|refseq:NP_009404|uniprotkb:P22336	DIP-3N|refseq:NP_013680|uniprotkb:P06778	DIP20081014	two hybrid	-	9632824	S.cerevisiae	LOC_Os02g53680LOC_Os02g53680
LOC_Os01g57110	LOC_Os01g57110	DIP-697N|refseq:NP_009672|uniprotkb:P31244	DIP-2484N|refseq:NP_012586|uniprotkb:P06779	DIP20081014	coimmunoprecipitation	-	11805837	S.cerevisiae	LOC_Os01g57110LOC_Os01g57110
LOC_Os08g33082	LOC_Os12g36670	DIP-2484N|refseq:NP_012586|uniprotkb:P06779	DIP-1547N|refseq:NP_011089|uniprotkb:P14736	DIP20081014	two hybrid	-	9001217	S.cerevisiae	LOC_Os08g33082LOC_Os12g36670
LOC_Os03g57790	LOC_Os07g07240	DIP-1555N|refseq:NP_011457|uniprotkb:P06104	DIP-2517N|refseq:NP_011700|uniprotkb:P19812	DIP20081014	affinity chromatography technology	-	10581257	S.cerevisiae	LOC_Os03g57790LOC_Os07g07240
LOC_Os02g42230	LOC_Os02g42230	DIP-2518N|refseq:NP_014087|uniprotkb:P26754	DIP-3N|refseq:NP_013680|uniprotkb:P06778	DIP20081014	two hybrid	-	9632824	S.cerevisiae	LOC_Os02g42230LOC_Os02g42230
LOC_Os11g40150	LOC_Os11g40150	DIP-195N|refseq:NP_011021|uniprotkb:P25454	DIP-195N|refseq:NP_011021|uniprotkb:P25454	DIP20081014	two hybrid	-	7958917	S.cerevisiae	LOC_Os11g40150LOC_Os11g40150
LOC_Os01g49680	LOC_Os05g05260	DIP-2425N|refseq:NP_011098|uniprotkb:P06839	DIP-731N|refseq:NP_012123|uniprotkb:Q00578	DIP20081014	coimmunoprecipitation	-	8171014	S.cerevisiae	LOC_Os01g49680LOC_Os05g05260
LOC_Os03g01100	LOC_Os10g37490	DIP-1545N|refseq:NP_013614|uniprotkb:P06838	DIP-2424N|refseq:NP_015303|uniprotkb:P06777	DIP20081014	coimmunoprecipitation	-	1518857	S.cerevisiae	LOC_Os03g01100LOC_Os10g37490
LOC_Os07g38760	LOC_Os12g06870	DIP-2351N|refseq:NP_012855|uniprotkb:Q02629	DIP-1533N|refseq:NP_014039|uniprotkb:P32337	DIP20081014	affinity chromatography technology	-	11387327	S.cerevisiae	LOC_Os07g38760LOC_Os12g06870
LOC_Os07g38760	LOC_Os12g06890	DIP-2389N|refseq:NP_013762|uniprotkb:Q02630	DIP-1533N|refseq:NP_014039|uniprotkb:P32337	DIP20081014	affinity chromatography technology	-	11387327	S.cerevisiae	LOC_Os07g38760LOC_Os12g06890
LOC_Os03g07580	LOC_Os07g38760	DIP-2074N|refseq:NP_011423|uniprotkb:P49687	DIP-1533N|refseq:NP_014039|uniprotkb:P32337	DIP20081014	filter binding	-	9864357	S.cerevisiae	LOC_Os03g07580LOC_Os07g38760
LOC_Os03g49420	LOC_Os07g38760	DIP-1533N|refseq:NP_014039|uniprotkb:P32337	DIP-1467N|refseq:NP_013873|uniprotkb:Q03790	DIP20081014	affinity chromatography technology	-	9864357	S.cerevisiae	LOC_Os03g49420LOC_Os07g38760
LOC_Os08g21660	LOC_Os10g41960	DIP-2520N|refseq:NP_013866|uniprotkb:P40217	DIP-2519N|refseq:NP_015006|uniprotkb:P06103	DIP20081014	coimmunoprecipitation	-	9671501	S.cerevisiae	LOC_Os08g21660LOC_Os10g41960
LOC_Os02g54700	LOC_Os10g41960	DIP-1704N|refseq:NP_010717|uniprotkb:Q04067	DIP-2519N|refseq:NP_015006|uniprotkb:P06103	DIP20081014	affinity chromatography technology	-	9660829	S.cerevisiae	LOC_Os02g54700LOC_Os10g41960
LOC_Os02g55300	LOC_Os03g07080	DIP-1957N|refseq:NP_014450|uniprotkb:P39008	DIP-2522N|refseq:NP_009381|uniprotkb:P31384	DIP20081014	two hybrid	-	7791755	S.cerevisiae	LOC_Os02g55300LOC_Os03g07080
LOC_Os02g56130	LOC_Os02g56130	DIP-2417N|refseq:NP_009645|uniprotkb:P15873	DIP-2523N|refseq:NP_012577|uniprotkb:P47110	DIP20081014	two hybrid	-	9677405	S.cerevisiae	LOC_Os02g56130LOC_Os02g56130
LOC_Os02g56130	LOC_Os11g36390	DIP-2417N|refseq:NP_009645|uniprotkb:P15873	DIP-2527N|refseq:NP_014860|uniprotkb:P38630	DIP20081014	affinity chromatography technology	-	8995429	S.cerevisiae	LOC_Os02g56130LOC_Os11g36390
LOC_Os02g56130	LOC_Os12g07720	DIP-2528N|refseq:NP_012602|uniprotkb:P40348	DIP-2417N|refseq:NP_009645|uniprotkb:P15873	DIP20081014	affinity chromatography technology	-	8995429	S.cerevisiae	LOC_Os02g56130LOC_Os12g07720
LOC_Os02g53500	LOC_Os02g56130	DIP-2529N|refseq:NP_014109|uniprotkb:P38629	DIP-2417N|refseq:NP_009645|uniprotkb:P15873	DIP20081014	affinity chromatography technology	-	8995429	S.cerevisiae	LOC_Os02g53500LOC_Os02g56130
LOC_Os02g56130	LOC_Os04g48060	DIP-2417N|refseq:NP_009645|uniprotkb:P15873	DIP-2530N|refseq:NP_014547|uniprotkb:P40339	DIP20081014	affinity chromatography technology	-	8995429	S.cerevisiae	LOC_Os02g56130LOC_Os04g48060
LOC_Os02g56130	LOC_Os03g57870	DIP-2417N|refseq:NP_009645|uniprotkb:P15873	DIP-2531N|refseq:NP_009644|uniprotkb:P38251	DIP20081014	affinity chromatography technology	-	8995429	S.cerevisiae	LOC_Os02g56130LOC_Os03g57870
LOC_Os02g30800	LOC_Os05g06840	DIP-2533N|refseq:NP_015501|uniprotkb:P24482	DIP-2532N|refseq:NP_014137|uniprotkb:P21951	DIP20081014	electron tomography	-	16369485	S.cerevisiae	LOC_Os02g30800LOC_Os05g06840
LOC_Os02g30800	LOC_Os02g30800	DIP-2532N|refseq:NP_014137|uniprotkb:P21951	DIP-2532N|refseq:NP_014137|uniprotkb:P21951	DIP20081014	two hybrid	-	9792727	S.cerevisiae	LOC_Os02g30800LOC_Os02g30800
LOC_Os01g64820	LOC_Os02g30800	DIP-2526N|refseq:NP_014297|uniprotkb:P13382	DIP-2532N|refseq:NP_014137|uniprotkb:P21951	DIP20081014	coimmunoprecipitation	-	2037567	S.cerevisiae	LOC_Os01g64820LOC_Os02g30800
LOC_Os02g30800	LOC_Os05g29010	DIP-2532N|refseq:NP_014137|uniprotkb:P21951	DIP-2534N|refseq:NP_012273|uniprotkb:P10363	DIP20081014	affinity chromatography technology	-	6376490	S.cerevisiae	LOC_Os02g30800LOC_Os05g29010
LOC_Os02g30800	LOC_Os07g22400	DIP-2535N|refseq:NP_012879|uniprotkb:P20457	DIP-2532N|refseq:NP_014137|uniprotkb:P21951	DIP20081014	affinity chromatography technology	-	6376490	S.cerevisiae	LOC_Os02g30800LOC_Os07g22400
LOC_Os01g64820	LOC_Os12g13950	DIP-2526N|refseq:NP_014297|uniprotkb:P13382	DIP-2536N|refseq:NP_009518|uniprotkb:P38121	DIP20081014	tandem affinity purification	-	11805826	S.cerevisiae	LOC_Os01g64820LOC_Os12g13950
LOC_Os02g53420	LOC_Os02g53420	DIP-411N|refseq:NP_012579|uniprotkb:P12398	DIP-411N|refseq:NP_012579|uniprotkb:P12398	DIP20081014	coimmunoprecipitation	-	10393182	S.cerevisiae	LOC_Os02g53420LOC_Os02g53420
LOC_Os03g02390	LOC_Os07g41330	DIP-2108N|refseq:NP_012392|uniprotkb:P39515	DIP-2451N|refseq:NP_014414|uniprotkb:P32897	DIP20081014	coimmunoprecipitation	-	9374535	S.cerevisiae	LOC_Os03g02390LOC_Os07g41330
LOC_Os03g02390	LOC_Os07g22700	DIP-694N|refseq:NP_012242|uniprotkb:Q01852	DIP-2451N|refseq:NP_014414|uniprotkb:P32897	DIP20081014	coimmunoprecipitation	-	9171336	S.cerevisiae	LOC_Os03g02390LOC_Os07g22700
LOC_Os01g16910	LOC_Os07g41330	DIP-2540N|refseq:NP_013930|uniprotkb:P23644	DIP-2108N|refseq:NP_012392|uniprotkb:P39515	DIP20081014	biochemical	-	9312000	S.cerevisiae	LOC_Os01g16910LOC_Os07g41330
LOC_Os01g29070	LOC_Os04g36810	DIP-2543N|refseq:NP_010106|uniprotkb:Q12476	DIP-1330N|refseq:NP_012411|uniprotkb:P47017	DIP20081014	two hybrid	-	10900456	S.cerevisiae	LOC_Os01g29070LOC_Os04g36810
LOC_Os04g36810	LOC_Os05g28290	DIP-838N|refseq:NP_010285|uniprotkb:P41920	DIP-1330N|refseq:NP_012411|uniprotkb:P47017	DIP20081014	two hybrid	-	10900456	S.cerevisiae	LOC_Os04g36810LOC_Os05g28290
LOC_Os02g30624	LOC_Os04g36810	DIP-1418N|refseq:NP_010666|uniprotkb:Q06406	DIP-1330N|refseq:NP_012411|uniprotkb:P47017	DIP20081014	two hybrid	-	10900456	S.cerevisiae	LOC_Os02g30624LOC_Os04g36810
LOC_Os04g36810	LOC_Os06g48650	DIP-2544N|refseq:NP_010854|uniprotkb:P09232	DIP-1330N|refseq:NP_012411|uniprotkb:P47017	DIP20081014	two hybrid	-	10900456	S.cerevisiae	LOC_Os04g36810LOC_Os06g48650
LOC_Os04g25550	LOC_Os04g36810	DIP-1330N|refseq:NP_012411|uniprotkb:P47017	DIP-2546N|refseq:NP_011308|uniprotkb:P32558	DIP20081014	two hybrid	-	10900456	S.cerevisiae	LOC_Os04g25550LOC_Os04g36810
LOC_Os04g36810	LOC_Os12g31380	DIP-1328N|refseq:NP_012951|uniprotkb:P14741	DIP-1330N|refseq:NP_012411|uniprotkb:P47017	DIP20081014	two hybrid	-	10900456	S.cerevisiae	LOC_Os04g36810LOC_Os12g31380
LOC_Os03g13300	LOC_Os04g36810	DIP-1330N|refseq:NP_012411|uniprotkb:P47017	DIP-2552N|refseq:NP_013976|uniprotkb:Q04792	DIP20081014	two hybrid	-	10900456	S.cerevisiae	LOC_Os03g13300LOC_Os04g36810
LOC_Os04g36810	LOC_Os06g10650	DIP-1330N|refseq:NP_012411|uniprotkb:P47017	DIP-1990N|refseq:NP_014366|uniprotkb:P53965	DIP20081014	two hybrid	-	10900456	S.cerevisiae	LOC_Os04g36810LOC_Os06g10650
LOC_Os03g44780	LOC_Os04g36810	DIP-2553N|refseq:NP_014236|uniprotkb:P53893	DIP-1330N|refseq:NP_012411|uniprotkb:P47017	DIP20081014	two hybrid	-	10900456	S.cerevisiae	LOC_Os03g44780LOC_Os04g36810
LOC_Os04g36810	LOC_Os06g11640	DIP-1330N|refseq:NP_012411|uniprotkb:P47017	DIP-2558N|refseq:NP_015173|uniprotkb:Q12461	DIP20081014	two hybrid	-	10900456	S.cerevisiae	LOC_Os04g36810LOC_Os06g11640
LOC_Os03g10990	LOC_Os08g05850	DIP-794N|refseq:NP_009527|uniprotkb:P38203	DIP-1753N|refseq:NP_009403|uniprotkb:P39706	DIP20081014	two hybrid	-	10900456	S.cerevisiae	LOC_Os03g10990LOC_Os08g05850
LOC_Os08g05850	LOC_Os08g05850	DIP-794N|refseq:NP_009527|uniprotkb:P38203	DIP-1172N|refseq:NP_009992|uniprotkb:P10862	DIP20081014	two hybrid	-	10900456	S.cerevisiae	LOC_Os08g05850LOC_Os08g05850
LOC_Os08g05850	LOC_Os08g05850	DIP-794N|refseq:NP_009527|uniprotkb:P38203	DIP-883N|refseq:NP_010002|uniprotkb:P25644	DIP20081014	two hybrid	-	10900456	S.cerevisiae	LOC_Os08g05850LOC_Os08g05850
LOC_Os01g29070	LOC_Os08g05850	DIP-2543N|refseq:NP_010106|uniprotkb:Q12476	DIP-794N|refseq:NP_009527|uniprotkb:P38203	DIP20081014	two hybrid	-	10900456	S.cerevisiae	LOC_Os01g29070LOC_Os08g05850
LOC_Os08g05850	LOC_Os08g05850	DIP-794N|refseq:NP_009527|uniprotkb:P38203	DIP-2560N|refseq:NP_010728|uniprotkb:Q04089	DIP20081014	two hybrid	-	10900456	S.cerevisiae	LOC_Os08g05850LOC_Os08g05850
LOC_Os08g05850	LOC_Os08g05850	DIP-794N|refseq:NP_009527|uniprotkb:P38203	DIP-842N|refseq:NP_010901|uniprotkb:P39998	DIP20081014	two hybrid	-	10900456	S.cerevisiae	LOC_Os08g05850LOC_Os08g05850
LOC_Os08g05850	LOC_Os12g41400	DIP-2561N|refseq:NP_010942|uniprotkb:P32481	DIP-794N|refseq:NP_009527|uniprotkb:P38203	DIP20081014	two hybrid	-	10900456	S.cerevisiae	LOC_Os08g05850LOC_Os12g41400
LOC_Os08g05850	LOC_Os08g05850	DIP-794N|refseq:NP_009527|uniprotkb:P38203	DIP-2562N|refseq:NP_011330|uniprotkb:P53100	DIP20081014	two hybrid	-	10900456	S.cerevisiae	LOC_Os08g05850LOC_Os08g05850
LOC_Os08g05850	LOC_Os08g05850	DIP-794N|refseq:NP_009527|uniprotkb:P38203	DIP-2478N|refseq:NP_011591|uniprotkb:P53248	DIP20081014	two hybrid	-	10900456	S.cerevisiae	LOC_Os08g05850LOC_Os08g05850
LOC_Os08g05850	LOC_Os08g05850	DIP-794N|refseq:NP_009527|uniprotkb:P38203	DIP-2563N|refseq:NP_012198|uniprotkb:P21672	DIP20081014	two hybrid	-	10900456	S.cerevisiae	LOC_Os08g05850LOC_Os08g05850
LOC_Os08g05850	LOC_Os08g05850	DIP-794N|refseq:NP_009527|uniprotkb:P38203	DIP-1901N|refseq:NP_012134|uniprotkb:P40465	DIP20081014	two hybrid	-	10900456	S.cerevisiae	LOC_Os08g05850LOC_Os08g05850
LOC_Os08g05850	LOC_Os08g05850	DIP-794N|refseq:NP_009527|uniprotkb:P38203	DIP-2564N|refseq:NP_013140|uniprotkb:P40395	DIP20081014	two hybrid	-	10900456	S.cerevisiae	LOC_Os08g05850LOC_Os08g05850
LOC_Os07g34920	LOC_Os08g05850	DIP-2565N|refseq:NP_013221|uniprotkb:P32329	DIP-794N|refseq:NP_009527|uniprotkb:P38203	DIP20081014	two hybrid	-	10900456	S.cerevisiae	LOC_Os07g34920LOC_Os08g05850
LOC_Os08g05850	LOC_Os08g05850	DIP-794N|refseq:NP_009527|uniprotkb:P38203	DIP-2566N|refseq:NP_013227|uniprotkb:Q12288	DIP20081014	two hybrid	-	10900456	S.cerevisiae	LOC_Os08g05850LOC_Os08g05850
LOC_Os08g05850	LOC_Os08g05850	DIP-794N|refseq:NP_009527|uniprotkb:P38203	DIP-2567N|refseq:NP_013782|uniprotkb:Q04748	DIP20081014	two hybrid	-	10900456	S.cerevisiae	LOC_Os08g05850LOC_Os08g05850
LOC_Os08g05850	LOC_Os08g05850	DIP-794N|refseq:NP_009527|uniprotkb:P38203	DIP-2570N|refseq:NP_013995|uniprotkb:P49960	DIP20081014	coimmunoprecipitation	-	11805837	S.cerevisiae	LOC_Os08g05850LOC_Os08g05850
LOC_Os02g56210	LOC_Os08g05850	DIP-969N|refseq:NP_014281|uniprotkb:P53550	DIP-794N|refseq:NP_009527|uniprotkb:P38203	DIP20081014	two hybrid	-	10900456	S.cerevisiae	LOC_Os02g56210LOC_Os08g05850
LOC_Os06g04300	LOC_Os08g05850	DIP-2571N|refseq:NP_014539|uniprotkb:Q12272	DIP-794N|refseq:NP_009527|uniprotkb:P38203	DIP20081014	two hybrid	-	10900456	S.cerevisiae	LOC_Os06g04300LOC_Os08g05850
LOC_Os08g05850	LOC_Os08g05850	DIP-794N|refseq:NP_009527|uniprotkb:P38203	DIP-996N|refseq:NP_014834|uniprotkb:Q08562	DIP20081014	two hybrid	-	10900456	S.cerevisiae	LOC_Os08g05850LOC_Os08g05850
LOC_Os08g05850	LOC_Os10g42950	DIP-794N|refseq:NP_009527|uniprotkb:P38203	DIP-2574N|refseq:NP_015283|uniprotkb:P39073	DIP20081014	two hybrid	-	10900456	S.cerevisiae	LOC_Os08g05850LOC_Os10g42950
LOC_Os03g59050	LOC_Os08g05850	DIP-2576N|refseq:NP_015206|uniprotkb:P24784	DIP-794N|refseq:NP_009527|uniprotkb:P38203	DIP20081014	two hybrid	-	10900456	S.cerevisiae	LOC_Os03g59050LOC_Os08g05850
LOC_Os08g05850	LOC_Os08g05850	DIP-794N|refseq:NP_009527|uniprotkb:P38203	DIP-2577N|refseq:NP_015074|uniprotkb:O14455	DIP20081014	two hybrid	-	10900456	S.cerevisiae	LOC_Os08g05850LOC_Os08g05850
LOC_Os08g05850	LOC_Os08g05850	DIP-794N|refseq:NP_009527|uniprotkb:P38203	DIP-2579N|refseq:NP_010450|uniprotkb:P89102	DIP20081014	two hybrid	-	10900456	S.cerevisiae	LOC_Os08g05850LOC_Os08g05850
LOC_Os06g12690	LOC_Os08g05850	DIP-1238N|refseq:NP_013229|uniprotkb:Q12395	DIP-794N|refseq:NP_009527|uniprotkb:P38203	DIP20081014	two hybrid	-	10900456	S.cerevisiae	LOC_Os06g12690LOC_Os08g05850
LOC_Os03g51430	LOC_Os08g05850	DIP-2580N|refseq:NP_014135|uniprotkb:P53844	DIP-794N|refseq:NP_009527|uniprotkb:P38203	DIP20081014	two hybrid	-	10900456	S.cerevisiae	LOC_Os03g51430LOC_Os08g05850
LOC_Os07g10150	LOC_Os08g05850	DIP-794N|refseq:NP_009527|uniprotkb:P38203	DIP-1611N|refseq:NP_014112|uniprotkb:P32074	DIP20081014	two hybrid	-	10900456	S.cerevisiae	LOC_Os07g10150LOC_Os08g05850
LOC_Os08g05850	LOC_Os08g05850	DIP-794N|refseq:NP_009527|uniprotkb:P38203	DIP-2581N|refseq:NP_015357|uniprotkb:Q12038	DIP20081014	two hybrid	-	10900456	S.cerevisiae	LOC_Os08g05850LOC_Os08g05850
LOC_Os01g15310	LOC_Os03g15700	DIP-848N|refseq:NP_011037|uniprotkb:P40070	DIP-1001N|refseq:NP_010241|uniprotkb:Q07350	DIP20081014	two hybrid	-	10900456	S.cerevisiae	LOC_Os01g15310LOC_Os03g15700
LOC_Os01g15310	LOC_Os03g50350	DIP-2582N|refseq:NP_010136|uniprotkb:P53622	DIP-848N|refseq:NP_011037|uniprotkb:P40070	DIP20081014	two hybrid	-	10900456	S.cerevisiae	LOC_Os01g15310LOC_Os03g50350
LOC_Os01g15310	LOC_Os01g71960	DIP-848N|refseq:NP_011037|uniprotkb:P40070	DIP-1009N|refseq:NP_010674|uniprotkb:Q04149	DIP20081014	two hybrid	-	10900456	S.cerevisiae	LOC_Os01g15310LOC_Os01g71960
LOC_Os01g15310	LOC_Os08g09320	DIP-1008N|refseq:NP_010773|uniprotkb:Q03388	DIP-848N|refseq:NP_011037|uniprotkb:P40070	DIP20081014	two hybrid	-	10900456	S.cerevisiae	LOC_Os01g15310LOC_Os08g09320
LOC_Os08g05850	LOC_Os08g05850	DIP-794N|refseq:NP_009527|uniprotkb:P38203	DIP-2587N|refseq:NP_013543|uniprotkb:P57743	DIP20081014	biochemical	-	10747033	S.cerevisiae	LOC_Os08g05850LOC_Os08g05850
LOC_Os01g15310	LOC_Os03g18310	DIP-848N|refseq:NP_011037|uniprotkb:P40070	DIP-2593N|refseq:NP_012380|uniprotkb:P32604	DIP20081014	two hybrid	-	10900456	S.cerevisiae	LOC_Os01g15310LOC_Os03g18310
LOC_Os01g15310	LOC_Os01g18670	DIP-2594N|refseq:NP_012713|uniprotkb:P12866	DIP-848N|refseq:NP_011037|uniprotkb:P40070	DIP20081014	two hybrid	-	10900456	S.cerevisiae	LOC_Os01g15310LOC_Os01g18670
LOC_Os01g15310	LOC_Os05g24970	DIP-1421N|refseq:NP_013377|uniprotkb:Q06217	DIP-848N|refseq:NP_011037|uniprotkb:P40070	DIP20081014	two hybrid	-	10900456	S.cerevisiae	LOC_Os01g15310LOC_Os05g24970
LOC_Os01g15310	LOC_Os03g12300	DIP-848N|refseq:NP_011037|uniprotkb:P40070	DIP-1176N|refseq:NP_013490|uniprotkb:Q06708	DIP20081014	two hybrid	-	10900456	S.cerevisiae	LOC_Os01g15310LOC_Os03g12300
LOC_Os01g15310	LOC_Os10g15390	DIP-848N|refseq:NP_011037|uniprotkb:P40070	DIP-872N|refseq:NP_014308|uniprotkb:P53935	DIP20081014	two hybrid	-	10900456	S.cerevisiae	LOC_Os01g15310LOC_Os10g15390
LOC_Os01g15310	LOC_Os02g56210	DIP-848N|refseq:NP_011037|uniprotkb:P40070	DIP-969N|refseq:NP_014281|uniprotkb:P53550	DIP20081014	two hybrid	-	10900456	S.cerevisiae	LOC_Os01g15310LOC_Os02g56210
LOC_Os01g01960	LOC_Os01g15310	DIP-597N|refseq:NP_014639|uniprotkb:P22579	DIP-848N|refseq:NP_011037|uniprotkb:P40070	DIP20081014	two hybrid	-	10900456	S.cerevisiae	LOC_Os01g01960LOC_Os01g15310
LOC_Os05g32310	LOC_Os07g30200	DIP-1417N|refseq:NP_011073|uniprotkb:P40089	DIP-2597N|refseq:NP_009953|uniprotkb:P25345	DIP20081014	two hybrid	-	10900456	S.cerevisiae	LOC_Os05g32310LOC_Os07g30200
LOC_Os05g32310	LOC_Os05g32310	DIP-1417N|refseq:NP_011073|uniprotkb:P40089	DIP-2598N|refseq:NP_010171|uniprotkb:Q07527	DIP20081014	two hybrid	-	10900456	S.cerevisiae	LOC_Os05g32310LOC_Os05g32310
LOC_Os05g32310	LOC_Os05g32310	DIP-1417N|refseq:NP_011073|uniprotkb:P40089	DIP-870N|refseq:NP_010395|uniprotkb:O13329	DIP20081014	two hybrid	-	10900456	S.cerevisiae	LOC_Os05g32310LOC_Os05g32310
LOC_Os05g32310	LOC_Os12g41400	DIP-2561N|refseq:NP_010942|uniprotkb:P32481	DIP-1417N|refseq:NP_011073|uniprotkb:P40089	DIP20081014	two hybrid	-	10900456	S.cerevisiae	LOC_Os05g32310LOC_Os12g41400
LOC_Os01g15310	LOC_Os05g32310	DIP-1417N|refseq:NP_011073|uniprotkb:P40089	DIP-848N|refseq:NP_011037|uniprotkb:P40070	DIP20081014	two hybrid	-	10900456	S.cerevisiae	LOC_Os01g15310LOC_Os05g32310
LOC_Os05g32310	LOC_Os05g39960	DIP-1395N|refseq:NP_011057|uniprotkb:P39939	DIP-1417N|refseq:NP_011073|uniprotkb:P40089	DIP20081014	two hybrid	-	10900456	S.cerevisiae	LOC_Os05g32310LOC_Os05g39960
LOC_Os05g32310	LOC_Os05g32310	DIP-1417N|refseq:NP_011073|uniprotkb:P40089	DIP-2256N|refseq:NP_012226|uniprotkb:P06102	DIP20081014	two hybrid	-	10900456	S.cerevisiae	LOC_Os05g32310LOC_Os05g32310
LOC_Os05g32310	LOC_Os05g32310	DIP-1417N|refseq:NP_011073|uniprotkb:P40089	DIP-2548N|refseq:NP_012216|uniprotkb:P40527	DIP20081014	two hybrid	-	10900456	S.cerevisiae	LOC_Os05g32310LOC_Os05g32310
LOC_Os04g36810	LOC_Os05g32310	DIP-1330N|refseq:NP_012411|uniprotkb:P47017	DIP-1417N|refseq:NP_011073|uniprotkb:P40089	DIP20081014	two hybrid	-	10900456	S.cerevisiae	LOC_Os04g36810LOC_Os05g32310
LOC_Os01g18670	LOC_Os05g32310	DIP-1417N|refseq:NP_011073|uniprotkb:P40089	DIP-2594N|refseq:NP_012713|uniprotkb:P12866	DIP20081014	two hybrid	-	10900456	S.cerevisiae	LOC_Os01g18670LOC_Os05g32310
LOC_Os05g32310	LOC_Os12g31380	DIP-1328N|refseq:NP_012951|uniprotkb:P14741	DIP-1417N|refseq:NP_011073|uniprotkb:P40089	DIP20081014	two hybrid	-	10900456	S.cerevisiae	LOC_Os05g32310LOC_Os12g31380
LOC_Os03g52840	LOC_Os05g32310	DIP-2602N|refseq:NP_013159|uniprotkb:P37291	DIP-1417N|refseq:NP_011073|uniprotkb:P40089	DIP20081014	two hybrid	-	10900456	S.cerevisiae	LOC_Os03g52840LOC_Os05g32310
LOC_Os05g24970	LOC_Os05g32310	DIP-1417N|refseq:NP_011073|uniprotkb:P40089	DIP-1421N|refseq:NP_013377|uniprotkb:Q06217	DIP20081014	two hybrid	-	10900456	S.cerevisiae	LOC_Os05g24970LOC_Os05g32310
LOC_Os05g32310	LOC_Os05g32310	DIP-1417N|refseq:NP_011073|uniprotkb:P40089	DIP-2570N|refseq:NP_013995|uniprotkb:P49960	DIP20081014	two hybrid	-	10900456	S.cerevisiae	LOC_Os05g32310LOC_Os05g32310
LOC_Os01g53890	LOC_Os05g32310	DIP-2603N|refseq:NP_014844|uniprotkb:P25270	DIP-1417N|refseq:NP_011073|uniprotkb:P40089	DIP20081014	two hybrid	-	10900456	S.cerevisiae	LOC_Os01g53890LOC_Os05g32310
LOC_Os05g32310	LOC_Os05g32310	DIP-1417N|refseq:NP_011073|uniprotkb:P40089	DIP-2557N|refseq:NP_014965|uniprotkb:Q12096	DIP20081014	two hybrid	-	10900456	S.cerevisiae	LOC_Os05g32310LOC_Os05g32310
LOC_Os05g32310	LOC_Os06g11640	DIP-1417N|refseq:NP_011073|uniprotkb:P40089	DIP-2558N|refseq:NP_015173|uniprotkb:Q12461	DIP20081014	two hybrid	-	10900456	S.cerevisiae	LOC_Os05g32310LOC_Os06g11640
LOC_Os05g32310	LOC_Os10g35290	DIP-1417N|refseq:NP_011073|uniprotkb:P40089	DIP-135N|refseq:NP_015335|uniprotkb:P22138	DIP20081014	two hybrid	-	10900456	S.cerevisiae	LOC_Os05g32310LOC_Os10g35290
LOC_Os02g30624	LOC_Os02g40450	DIP-2604N|refseq:NP_011263|uniprotkb:P51979	DIP-1418N|refseq:NP_010666|uniprotkb:Q06406	DIP20081014	two hybrid	-	10900456	S.cerevisiae	LOC_Os02g30624LOC_Os02g40450
LOC_Os02g30624	LOC_Os02g30624	DIP-1418N|refseq:NP_010666|uniprotkb:Q06406	DIP-903N|refseq:NP_012556|uniprotkb:P47093	DIP20081014	two hybrid	-	10688190	S.cerevisiae	LOC_Os02g30624LOC_Os02g30624
LOC_Os02g30624	LOC_Os05g24970	DIP-1421N|refseq:NP_013377|uniprotkb:Q06217	DIP-1418N|refseq:NP_010666|uniprotkb:Q06406	DIP20081014	two hybrid	-	10900456	S.cerevisiae	LOC_Os02g30624LOC_Os05g24970
LOC_Os02g30624	LOC_Os02g30624	DIP-1418N|refseq:NP_010666|uniprotkb:Q06406	DIP-2570N|refseq:NP_013995|uniprotkb:P49960	DIP20081014	two hybrid	-	10900456	S.cerevisiae	LOC_Os02g30624LOC_Os02g30624
LOC_Os02g30624	LOC_Os08g08040	DIP-1418N|refseq:NP_010666|uniprotkb:Q06406	DIP-1419N|refseq:NP_014252|uniprotkb:P53905	DIP20081014	two hybrid	-	10428970	S.cerevisiae	LOC_Os02g30624LOC_Os08g08040
LOC_Os08g08040	LOC_Os08g08040	DIP-1419N|refseq:NP_014252|uniprotkb:P53905	DIP-1002N|refseq:NP_010206|uniprotkb:Q07468	DIP20081014	two hybrid	-	10900456	S.cerevisiae	LOC_Os08g08040LOC_Os08g08040
LOC_Os08g08040	LOC_Os08g08040	DIP-1419N|refseq:NP_014252|uniprotkb:P53905	DIP-2599N|refseq:NP_116589|uniprotkb:P43538	DIP20081014	two hybrid	-	10900456	S.cerevisiae	LOC_Os08g08040LOC_Os08g08040
LOC_Os08g08040	LOC_Os12g43940	DIP-1765N|refseq:NP_012154|uniprotkb:P40480	DIP-1419N|refseq:NP_014252|uniprotkb:P53905	DIP20081014	two hybrid	-	10900456	S.cerevisiae	LOC_Os08g08040LOC_Os12g43940
LOC_Os08g08040	LOC_Os08g08040	DIP-1419N|refseq:NP_014252|uniprotkb:P53905	DIP-2587N|refseq:NP_013543|uniprotkb:P57743	DIP20081014	two hybrid	-	10428970	S.cerevisiae	LOC_Os08g08040LOC_Os08g08040
LOC_Os03g23909	LOC_Os08g08040	DIP-1419N|refseq:NP_014252|uniprotkb:P53905	DIP-2607N|refseq:NP_015504|uniprotkb:P20053	DIP20081014	tandem affinity purification	-	11805826	S.cerevisiae	LOC_Os03g23909LOC_Os08g08040
LOC_Os09g19560	LOC_Os09g19560	DIP-2608N|refseq:NP_009590|uniprotkb:P38074	DIP-903N|refseq:NP_012556|uniprotkb:P47093	DIP20081014	two hybrid	-	10900456	S.cerevisiae	LOC_Os09g19560LOC_Os09g19560
LOC_Os05g45880	LOC_Os05g45880	DIP-2617N|refseq:NP_013234|uniprotkb:P20485	DIP-903N|refseq:NP_012556|uniprotkb:P47093	DIP20081014	two hybrid	-	10900456	S.cerevisiae	LOC_Os05g45880LOC_Os05g45880
LOC_Os04g52690	LOC_Os04g52690	DIP-2621N|refseq:NP_014070|uniprotkb:P33760	DIP-903N|refseq:NP_012556|uniprotkb:P47093	DIP20081014	two hybrid	-	10900456	S.cerevisiae	LOC_Os04g52690LOC_Os04g52690
LOC_Os05g19630	LOC_Os05g19630	DIP-2626N|refseq:NP_011372|uniprotkb:P30775	DIP-883N|refseq:NP_010002|uniprotkb:P25644	DIP20081014	two hybrid	-	10900456	S.cerevisiae	LOC_Os05g19630LOC_Os05g19630
LOC_Os02g05310	LOC_Os02g05310	DIP-2628N|refseq:NP_014015|uniprotkb:P49955	DIP-883N|refseq:NP_010002|uniprotkb:P25644	DIP20081014	two hybrid	-	10900456	S.cerevisiae	LOC_Os02g05310LOC_Os02g05310
LOC_Os12g40830	LOC_Os12g40830	DIP-2629N|refseq:NP_014424|uniprotkb:P53727	DIP-883N|refseq:NP_010002|uniprotkb:P25644	DIP20081014	two hybrid	-	10900456	S.cerevisiae	LOC_Os12g40830LOC_Os12g40830
LOC_Os03g22890	LOC_Os03g22890	DIP-976N|refseq:NP_014451|uniprotkb:P53742	DIP-883N|refseq:NP_010002|uniprotkb:P25644	DIP20081014	two hybrid	-	10900456	S.cerevisiae	LOC_Os03g22890LOC_Os03g22890
LOC_Os05g41510	LOC_Os05g41510	DIP-2630N|refseq:NP_011631|uniprotkb:P23615	DIP-842N|refseq:NP_010901|uniprotkb:P39998	DIP20081014	two hybrid	-	10900456	S.cerevisiae	LOC_Os05g41510LOC_Os05g41510
LOC_Os02g56210	LOC_Os03g02150	DIP-969N|refseq:NP_014281|uniprotkb:P53550	DIP-2634N|refseq:NP_009516|uniprotkb:P38065	DIP20081014	two hybrid	-	10900456	S.cerevisiae	LOC_Os02g56210LOC_Os03g02150
LOC_Os02g56210	LOC_Os12g31000	DIP-969N|refseq:NP_014281|uniprotkb:P53550	DIP-2638N|refseq:NP_011501|uniprotkb:P25339	DIP20081014	two hybrid	-	10900456	S.cerevisiae	LOC_Os02g56210LOC_Os12g31000
LOC_Os02g56210	LOC_Os05g41510	DIP-2630N|refseq:NP_011631|uniprotkb:P23615	DIP-969N|refseq:NP_014281|uniprotkb:P53550	DIP20081014	two hybrid	-	10900456	S.cerevisiae	LOC_Os02g56210LOC_Os05g41510
LOC_Os02g56210	LOC_Os12g01922	DIP-2639N|refseq:NP_012056|uniprotkb:P38873	DIP-969N|refseq:NP_014281|uniprotkb:P53550	DIP20081014	two hybrid	-	10900456	S.cerevisiae	LOC_Os02g56210LOC_Os12g01922
LOC_Os02g56210	LOC_Os05g29050	DIP-2643N|refseq:NP_012956|uniprotkb:P36126	DIP-969N|refseq:NP_014281|uniprotkb:P53550	DIP20081014	two hybrid	-	10900456	S.cerevisiae	LOC_Os02g56210LOC_Os05g29050
LOC_Os01g69130	LOC_Os02g56210	DIP-1908N|refseq:NP_013100|uniprotkb:P54861	DIP-969N|refseq:NP_014281|uniprotkb:P53550	DIP20081014	two hybrid	-	10900456	S.cerevisiae	LOC_Os01g69130LOC_Os02g56210
LOC_Os01g63270	LOC_Os02g56210	DIP-2648N|refseq:NP_015486|uniprotkb:P06738	DIP-969N|refseq:NP_014281|uniprotkb:P53550	DIP20081014	two hybrid	-	10900456	S.cerevisiae	LOC_Os01g63270LOC_Os02g56210
LOC_Os02g38340	LOC_Os08g28190	DIP-2649N|refseq:NP_012599|uniprotkb:P47117	DIP-2217N|refseq:NP_010255|uniprotkb:P32381	DIP20081014	coimmunoprecipitation	-	11805837	S.cerevisiae	LOC_Os02g38340LOC_Os08g28190
LOC_Os02g38340	LOC_Os02g57220	DIP-2649N|refseq:NP_012599|uniprotkb:P47117	DIP-2219N|refseq:NP_009793|uniprotkb:P38328	DIP20081014	molecular sieving	-	10377407	S.cerevisiae	LOC_Os02g38340LOC_Os02g57220
LOC_Os02g38340	LOC_Os08g17820	DIP-2649N|refseq:NP_012599|uniprotkb:P47117	DIP-963N|refseq:NP_014824|uniprotkb:Q12446	DIP20081014	coimmunoprecipitation	-	10322115	S.cerevisiae	LOC_Os02g38340LOC_Os08g17820
LOC_Os05g32310	LOC_Os07g42950	DIP-2650N|refseq:NP_015235|uniprotkb:P02365	DIP-1417N|refseq:NP_011073|uniprotkb:P40089	DIP20081014	two hybrid	-	10900456	S.cerevisiae	LOC_Os05g32310LOC_Os07g42950
LOC_Os01g03510	LOC_Os03g51250	DIP-77N|refseq:NP_014261|uniprotkb:P17555	DIP-890N|refseq:NP_013810|uniprotkb:P46680	DIP20081014	two hybrid	-	10688190	S.cerevisiae	LOC_Os01g03510LOC_Os03g51250
LOC_Os06g10340	LOC_Os07g20580	DIP-2668N|refseq:NP_011437|uniprotkb:P20447	DIP-1189N|refseq:NP_009776|uniprotkb:P38316	DIP20081014	two hybrid	-	10688190	S.cerevisiae	LOC_Os06g10340LOC_Os07g20580
LOC_Os01g42850	LOC_Os10g39820	DIP-1196N|refseq:NP_012041|uniprotkb:P38862	DIP-2669N|refseq:NP_014144|uniprotkb:P53849	DIP20081014	two hybrid	-	10688190	S.cerevisiae	LOC_Os01g42850LOC_Os10g39820
LOC_Os01g42850	LOC_Os06g47210	DIP-2670N|refseq:NP_012788|uniprotkb:P35999	DIP-1196N|refseq:NP_012041|uniprotkb:P38862	DIP20081014	two hybrid	-	10688190	S.cerevisiae	LOC_Os01g42850LOC_Os06g47210
LOC_Os02g16630	LOC_Os05g41060	DIP-2671N|refseq:NP_010290|uniprotkb:P00912	DIP-2215N|refseq:NP_010144|uniprotkb:P19146	DIP20081014	two hybrid	-	10688190	S.cerevisiae	LOC_Os02g16630LOC_Os05g41060
LOC_Os03g27450	LOC_Os09g10850	DIP-2122N|refseq:NP_015274|uniprotkb:Q02804	DIP-2673N|refseq:NP_011332|uniprotkb:P53102	DIP20081014	two hybrid	-	10688190	S.cerevisiae	LOC_Os03g27450LOC_Os09g10850
LOC_Os03g27450	LOC_Os03g27450	DIP-2122N|refseq:NP_015274|uniprotkb:Q02804	DIP-2674N|refseq:NP_011758|uniprotkb:P53310	DIP20081014	two hybrid	-	10688190	S.cerevisiae	LOC_Os03g27450LOC_Os03g27450
LOC_Os01g08780	LOC_Os02g15220	DIP-2677N|refseq:NP_012264|uniprotkb:P40559	DIP-1624N|refseq:NP_013503|uniprotkb:P35817	DIP20081014	two hybrid	-	10688190	S.cerevisiae	LOC_Os01g08780LOC_Os02g15220
LOC_Os02g15220	LOC_Os04g51380	DIP-1624N|refseq:NP_013503|uniprotkb:P35817	DIP-2678N|refseq:NP_010698|uniprotkb:P32584	DIP20081014	two hybrid	-	10688190	S.cerevisiae	LOC_Os02g15220LOC_Os04g51380
LOC_Os02g15220	LOC_Os05g41900	DIP-1471N|refseq:NP_014155|uniprotkb:P32911	DIP-1624N|refseq:NP_013503|uniprotkb:P35817	DIP20081014	two hybrid	-	10688190	S.cerevisiae	LOC_Os02g15220LOC_Os05g41900
LOC_Os01g74180	LOC_Os01g74180	DIP-2684N|refseq:NP_011777|uniprotkb:P46682	DIP-2575N|refseq:NP_015210|uniprotkb:P32873	DIP20081014	two hybrid	-	10688190	S.cerevisiae	LOC_Os01g74180LOC_Os01g74180
LOC_Os10g39120	LOC_Os10g39120	DIP-1531N|refseq:NP_010219|uniprotkb:P50623	DIP-1208N|refseq:NP_015164|uniprotkb:P39011	DIP20081014	two hybrid	-	10688190	S.cerevisiae	LOC_Os10g39120LOC_Os10g39120
LOC_Os04g55050	LOC_Os04g55050	DIP-2695N|refseq:NP_014021|uniprotkb:Q03557	DIP-2692N|refseq:NP_014943|uniprotkb:Q08754	DIP20081014	two hybrid	-	10688190	S.cerevisiae	LOC_Os04g55050LOC_Os04g55050
LOC_Os03g26450	LOC_Os07g23200	DIP-836N|refseq:NP_012230|uniprotkb:P13517	DIP-2696N|refseq:NP_012918|uniprotkb:P28495	DIP20081014	tandem affinity purification	-	11805826	S.cerevisiae	LOC_Os03g26450LOC_Os07g23200
LOC_Os03g59020	LOC_Os03g59020	DIP-2697N|refseq:NP_012526|uniprotkb:P47079	DIP-2228N|refseq:NP_009359|uniprotkb:P11433	DIP20081014	two hybrid	-	10688190	S.cerevisiae	LOC_Os03g59020LOC_Os03g59020
LOC_Os11g19100	LOC_Os11g19100	DIP-2700N|refseq:NP_012186|uniprotkb:P40507	DIP-2228N|refseq:NP_009359|uniprotkb:P11433	DIP20081014	two hybrid	-	10688190	S.cerevisiae	LOC_Os11g19100LOC_Os11g19100
LOC_Os03g02680	LOC_Os10g41430	DIP-1039N|refseq:NP_009718|uniprotkb:P00546	DIP-1496N|refseq:NP_010980|uniprotkb:P40038	DIP20081014	two hybrid	-	10688190	S.cerevisiae	LOC_Os03g02680LOC_Os10g41430
LOC_Os03g02680	LOC_Os04g46000	DIP-1508N|refseq:NP_012214|uniprotkb:P40186	DIP-1039N|refseq:NP_009718|uniprotkb:P00546	DIP20081014	protein kinase assay	-	14574415	S.cerevisiae	LOC_Os03g02680LOC_Os04g46000
LOC_Os03g02680	LOC_Os03g02680	DIP-1039N|refseq:NP_009718|uniprotkb:P00546	DIP-2485N|refseq:NP_014090|uniprotkb:P42845	DIP20081014	two hybrid	-	10688190	S.cerevisiae	LOC_Os03g02680LOC_Os03g02680
LOC_Os03g02680	LOC_Os03g02680	DIP-1039N|refseq:NP_009718|uniprotkb:P00546	DIP-2701N|refseq:NP_012911|uniprotkb:P34241	DIP20081014	two hybrid	-	10688190	S.cerevisiae	LOC_Os03g02680LOC_Os03g02680
LOC_Os03g02680	LOC_Os03g02680	DIP-1039N|refseq:NP_009718|uniprotkb:P00546	DIP-2702N|refseq:NP_013003|uniprotkb:P36157	DIP20081014	two hybrid	-	10688190	S.cerevisiae	LOC_Os03g02680LOC_Os03g02680
LOC_Os05g05260	LOC_Os05g05260	DIP-2425N|refseq:NP_011098|uniprotkb:P06839	DIP-1253N|refseq:NP_009833|uniprotkb:P38147	DIP20081014	two hybrid	-	10688190	S.cerevisiae	LOC_Os05g05260LOC_Os05g05260
LOC_Os12g03810	LOC_Os12g03810	DIP-1253N|refseq:NP_009833|uniprotkb:P38147	DIP-2516N|refseq:NP_010503|uniprotkb:P14737	DIP20081014	two hybrid	-	10688190	S.cerevisiae	LOC_Os12g03810LOC_Os12g03810
LOC_Os12g03810	LOC_Os12g03810	DIP-1253N|refseq:NP_009833|uniprotkb:P38147	DIP-2706N|refseq:NP_012182|uniprotkb:P40505	DIP20081014	two hybrid	-	10688190	S.cerevisiae	LOC_Os12g03810LOC_Os12g03810
LOC_Os01g64280	LOC_Os01g64280	DIP-2707N|refseq:NP_012498|uniprotkb:P47057	DIP-1253N|refseq:NP_009833|uniprotkb:P38147	DIP20081014	two hybrid	-	10688190	S.cerevisiae	LOC_Os01g64280LOC_Os01g64280
LOC_Os12g03810	LOC_Os12g03810	DIP-1253N|refseq:NP_009833|uniprotkb:P38147	DIP-2708N|refseq:NP_014165|uniprotkb:P53857	DIP20081014	two hybrid	-	10688190	S.cerevisiae	LOC_Os12g03810LOC_Os12g03810
LOC_Os04g55220	LOC_Os04g55220	DIP-2709N|refseq:NP_014312|uniprotkb:P48231	DIP-282N|refseq:NP_011496|uniprotkb:P43639	DIP20081014	two hybrid	-	10688190	S.cerevisiae	LOC_Os04g55220LOC_Os04g55220
LOC_Os10g41520	LOC_Os10g41520	DIP-282N|refseq:NP_011496|uniprotkb:P43639	DIP-2708N|refseq:NP_014165|uniprotkb:P53857	DIP20081014	two hybrid	-	10688190	S.cerevisiae	LOC_Os10g41520LOC_Os10g41520
LOC_Os12g06870	LOC_Os12g06870	DIP-2351N|refseq:NP_012855|uniprotkb:Q02629	DIP-2276N|refseq:NP_014101|uniprotkb:P48562	DIP20081014	two hybrid	-	10688190	S.cerevisiae	LOC_Os12g06870LOC_Os12g06870
LOC_Os12g06870	LOC_Os12g06870	DIP-2351N|refseq:NP_012855|uniprotkb:Q02629	DIP-2710N|refseq:NP_015445|uniprotkb:P30283	DIP20081014	two hybrid	-	10688190	S.cerevisiae	LOC_Os12g06870LOC_Os12g06870
LOC_Os11g18880	LOC_Os11g18880	DIP-1906N|refseq:NP_012487|uniprotkb:P47049	DIP-2710N|refseq:NP_015445|uniprotkb:P30283	DIP20081014	two hybrid	-	10688190	S.cerevisiae	LOC_Os11g18880LOC_Os11g18880
LOC_Os04g26841	LOC_Os04g26841	DIP-2326N|refseq:NP_012666|uniprotkb:P46970	DIP-1267N|refseq:NP_009360|uniprotkb:P13365	DIP20081014	two hybrid	-	10688190	S.cerevisiae	LOC_Os04g26841LOC_Os04g26841
LOC_Os03g20370	LOC_Os05g41210	DIP-536N|refseq:NP_009667|uniprotkb:P06787	DIP-2715N|uniprotkb:Q12744	DIP20081014	two hybrid	-	10688190	S.cerevisiae	LOC_Os03g20370LOC_Os05g41210
LOC_Os06g11320	LOC_Os06g11320	DIP-1274N|refseq:NP_013317|uniprotkb:P53691	DIP-2721N|refseq:NP_012866|uniprotkb:P35729	DIP20081014	two hybrid	-	10688190	S.cerevisiae	LOC_Os06g11320LOC_Os06g11320
LOC_Os04g26841	LOC_Os04g26841	DIP-2326N|refseq:NP_012666|uniprotkb:P46970	DIP-2724N|refseq:NP_014371|uniprotkb:P53968	DIP20081014	two hybrid	-	10688190	S.cerevisiae	LOC_Os04g26841LOC_Os04g26841
LOC_Os01g56550	LOC_Os01g56550	DIP-1152N|refseq:NP_011519|uniprotkb:P41896	DIP-2727N|refseq:NP_012061|uniprotkb:P38877	DIP20081014	two hybrid	-	10688190	S.cerevisiae	LOC_Os01g56550LOC_Os01g56550
LOC_Os04g36700	LOC_Os04g36700	DIP-1581N|refseq:NP_010186|uniprotkb:Q12377	DIP-2728N|refseq:NP_009983|uniprotkb:P25355	DIP20081014	two hybrid	-	10688190	S.cerevisiae	LOC_Os04g36700LOC_Os04g36700
LOC_Os11g04954	LOC_Os11g04954	DIP-110N|refseq:NP_011106|uniprotkb:P25453	DIP-2730N|refseq:NP_014385|uniprotkb:P53979	DIP20081014	two hybrid	-	10688190	S.cerevisiae	LOC_Os11g04954LOC_Os11g04954
LOC_Os07g43020	LOC_Os07g43020	DIP-2052N|refseq:NP_014444|uniprotkb:P53738	DIP-2732N|refseq:NP_009660|uniprotkb:P38261	DIP20081014	two hybrid	-	10688190	S.cerevisiae	LOC_Os07g43020LOC_Os07g43020
LOC_Os03g63710	LOC_Os04g40940	DIP-2740N|refseq:NP_011048|uniprotkb:P38682	DIP-815N|refseq:NP_012504|uniprotkb:P40958	DIP20081014	two hybrid	-	10688190	S.cerevisiae	LOC_Os03g63710LOC_Os04g40940
LOC_Os03g63710	LOC_Os04g26841	DIP-2740N|refseq:NP_011048|uniprotkb:P38682	DIP-2326N|refseq:NP_012666|uniprotkb:P46970	DIP20081014	two hybrid	-	10688190	S.cerevisiae	LOC_Os03g63710LOC_Os04g26841
LOC_Os05g26890	LOC_Os05g26890	DIP-15N|refseq:NP_011868|uniprotkb:P08539	DIP-2741N|refseq:NP_009686|uniprotkb:P38270	DIP20081014	two hybrid	-	10688190	S.cerevisiae	LOC_Os05g26890LOC_Os05g26890
LOC_Os05g26890	LOC_Os05g26890	DIP-15N|refseq:NP_011868|uniprotkb:P08539	DIP-2375N|refseq:NP_014821|uniprotkb:P28006	DIP20081014	two hybrid	-	10688190	S.cerevisiae	LOC_Os05g26890LOC_Os05g26890
LOC_Os05g26890	LOC_Os05g26890	DIP-15N|refseq:NP_011868|uniprotkb:P08539	DIP-2742N|refseq:NP_012455|uniprotkb:P06105	DIP20081014	two hybrid	-	10688190	S.cerevisiae	LOC_Os05g26890LOC_Os05g26890
LOC_Os05g26890	LOC_Os05g26890	DIP-15N|refseq:NP_011868|uniprotkb:P08539	DIP-2743N|refseq:NP_009674|uniprotkb:P38268	DIP20081014	two hybrid	-	10688190	S.cerevisiae	LOC_Os05g26890LOC_Os05g26890
LOC_Os05g26890	LOC_Os05g26890	DIP-15N|refseq:NP_011868|uniprotkb:P08539	DIP-1580N|refseq:NP_010464|uniprotkb:Q03981	DIP20081014	two hybrid	-	10688190	S.cerevisiae	LOC_Os05g26890LOC_Os05g26890
LOC_Os05g26890	LOC_Os05g26890	DIP-15N|refseq:NP_011868|uniprotkb:P08539	DIP-2745N|refseq:NP_013785|uniprotkb:Q04751	DIP20081014	two hybrid	-	10688190	S.cerevisiae	LOC_Os05g26890LOC_Os05g26890
LOC_Os04g36720	LOC_Os07g37650	DIP-2746N|refseq:NP_011334|uniprotkb:P40956	DIP-2747N|refseq:NP_015029|uniprotkb:Q08908	DIP20081014	two hybrid	-	10688190	S.cerevisiae	LOC_Os04g36720LOC_Os07g37650
LOC_Os03g43590	LOC_Os07g37650	DIP-1646N|refseq:NP_009410|uniprotkb:P22209	DIP-2746N|refseq:NP_011334|uniprotkb:P40956	DIP20081014	two hybrid	-	10688190	S.cerevisiae	LOC_Os03g43590LOC_Os07g37650
LOC_Os01g40840	LOC_Os07g37650	DIP-1900N|refseq:NP_013081|uniprotkb:P32350	DIP-2746N|refseq:NP_011334|uniprotkb:P40956	DIP20081014	two hybrid	-	10688190	S.cerevisiae	LOC_Os01g40840LOC_Os07g37650
LOC_Os06g51250	LOC_Os07g37650	DIP-2746N|refseq:NP_011334|uniprotkb:P40956	DIP-1340N|refseq:NP_012271|uniprotkb:P32521	DIP20081014	two hybrid	-	10688190	S.cerevisiae	LOC_Os06g51250LOC_Os07g37650
LOC_Os06g03940	LOC_Os07g37650	DIP-1550N|refseq:NP_010966|uniprotkb:P39955	DIP-2746N|refseq:NP_011334|uniprotkb:P40956	DIP20081014	two hybrid	-	10688190	S.cerevisiae	LOC_Os06g03940LOC_Os07g37650
LOC_Os02g47410	LOC_Os07g37650	DIP-2746N|refseq:NP_011334|uniprotkb:P40956	DIP-1374N|refseq:NP_012394|uniprotkb:P14680	DIP20081014	two hybrid	-	10688190	S.cerevisiae	LOC_Os02g47410LOC_Os07g37650
LOC_Os06g45050	LOC_Os07g37650	DIP-2751N|refseq:NP_011757|uniprotkb:P53309	DIP-2746N|refseq:NP_011334|uniprotkb:P40956	DIP20081014	two hybrid	-	10688190	S.cerevisiae	LOC_Os06g45050LOC_Os07g37650
LOC_Os01g61820	LOC_Os09g19560	DIP-2759N|refseq:NP_011633|uniprotkb:P32827	DIP-2608N|refseq:NP_009590|uniprotkb:P38074	DIP20081014	two hybrid	-	10688190	S.cerevisiae	LOC_Os01g61820LOC_Os09g19560
LOC_Os01g42650	LOC_Os02g04660	DIP-2763N|refseq:NP_011328|uniprotkb:P04037	DIP-2762N|refseq:NP_009691|uniprotkb:P38274	DIP20081014	two hybrid	-	10688190	S.cerevisiae	LOC_Os01g42650LOC_Os02g04660
LOC_Os02g04660	LOC_Os02g04660	DIP-2762N|refseq:NP_009691|uniprotkb:P38274	DIP-2006N|refseq:NP_014305|uniprotkb:P53933	DIP20081014	two hybrid	-	10688190	S.cerevisiae	LOC_Os02g04660LOC_Os02g04660
LOC_Os01g04814	LOC_Os01g04814	DIP-1746N|refseq:NP_015499|uniprotkb:P52917	DIP-2764N|refseq:NP_014293|uniprotkb:P50942	DIP20081014	two hybrid	-	10688190	S.cerevisiae	LOC_Os01g04814LOC_Os01g04814
LOC_Os03g55620	LOC_Os03g55620	DIP-2771N|refseq:NP_015115|uniprotkb:P38991	DIP-2772N|refseq:NP_014727|uniprotkb:Q12405	DIP20081014	two hybrid	-	10688190	S.cerevisiae	LOC_Os03g55620LOC_Os03g55620
LOC_Os02g52250	LOC_Os04g59494	DIP-2774N|refseq:NP_009370|uniprotkb:P28004	DIP-1399N|refseq:NP_009573|uniprotkb:P38217	DIP20081014	two hybrid	-	10688190	S.cerevisiae	LOC_Os02g52250LOC_Os04g59494
LOC_Os01g67040	LOC_Os08g17820	DIP-963N|refseq:NP_014824|uniprotkb:Q12446	DIP-1734N|refseq:NP_015078|uniprotkb:Q12270	DIP20081014	two hybrid	-	11489916	S.cerevisiae	LOC_Os01g67040LOC_Os08g17820
LOC_Os03g20560	LOC_Os03g20560	DIP-2776N|refseq:NP_013340|uniprotkb:Q06005	DIP-1432N|refseq:NP_013391|uniprotkb:Q02574	DIP20081014	two hybrid	-	11283351	S.cerevisiae	LOC_Os03g20560LOC_Os03g20560
LOC_Os06g09570	LOC_Os11g29390	DIP-2785N|refseq:NP_015232|uniprotkb:Q02892	DIP-2786N|refseq:NP_014717|uniprotkb:P06785	DIP20081014	two hybrid	-	10688190	S.cerevisiae	LOC_Os06g09570LOC_Os11g29390
LOC_Os06g09570	LOC_Os10g41520	DIP-262N|refseq:NP_014682|uniprotkb:P38930	DIP-2785N|refseq:NP_015232|uniprotkb:Q02892	DIP20081014	two hybrid	-	10688190	S.cerevisiae	LOC_Os06g09570LOC_Os10g41520
LOC_Os03g43590	LOC_Os06g09570	DIP-1646N|refseq:NP_009410|uniprotkb:P22209	DIP-2785N|refseq:NP_015232|uniprotkb:Q02892	DIP20081014	two hybrid	-	10688190	S.cerevisiae	LOC_Os03g43590LOC_Os06g09570
LOC_Os05g14590	LOC_Os06g09570	DIP-2785N|refseq:NP_015232|uniprotkb:Q02892	DIP-1294N|refseq:NP_011314|uniprotkb:P53091	DIP20081014	two hybrid	-	10688190	S.cerevisiae	LOC_Os05g14590LOC_Os06g09570
LOC_Os06g09570	LOC_Os06g09570	DIP-2785N|refseq:NP_015232|uniprotkb:Q02892	DIP-1283N|refseq:NP_010009|uniprotkb:P25651	DIP20081014	two hybrid	-	10688190	S.cerevisiae	LOC_Os06g09570LOC_Os06g09570
LOC_Os01g29070	LOC_Os06g09570	DIP-2543N|refseq:NP_010106|uniprotkb:Q12476	DIP-2785N|refseq:NP_015232|uniprotkb:Q02892	DIP20081014	two hybrid	-	10688190	S.cerevisiae	LOC_Os01g29070LOC_Os06g09570
LOC_Os06g09570	LOC_Os06g09570	DIP-2785N|refseq:NP_015232|uniprotkb:Q02892	DIP-2719N|refseq:NP_014969|uniprotkb:Q99332	DIP20081014	two hybrid	-	10688190	S.cerevisiae	LOC_Os06g09570LOC_Os06g09570
LOC_Os03g52970	LOC_Os03g52970	DIP-2788N|refseq:NP_011935|uniprotkb:P38791	DIP-81N|refseq:NP_014741|uniprotkb:P20676	DIP20081014	two hybrid	-	10688190	S.cerevisiae	LOC_Os03g52970LOC_Os03g52970
LOC_Os02g34080	LOC_Os03g48140	DIP-2308N|refseq:NP_014971|uniprotkb:P19524	DIP-81N|refseq:NP_014741|uniprotkb:P20676	DIP20081014	two hybrid	-	10688190	S.cerevisiae	LOC_Os02g34080LOC_Os03g48140
LOC_Os03g38960	LOC_Os07g27930	DIP-2194N|refseq:NP_015513|uniprotkb:P20435	DIP-81N|refseq:NP_014741|uniprotkb:P20676	DIP20081014	two hybrid	-	10688190	S.cerevisiae	LOC_Os03g38960LOC_Os07g27930
LOC_Os07g01020	LOC_Os07g01020	DIP-1643N|refseq:NP_013814|uniprotkb:Q03148	DIP-81N|refseq:NP_014741|uniprotkb:P20676	DIP20081014	two hybrid	-	10688190	S.cerevisiae	LOC_Os07g01020LOC_Os07g01020
LOC_Os08g43190	LOC_Os08g43190	DIP-1511N|refseq:NP_012693|uniprotkb:P35497	DIP-81N|refseq:NP_014741|uniprotkb:P20676	DIP20081014	two hybrid	-	10688190	S.cerevisiae	LOC_Os08g43190LOC_Os08g43190
LOC_Os04g58710	LOC_Os04g58710	DIP-2796N|refseq:NP_009781|uniprotkb:P38137	DIP-2795N|refseq:NP_009412|uniprotkb:P39545	DIP20081014	two hybrid	-	10688190	S.cerevisiae	LOC_Os04g58710LOC_Os04g58710
LOC_Os07g01150	LOC_Os11g48020	DIP-2799N|refseq:NP_011574|uniprotkb:P53045	DIP-2798N|refseq:NP_010398|uniprotkb:P40316	DIP20081014	two hybrid	-	10688190	S.cerevisiae	LOC_Os07g01150LOC_Os11g48020
LOC_Os03g51250	LOC_Os06g05880	DIP-77N|refseq:NP_014261|uniprotkb:P17555	DIP-46N|refseq:NP_014765|uniprotkb:P07274	DIP20081014	two hybrid	-	10688190	S.cerevisiae	LOC_Os03g51250LOC_Os06g05880
LOC_Os01g42800	LOC_Os05g11550	DIP-1525N|refseq:NP_011639|uniprotkb:P53043	DIP-2805N|refseq:NP_014387|uniprotkb:P53980	DIP20081014	two hybrid	-	10688190	S.cerevisiae	LOC_Os01g42800LOC_Os05g11550
LOC_Os03g48930	LOC_Os06g06030	DIP-2806N|refseq:NP_015428|uniprotkb:P30656	DIP-2808N|refseq:NP_010928|uniprotkb:P22141	DIP20081014	coimmunoprecipitation	-	11029046	S.cerevisiae	LOC_Os03g48930LOC_Os06g06030
LOC_Os03g48930	LOC_Os09g33986	DIP-2808N|refseq:NP_010928|uniprotkb:P22141	DIP-2807N|refseq:NP_116708|uniprotkb:P30657	DIP20081014	two hybrid	-	11595789	S.cerevisiae	LOC_Os03g48930LOC_Os09g33986
LOC_Os02g04100	LOC_Os05g41180	DIP-1528N|refseq:NP_014045|uniprotkb:P40302	DIP-1526N|refseq:NP_015007|uniprotkb:P21242	DIP20081014	two hybrid	-	10688190	S.cerevisiae	LOC_Os02g04100LOC_Os05g41180
LOC_Os05g41180	LOC_Os11g40140	DIP-1193N|refseq:NP_011769|uniprotkb:P32379	DIP-1526N|refseq:NP_015007|uniprotkb:P21242	DIP20081014	two hybrid	-	11595789	S.cerevisiae	LOC_Os05g41180LOC_Os11g40140
LOC_Os01g59600	LOC_Os05g41180	DIP-1526N|refseq:NP_015007|uniprotkb:P21242	DIP-2809N|refseq:NP_013875|uniprotkb:Q03792	DIP20081014	two hybrid	-	11595789	S.cerevisiae	LOC_Os01g59600LOC_Os05g41180
LOC_Os03g08280	LOC_Os05g41180	DIP-1526N|refseq:NP_015007|uniprotkb:P21242	DIP-2810N|refseq:NP_011504|uniprotkb:P21243	DIP20081014	two hybrid	-	11595789	S.cerevisiae	LOC_Os03g08280LOC_Os05g41180
LOC_Os05g41180	LOC_Os05g41900	DIP-1526N|refseq:NP_015007|uniprotkb:P21242	DIP-1471N|refseq:NP_014155|uniprotkb:P32911	DIP20081014	two hybrid	-	10688190	S.cerevisiae	LOC_Os05g41180LOC_Os05g41900
LOC_Os01g59600	LOC_Os05g41180	DIP-1526N|refseq:NP_015007|uniprotkb:P21242	DIP-2812N|refseq:NP_011350|uniprotkb:P53106	DIP20081014	two hybrid	-	10688190	S.cerevisiae	LOC_Os01g59600LOC_Os05g41180
LOC_Os01g59600	LOC_Os05g41180	DIP-1526N|refseq:NP_015007|uniprotkb:P21242	DIP-2813N|uniprotkb:Q08018	DIP20081014	two hybrid	-	10688190	S.cerevisiae	LOC_Os01g59600LOC_Os05g41180
LOC_Os06g06030	LOC_Os07g29360	DIP-2814N|refseq:NP_014496|uniprotkb:P89105	DIP-2806N|refseq:NP_015428|uniprotkb:P30656	DIP20081014	two hybrid	-	10688190	S.cerevisiae	LOC_Os06g06030LOC_Os07g29360
LOC_Os02g53060	LOC_Os06g06030	DIP-2806N|refseq:NP_015428|uniprotkb:P30656	DIP-1527N|refseq:NP_012533|uniprotkb:P38624	DIP20081014	two hybrid	-	10688190	S.cerevisiae	LOC_Os02g53060LOC_Os06g06030
LOC_Os06g06030	LOC_Os09g33986	DIP-2807N|refseq:NP_116708|uniprotkb:P30657	DIP-2806N|refseq:NP_015428|uniprotkb:P30656	DIP20081014	two hybrid	-	10688190	S.cerevisiae	LOC_Os06g06030LOC_Os09g33986
LOC_Os05g41900	LOC_Os06g06030	DIP-2806N|refseq:NP_015428|uniprotkb:P30656	DIP-1471N|refseq:NP_014155|uniprotkb:P32911	DIP20081014	two hybrid	-	10688190	S.cerevisiae	LOC_Os05g41900LOC_Os06g06030
LOC_Os06g06030	LOC_Os06g06030	DIP-2806N|refseq:NP_015428|uniprotkb:P30656	DIP-2815N|refseq:NP_009732|uniprotkb:P38293	DIP20081014	two hybrid	-	10688190	S.cerevisiae	LOC_Os06g06030LOC_Os06g06030
LOC_Os06g06030	LOC_Os09g38560	DIP-2806N|refseq:NP_015428|uniprotkb:P30656	DIP-2816N|refseq:NP_010160|uniprotkb:Q07549	DIP20081014	two hybrid	-	10688190	S.cerevisiae	LOC_Os06g06030LOC_Os09g38560
LOC_Os06g06030	LOC_Os06g06030	DIP-2806N|refseq:NP_015428|uniprotkb:P30656	DIP-2817N|refseq:NP_015259|uniprotkb:Q12194	DIP20081014	two hybrid	-	10688190	S.cerevisiae	LOC_Os06g06030LOC_Os06g06030
LOC_Os02g53060	LOC_Os11g30410	DIP-1527N|refseq:NP_012533|uniprotkb:P38624	DIP-2338N|refseq:NP_015506|uniprotkb:Q06624	DIP20081014	two hybrid	-	10688190	S.cerevisiae	LOC_Os02g53060LOC_Os11g30410
LOC_Os02g53060	LOC_Os05g09490	DIP-1527N|refseq:NP_012533|uniprotkb:P38624	DIP-2818N|refseq:NP_014800|uniprotkb:P25043	DIP20081014	two hybrid	-	10688190	S.cerevisiae	LOC_Os02g53060LOC_Os05g09490
LOC_Os09g33986	LOC_Os10g35580	DIP-2807N|refseq:NP_116708|uniprotkb:P30657	DIP-1295N|refseq:NP_010932|uniprotkb:P40013	DIP20081014	two hybrid	-	11595789	S.cerevisiae	LOC_Os09g33986LOC_Os10g35580
LOC_Os02g47410	LOC_Os09g33986	DIP-2807N|refseq:NP_116708|uniprotkb:P30657	DIP-1374N|refseq:NP_012394|uniprotkb:P14680	DIP20081014	two hybrid	-	10688190	S.cerevisiae	LOC_Os02g47410LOC_Os09g33986
LOC_Os09g33986	LOC_Os09g33986	DIP-2807N|refseq:NP_116708|uniprotkb:P30657	DIP-2819N|refseq:NP_011581|uniprotkb:P53243	DIP20081014	two hybrid	-	10688190	S.cerevisiae	LOC_Os09g33986LOC_Os09g33986
LOC_Os09g12710	LOC_Os09g33986	DIP-2820N|refseq:NP_014146|uniprotkb:P53851	DIP-2807N|refseq:NP_116708|uniprotkb:P30657	DIP20081014	two hybrid	-	10688190	S.cerevisiae	LOC_Os09g12710LOC_Os09g33986
LOC_Os08g41730	LOC_Os09g25310	DIP-2821N|refseq:NP_009512|uniprotkb:P23724	DIP-1893N|refseq:NP_012259|uniprotkb:P40555	DIP20081014	two hybrid	-	11595789	S.cerevisiae	LOC_Os08g41730LOC_Os09g25310
LOC_Os02g42320	LOC_Os02g42320	DIP-2822N|refseq:NP_013618|uniprotkb:P23639	DIP-709N|refseq:NP_011343|uniprotkb:Q02199	DIP20081014	two hybrid	-	10688190	S.cerevisiae	LOC_Os02g42320LOC_Os02g42320
LOC_Os02g42320	LOC_Os05g09490	DIP-2818N|refseq:NP_014800|uniprotkb:P25043	DIP-2822N|refseq:NP_013618|uniprotkb:P23639	DIP20081014	two hybrid	-	11595789	S.cerevisiae	LOC_Os02g42320LOC_Os05g09490
LOC_Os05g41900	LOC_Os06g07878	DIP-2823N|refseq:NP_011651|uniprotkb:P23638	DIP-1471N|refseq:NP_014155|uniprotkb:P32911	DIP20081014	two hybrid	-	10688190	S.cerevisiae	LOC_Os05g41900LOC_Os06g07878
LOC_Os03g52750	LOC_Os07g32430	DIP-2258N|refseq:NP_015350|uniprotkb:P37366	DIP-2824N|refseq:NP_013012|uniprotkb:P15938	DIP20081014	two hybrid	-	10688190	S.cerevisiae	LOC_Os03g52750LOC_Os07g32430
LOC_Os07g10256	LOC_Os07g32430	DIP-1289N|refseq:NP_015407|uniprotkb:Q06819	DIP-2824N|refseq:NP_013012|uniprotkb:P15938	DIP20081014	two hybrid	-	10688190	S.cerevisiae	LOC_Os07g10256LOC_Os07g32430
LOC_Os03g03710	LOC_Os07g32430	DIP-2355N|refseq:NP_014621|uniprotkb:Q08162	DIP-2824N|refseq:NP_013012|uniprotkb:P15938	DIP20081014	two hybrid	-	10688190	S.cerevisiae	LOC_Os03g03710LOC_Os07g32430
LOC_Os07g32430	LOC_Os07g32430	DIP-2824N|refseq:NP_013012|uniprotkb:P15938	DIP-2815N|refseq:NP_009732|uniprotkb:P38293	DIP20081014	two hybrid	-	10688190	S.cerevisiae	LOC_Os07g32430LOC_Os07g32430
LOC_Os01g40250	LOC_Os07g32430	DIP-2826N|refseq:NP_009551|uniprotkb:P35194	DIP-2824N|refseq:NP_013012|uniprotkb:P15938	DIP20081014	two hybrid	-	10688190	S.cerevisiae	LOC_Os01g40250LOC_Os07g32430
LOC_Os07g32430	LOC_Os07g32430	DIP-2824N|refseq:NP_013012|uniprotkb:P15938	DIP-2827N|refseq:NP_011689|uniprotkb:P53295	DIP20081014	two hybrid	-	10688190	S.cerevisiae	LOC_Os07g32430LOC_Os07g32430
LOC_Os07g32430	LOC_Os07g32430	DIP-2824N|refseq:NP_013012|uniprotkb:P15938	DIP-2828N|refseq:NP_012064|uniprotkb:P38880	DIP20081014	two hybrid	-	10688190	S.cerevisiae	LOC_Os07g32430LOC_Os07g32430
LOC_Os07g32430	LOC_Os12g43100	DIP-2829N|refseq:NP_012604|uniprotkb:P47120	DIP-2824N|refseq:NP_013012|uniprotkb:P15938	DIP20081014	two hybrid	-	10688190	S.cerevisiae	LOC_Os07g32430LOC_Os12g43100
LOC_Os07g32430	LOC_Os07g32430	DIP-2824N|refseq:NP_013012|uniprotkb:P15938	DIP-1993N|refseq:NP_012848|uniprotkb:P36083	DIP20081014	two hybrid	-	10688190	S.cerevisiae	LOC_Os07g32430LOC_Os07g32430
LOC_Os04g57370	LOC_Os07g32430	DIP-2824N|refseq:NP_013012|uniprotkb:P15938	DIP-2830N|refseq:NP_013219|uniprotkb:Q12354	DIP20081014	two hybrid	-	10688190	S.cerevisiae	LOC_Os04g57370LOC_Os07g32430
LOC_Os07g32430	LOC_Os07g32430	DIP-2824N|refseq:NP_013012|uniprotkb:P15938	DIP-2832N|refseq:NP_014578|uniprotkb:Q08226	DIP20081014	two hybrid	-	10688190	S.cerevisiae	LOC_Os07g32430LOC_Os07g32430
LOC_Os07g32430	LOC_Os07g32430	DIP-2824N|refseq:NP_013012|uniprotkb:P15938	DIP-2833N|refseq:NP_015258|uniprotkb:Q02754	DIP20081014	two hybrid	-	10688190	S.cerevisiae	LOC_Os07g32430LOC_Os07g32430
LOC_Os07g32430	LOC_Os07g32430	DIP-2824N|refseq:NP_013012|uniprotkb:P15938	DIP-2834N|uniprotkb:O13575	DIP20081014	two hybrid	-	10688190	S.cerevisiae	LOC_Os07g32430LOC_Os07g32430
LOC_Os07g32430	LOC_Os07g32430	DIP-2824N|refseq:NP_013012|uniprotkb:P15938	DIP-2835N|refseq:NP_012661|uniprotkb:P46974	DIP20081014	two hybrid	-	10688190	S.cerevisiae	LOC_Os07g32430LOC_Os07g32430
LOC_Os05g11850	LOC_Os05g11850	DIP-1441N|refseq:NP_012665|uniprotkb:P32906	DIP-2836N|refseq:NP_010521|uniprotkb:Q03776	DIP20081014	two hybrid	-	10688190	S.cerevisiae	LOC_Os05g11850LOC_Os05g11850
LOC_Os05g09490	LOC_Os06g43570	DIP-2039N|refseq:NP_011020|uniprotkb:P25451	DIP-2818N|refseq:NP_014800|uniprotkb:P25043	DIP20081014	two hybrid	-	10688190	S.cerevisiae	LOC_Os05g09490LOC_Os06g43570
LOC_Os01g48600	LOC_Os05g09490	DIP-1716N|refseq:NP_011071|uniprotkb:P39944	DIP-2818N|refseq:NP_014800|uniprotkb:P25043	DIP20081014	two hybrid	-	11595789	S.cerevisiae	LOC_Os01g48600LOC_Os05g09490
LOC_Os06g11320	LOC_Os06g11320	DIP-1274N|refseq:NP_013317|uniprotkb:P53691	DIP-2839N|refseq:NP_010178|uniprotkb:P43124	DIP20081014	two hybrid	-	10688190	S.cerevisiae	LOC_Os06g11320LOC_Os06g11320
LOC_Os03g01100	LOC_Os12g07350	DIP-2841N|refseq:NP_011095|uniprotkb:P21269	DIP-2424N|refseq:NP_015303|uniprotkb:P06777	DIP20081014	two hybrid	-	10688190	S.cerevisiae	LOC_Os03g01100LOC_Os12g07350
LOC_Os03g01100	LOC_Os06g05250	DIP-2842N|refseq:NP_013392|uniprotkb:P46943	DIP-2424N|refseq:NP_015303|uniprotkb:P06777	DIP20081014	two hybrid	-	10688190	S.cerevisiae	LOC_Os03g01100LOC_Os06g05250
LOC_Os03g01100	LOC_Os03g01100	DIP-2424N|refseq:NP_015303|uniprotkb:P06777	DIP-2843N|refseq:NP_013308|uniprotkb:Q05787	DIP20081014	two hybrid	-	10688190	S.cerevisiae	LOC_Os03g01100LOC_Os03g01100
LOC_Os03g01100	LOC_Os03g01100	DIP-2424N|refseq:NP_015303|uniprotkb:P06777	DIP-2844N|refseq:NP_014814|uniprotkb:Q12246	DIP20081014	two hybrid	-	10688190	S.cerevisiae	LOC_Os03g01100LOC_Os03g01100
LOC_Os03g01100	LOC_Os03g01100	DIP-2424N|refseq:NP_015303|uniprotkb:P06777	DIP-1898N|refseq:NP_013425|uniprotkb:Q06168	DIP20081014	two hybrid	-	10688190	S.cerevisiae	LOC_Os03g01100LOC_Os03g01100
LOC_Os03g01100	LOC_Os03g01100	DIP-2424N|refseq:NP_015303|uniprotkb:P06777	DIP-2845N|refseq:NP_010621|uniprotkb:Q05471	DIP20081014	two hybrid	-	10688190	S.cerevisiae	LOC_Os03g01100LOC_Os03g01100
LOC_Os03g01100	LOC_Os03g01100	DIP-2424N|refseq:NP_015303|uniprotkb:P06777	DIP-2846N|refseq:NP_009464|uniprotkb:P38176	DIP20081014	two hybrid	-	10688190	S.cerevisiae	LOC_Os03g01100LOC_Os03g01100
LOC_Os03g01100	LOC_Os03g01100	DIP-2424N|refseq:NP_015303|uniprotkb:P06777	DIP-2847N|refseq:NP_010606|uniprotkb:Q06677	DIP20081014	two hybrid	-	10688190	S.cerevisiae	LOC_Os03g01100LOC_Os03g01100
LOC_Os03g01100	LOC_Os07g33100	DIP-2424N|refseq:NP_015303|uniprotkb:P06777	DIP-2849N|refseq:NP_011465|uniprotkb:P53177	DIP20081014	two hybrid	-	10688190	S.cerevisiae	LOC_Os03g01100LOC_Os07g33100
LOC_Os03g01100	LOC_Os03g01100	DIP-2424N|refseq:NP_015303|uniprotkb:P06777	DIP-2850N|refseq:NP_011980|uniprotkb:P38716	DIP20081014	two hybrid	-	10688190	S.cerevisiae	LOC_Os03g01100LOC_Os03g01100
LOC_Os03g01100	LOC_Os03g50300	DIP-2851N|refseq:NP_012742|uniprotkb:P34237	DIP-2424N|refseq:NP_015303|uniprotkb:P06777	DIP20081014	two hybrid	-	10688190	S.cerevisiae	LOC_Os03g01100LOC_Os03g50300
LOC_Os03g01100	LOC_Os03g01100	DIP-2424N|refseq:NP_015303|uniprotkb:P06777	DIP-2852N|refseq:NP_014694|uniprotkb:Q08421	DIP20081014	two hybrid	-	10688190	S.cerevisiae	LOC_Os03g01100LOC_Os03g01100
LOC_Os06g15360	LOC_Os06g46770	DIP-1548N|refseq:NP_010877|uniprotkb:P32628	DIP-1549N|refseq:NP_013268|uniprotkb:P61864	DIP20081014	affinity chromatography technology	-	11323716	S.cerevisiae	LOC_Os06g15360LOC_Os06g46770
LOC_Os03g57450	LOC_Os09g28900	DIP-2239N|refseq:NP_012594|uniprotkb:P17106	DIP-2322N|refseq:NP_015172|uniprotkb:P22216	DIP20081014	two hybrid	-	10688190	S.cerevisiae	LOC_Os03g57450LOC_Os09g28900
LOC_Os01g23590	LOC_Os03g57450	DIP-2322N|refseq:NP_015172|uniprotkb:P22216	DIP-1513N|refseq:NP_014198|uniprotkb:P40164	DIP20081014	two hybrid	-	10688190	S.cerevisiae	LOC_Os01g23590LOC_Os03g57450
LOC_Os02g55300	LOC_Os02g55300	DIP-1957N|refseq:NP_014450|uniprotkb:P39008	DIP-2377N|refseq:NP_009606|uniprotkb:P38232	DIP20081014	two hybrid	-	10688190	S.cerevisiae	LOC_Os02g55300LOC_Os02g55300
LOC_Os10g32880	LOC_Os10g32880	DIP-1112N|refseq:NP_013064|uniprotkb:P32523	DIP-1112N|refseq:NP_013064|uniprotkb:P32523	DIP20081014	lambda repressor two hybrid	-	11967834	S.cerevisiae	LOC_Os10g32880LOC_Os10g32880
LOC_Os04g28090	LOC_Os04g28090	DIP-1113N|refseq:NP_013940|uniprotkb:Q03654	DIP-1113N|refseq:NP_013940|uniprotkb:Q03654	DIP20081014	two hybrid	-	10092627	S.cerevisiae	LOC_Os04g28090LOC_Os04g28090
LOC_Os04g08340	LOC_Os04g08340	DIP-1941N|refseq:NP_013749|uniprotkb:P46972	DIP-2865N|refseq:NP_010143|uniprotkb:Q12300	DIP20081014	two hybrid	-	10688190	S.cerevisiae	LOC_Os04g08340LOC_Os04g08340
LOC_Os04g01130	LOC_Os04g01130	DIP-2871N|refseq:NP_015348|uniprotkb:Q12432	DIP-2865N|refseq:NP_010143|uniprotkb:Q12300	DIP20081014	two hybrid	-	10688190	S.cerevisiae	LOC_Os04g01130LOC_Os04g01130
LOC_Os01g56930	LOC_Os09g27940	DIP-2688N|refseq:NP_012305|uniprotkb:P40583	DIP-2865N|refseq:NP_010143|uniprotkb:Q12300	DIP20081014	two hybrid	-	10688190	S.cerevisiae	LOC_Os01g56930LOC_Os09g27940
LOC_Os02g05340	LOC_Os06g15360	DIP-2876N|refseq:NP_011892|uniprotkb:P38764	DIP-1548N|refseq:NP_010877|uniprotkb:P32628	DIP20081014	affinity chromatography technology	-	12198498	S.cerevisiae	LOC_Os02g05340LOC_Os06g15360
LOC_Os02g05340	LOC_Os05g41900	DIP-1471N|refseq:NP_014155|uniprotkb:P32911	DIP-2876N|refseq:NP_011892|uniprotkb:P38764	DIP20081014	two hybrid	-	11595789	S.cerevisiae	LOC_Os02g05340LOC_Os05g41900
LOC_Os02g05340	LOC_Os09g38560	DIP-2816N|refseq:NP_010160|uniprotkb:Q07549	DIP-2876N|refseq:NP_011892|uniprotkb:P38764	DIP20081014	two hybrid	-	10688190	S.cerevisiae	LOC_Os02g05340LOC_Os09g38560
LOC_Os02g05340	LOC_Os02g05340	DIP-2876N|refseq:NP_011892|uniprotkb:P38764	DIP-2877N|refseq:NP_012750|uniprotkb:P36003	DIP20081014	two hybrid	-	11595789	S.cerevisiae	LOC_Os02g05340LOC_Os02g05340
LOC_Os01g16190	LOC_Os01g16190	DIP-1573N|refseq:NP_116659|uniprotkb:P43588	DIP-2878N|refseq:NP_010969|uniprotkb:P40032	DIP20081014	two hybrid	-	10688190	S.cerevisiae	LOC_Os01g16190LOC_Os01g16190
LOC_Os04g40850	LOC_Os09g38560	DIP-2816N|refseq:NP_010160|uniprotkb:Q07549	DIP-2880N|refseq:NP_015433|uniprotkb:Q06103	DIP20081014	two hybrid	-	10688190	S.cerevisiae	LOC_Os04g40850LOC_Os09g38560
LOC_Os10g27174	LOC_Os10g27174	DIP-1389N|refseq:NP_013366|uniprotkb:P0C0X0	DIP-1389N|refseq:NP_013366|uniprotkb:P0C0X0	DIP20081014	two hybrid	-	10688190	S.cerevisiae	LOC_Os10g27174LOC_Os10g27174
LOC_Os02g10640	LOC_Os02g10640	DIP-1589N|refseq:NP_014902|uniprotkb:P53549	DIP-1449N|refseq:NP_116618|uniprotkb:P43563	DIP20081014	two hybrid	-	10688190	S.cerevisiae	LOC_Os02g10640LOC_Os02g10640
LOC_Os02g10640	LOC_Os03g53720	DIP-1589N|refseq:NP_014902|uniprotkb:P53549	DIP-2884N|refseq:NP_013943|uniprotkb:Q03656	DIP20081014	two hybrid	-	10688190	S.cerevisiae	LOC_Os02g10640LOC_Os03g53720
LOC_Os02g10640	LOC_Os02g10640	DIP-1589N|refseq:NP_014902|uniprotkb:P53549	DIP-2885N|refseq:NP_011662|uniprotkb:P48235	DIP20081014	two hybrid	-	10688190	S.cerevisiae	LOC_Os02g10640LOC_Os02g10640
LOC_Os02g10640	LOC_Os06g07630	DIP-1590N|refseq:NP_014760|uniprotkb:P33297	DIP-1589N|refseq:NP_014902|uniprotkb:P53549	DIP20081014	two hybrid	-	11742986	S.cerevisiae	LOC_Os02g10640LOC_Os06g07630
LOC_Os06g07630	LOC_Os06g07630	DIP-1590N|refseq:NP_014760|uniprotkb:P33297	DIP-2886N|refseq:NP_014820|uniprotkb:Q08550	DIP20081014	two hybrid	-	10688190	S.cerevisiae	LOC_Os06g07630LOC_Os06g07630
LOC_Os02g14110	LOC_Os02g14110	DIP-2897N|refseq:NP_013127|uniprotkb:P23542	DIP-2897N|refseq:NP_013127|uniprotkb:P23542	DIP20081014	x-ray crystallography	-	9655342	S.cerevisiae	LOC_Os02g14110LOC_Os02g14110
LOC_Os02g47150	LOC_Os11g48090	DIP-2300N|refseq:NP_014311|uniprotkb:P06786	DIP-2911N|refseq:NP_013915|uniprotkb:P35187	DIP20081014	two hybrid	-	7736577	S.cerevisiae	LOC_Os02g47150LOC_Os11g48090
LOC_Os01g57110	LOC_Os11g48090	DIP-697N|refseq:NP_009672|uniprotkb:P31244	DIP-2911N|refseq:NP_013915|uniprotkb:P35187	DIP20081014	two hybrid	-	9253198	S.cerevisiae	LOC_Os01g57110LOC_Os11g48090
LOC_Os03g06900	LOC_Os11g48090	DIP-2911N|refseq:NP_013915|uniprotkb:P35187	DIP-2912N|refseq:NP_013335|uniprotkb:P13099	DIP20081014	two hybrid	-	11523801	S.cerevisiae	LOC_Os03g06900LOC_Os11g48090
LOC_Os08g18110	LOC_Os09g25314	DIP-2915N|refseq:NP_013092|uniprotkb:Q12287	DIP-2496N|refseq:NP_009503|uniprotkb:P32602	DIP20081014	two hybrid	-	10688190	S.cerevisiae	LOC_Os08g18110LOC_Os09g25314
LOC_Os04g56640	LOC_Os08g18110	DIP-2496N|refseq:NP_009503|uniprotkb:P32602	DIP-1435N|refseq:NP_014506|uniprotkb:Q08278	DIP20081014	two hybrid	-	10688190	S.cerevisiae	LOC_Os04g56640LOC_Os08g18110
LOC_Os05g23720	LOC_Os08g18110	DIP-2496N|refseq:NP_009503|uniprotkb:P32602	DIP-2917N|refseq:NP_009523|uniprotkb:P18239	DIP20081014	two hybrid	-	10688190	S.cerevisiae	LOC_Os05g23720LOC_Os08g18110
LOC_Os08g18110	LOC_Os08g25624	DIP-2496N|refseq:NP_009503|uniprotkb:P32602	DIP-2919N|refseq:NP_014952|uniprotkb:P22215	DIP20081014	two hybrid	-	10688190	S.cerevisiae	LOC_Os08g18110LOC_Os08g25624
LOC_Os08g18110	LOC_Os08g18110	DIP-2496N|refseq:NP_009503|uniprotkb:P32602	DIP-759N|refseq:NP_012748|uniprotkb:P36048	DIP20081014	two hybrid	-	10688190	S.cerevisiae	LOC_Os08g18110LOC_Os08g18110
LOC_Os05g22260	LOC_Os08g18110	DIP-2496N|refseq:NP_009503|uniprotkb:P32602	DIP-1685N|refseq:NP_013218|uniprotkb:Q12309	DIP20081014	two hybrid	-	10688190	S.cerevisiae	LOC_Os05g22260LOC_Os08g18110
LOC_Os08g18110	LOC_Os08g18110	DIP-2496N|refseq:NP_009503|uniprotkb:P32602	DIP-1802N|refseq:NP_010149|uniprotkb:Q12516	DIP20081014	two hybrid	-	10688190	S.cerevisiae	LOC_Os08g18110LOC_Os08g18110
LOC_Os08g18110	LOC_Os08g18110	DIP-2496N|refseq:NP_009503|uniprotkb:P32602	DIP-1450N|refseq:NP_014606|uniprotkb:Q08206	DIP20081014	two hybrid	-	10688190	S.cerevisiae	LOC_Os08g18110LOC_Os08g18110
LOC_Os02g48350	LOC_Os08g18110	DIP-2496N|refseq:NP_009503|uniprotkb:P32602	DIP-2923N|refseq:NP_014888|uniprotkb:Q08650	DIP20081014	two hybrid	-	10688190	S.cerevisiae	LOC_Os02g48350LOC_Os08g18110
LOC_Os07g12890	LOC_Os08g18110	DIP-2496N|refseq:NP_009503|uniprotkb:P32602	DIP-2924N|refseq:NP_013231|uniprotkb:Q12436	DIP20081014	two hybrid	-	10688190	S.cerevisiae	LOC_Os07g12890LOC_Os08g18110
LOC_Os03g53720	LOC_Os05g14590	DIP-2884N|refseq:NP_013943|uniprotkb:Q03656	DIP-1294N|refseq:NP_011314|uniprotkb:P53091	DIP20081014	two hybrid	-	10688190	S.cerevisiae	LOC_Os03g53720LOC_Os05g14590
LOC_Os03g53720	LOC_Os03g53720	DIP-2884N|refseq:NP_013943|uniprotkb:Q03656	DIP-2925N|refseq:NP_011955|uniprotkb:P38804	DIP20081014	two hybrid	-	10688190	S.cerevisiae	LOC_Os03g53720LOC_Os03g53720
LOC_Os03g53720	LOC_Os03g53720	DIP-2884N|refseq:NP_013943|uniprotkb:Q03656	DIP-2700N|refseq:NP_012186|uniprotkb:P40507	DIP20081014	two hybrid	-	10688190	S.cerevisiae	LOC_Os03g53720LOC_Os03g53720
LOC_Os04g58880	LOC_Os11g05880	DIP-2934N|refseq:NP_012450|uniprotkb:P19658	DIP-770N|refseq:NP_010676|uniprotkb:P39743	DIP20081014	two hybrid	-	10992286	S.cerevisiae	LOC_Os04g58880LOC_Os11g05880
LOC_Os07g10150	LOC_Os07g10150	DIP-1611N|refseq:NP_014112|uniprotkb:P32074	DIP-770N|refseq:NP_010676|uniprotkb:P39743	DIP20081014	two hybrid	-	10992286	S.cerevisiae	LOC_Os07g10150LOC_Os07g10150
LOC_Os01g69920	LOC_Os06g44410	DIP-2939N|refseq:NP_012119|uniprotkb:P39928	DIP-770N|refseq:NP_010676|uniprotkb:P39743	DIP20081014	two hybrid	-	10992286	S.cerevisiae	LOC_Os01g69920LOC_Os06g44410
LOC_Os03g42320	LOC_Os03g42320	DIP-2940N|refseq:NP_010475|uniprotkb:P22213	DIP-2941N|refseq:NP_014160|uniprotkb:Q01532	DIP20081014	two hybrid	-	10688190	S.cerevisiae	LOC_Os03g42320LOC_Os03g42320
LOC_Os03g42320	LOC_Os03g42320	DIP-2940N|refseq:NP_010475|uniprotkb:P22213	DIP-2942N|refseq:NP_014718|uniprotkb:P41834	DIP20081014	two hybrid	-	10688190	S.cerevisiae	LOC_Os03g42320LOC_Os03g42320
LOC_Os07g19460	LOC_Os07g19460	DIP-2944N|refseq:NP_014395|uniprotkb:P38921	DIP-2855N|refseq:NP_013904|uniprotkb:P35209	DIP20081014	two hybrid	-	10688190	S.cerevisiae	LOC_Os07g19460LOC_Os07g19460
LOC_Os04g47700	LOC_Os08g45080	DIP-2947N|refseq:NP_009444|uniprotkb:P38163	DIP-2698N|refseq:NP_013307|uniprotkb:Q05785	DIP20081014	two hybrid	-	10688190	S.cerevisiae	LOC_Os04g47700LOC_Os08g45080
LOC_Os03g43590	LOC_Os04g47700	DIP-2947N|refseq:NP_009444|uniprotkb:P38163	DIP-1646N|refseq:NP_009410|uniprotkb:P22209	DIP20081014	two hybrid	-	10688190	S.cerevisiae	LOC_Os03g43590LOC_Os04g47700
LOC_Os04g47700	LOC_Os09g16910	DIP-2947N|refseq:NP_009444|uniprotkb:P38163	DIP-2948N|refseq:NP_009912|uniprotkb:P25374	DIP20081014	two hybrid	-	10688190	S.cerevisiae	LOC_Os04g47700LOC_Os09g16910
LOC_Os03g17990	LOC_Os04g47700	DIP-2080N|refseq:NP_011688|uniprotkb:P53039	DIP-2947N|refseq:NP_009444|uniprotkb:P38163	DIP20081014	two hybrid	-	10688190	S.cerevisiae	LOC_Os03g17990LOC_Os04g47700
LOC_Os04g47700	LOC_Os09g02170	DIP-2023N|refseq:NP_012955|uniprotkb:P36125	DIP-2947N|refseq:NP_009444|uniprotkb:P38163	DIP20081014	two hybrid	-	10688190	S.cerevisiae	LOC_Os04g47700LOC_Os09g02170
LOC_Os01g29409	LOC_Os03g51250	DIP-2950N|refseq:NP_011937|uniprotkb:P38793	DIP-77N|refseq:NP_014261|uniprotkb:P17555	DIP20081014	two hybrid	-	11489916	S.cerevisiae	LOC_Os01g29409LOC_Os03g51250
LOC_Os01g42850	LOC_Os07g07000	DIP-1196N|refseq:NP_012041|uniprotkb:P38862	DIP-2951N|refseq:NP_013908|uniprotkb:P39926	DIP20081014	two hybrid	-	11489916	S.cerevisiae	LOC_Os01g42850LOC_Os07g07000
LOC_Os11g32280	LOC_Os11g32280	DIP-1427N|refseq:NP_015376|uniprotkb:Q03503	DIP-667N|refseq:NP_009898|uniprotkb:P25344	DIP20081014	two hybrid	-	10688190	S.cerevisiae	LOC_Os11g32280LOC_Os11g32280
LOC_Os11g16580	LOC_Os11g16580	DIP-2956N|refseq:NP_014599|uniprotkb:Q08214	DIP-667N|refseq:NP_009898|uniprotkb:P25344	DIP20081014	two hybrid	-	10688190	S.cerevisiae	LOC_Os11g16580LOC_Os11g16580
LOC_Os01g15110	LOC_Os01g15110	DIP-2021N|refseq:NP_014679|uniprotkb:P32854	DIP-667N|refseq:NP_009898|uniprotkb:P25344	DIP20081014	two hybrid	-	10688190	S.cerevisiae	LOC_Os01g15110LOC_Os01g15110
LOC_Os11g43620	LOC_Os11g43620	DIP-1634N|refseq:NP_015508|uniprotkb:P54999	DIP-667N|refseq:NP_009898|uniprotkb:P25344	DIP20081014	two hybrid	-	10688190	S.cerevisiae	LOC_Os11g43620LOC_Os11g43620
LOC_Os07g44970	LOC_Os07g44970	DIP-1681N|refseq:NP_010704|uniprotkb:Q04048	DIP-667N|refseq:NP_009898|uniprotkb:P25344	DIP20081014	two hybrid	-	10688190	S.cerevisiae	LOC_Os07g44970LOC_Os07g44970
LOC_Os03g14690	LOC_Os03g14690	DIP-2960N|refseq:NP_014913|uniprotkb:P32563	DIP-667N|refseq:NP_009898|uniprotkb:P25344	DIP20081014	two hybrid	-	10688190	S.cerevisiae	LOC_Os03g14690LOC_Os03g14690
LOC_Os05g41900	LOC_Os12g01770	DIP-2963N|refseq:NP_010003|uniprotkb:P25646	DIP-1471N|refseq:NP_014155|uniprotkb:P32911	DIP20081014	two hybrid	-	10688190	S.cerevisiae	LOC_Os05g41900LOC_Os12g01770
LOC_Os07g33850	LOC_Os07g33850	DIP-1691N|refseq:NP_013647|uniprotkb:P38987	DIP-2966N|refseq:NP_009438|uniprotkb:Q3E7Y4	DIP20081014	two hybrid	-	10688190	S.cerevisiae	LOC_Os07g33850LOC_Os07g33850
LOC_Os07g33850	LOC_Os07g33850	DIP-1691N|refseq:NP_013647|uniprotkb:P38987	DIP-2144N|refseq:NP_013882|uniprotkb:Q03818	DIP20081014	two hybrid	-	10688190	S.cerevisiae	LOC_Os07g33850LOC_Os07g33850
LOC_Os03g06900	LOC_Os03g06900	DIP-2912N|refseq:NP_013335|uniprotkb:P13099	DIP-1772N|refseq:NP_010182|uniprotkb:P39009	DIP20081014	two hybrid	-	10688190	S.cerevisiae	LOC_Os03g06900LOC_Os03g06900
LOC_Os09g15320	LOC_Os09g15320	DIP-2051N|refseq:NP_013409|uniprotkb:P52491	DIP-777N|refseq:NP_010710|uniprotkb:P32578	DIP20081014	two hybrid	-	10688190	S.cerevisiae	LOC_Os09g15320LOC_Os09g15320
LOC_Os03g64080	LOC_Os08g23440	DIP-2244N|refseq:NP_011734|uniprotkb:P30822	DIP-2969N|refseq:NP_009794|uniprotkb:P38329	DIP20081014	two hybrid	-	11027275	S.cerevisiae	LOC_Os03g64080LOC_Os08g23440
LOC_Os03g64080	LOC_Os05g48620	DIP-2244N|refseq:NP_011734|uniprotkb:P30822	DIP-2973N|refseq:NP_012668|uniprotkb:P47166	DIP20081014	two hybrid	-	11027275	S.cerevisiae	LOC_Os03g64080LOC_Os05g48620
LOC_Os03g64080	LOC_Os07g22400	DIP-2535N|refseq:NP_012879|uniprotkb:P20457	DIP-2244N|refseq:NP_011734|uniprotkb:P30822	DIP20081014	two hybrid	-	11027275	S.cerevisiae	LOC_Os03g64080LOC_Os07g22400
LOC_Os03g44200	LOC_Os03g64080	DIP-2961N|refseq:NP_015205|uniprotkb:Q02948	DIP-2244N|refseq:NP_011734|uniprotkb:P30822	DIP20081014	two hybrid	-	11027275	S.cerevisiae	LOC_Os03g44200LOC_Os03g64080
LOC_Os01g27210	LOC_Os03g64080	DIP-2981N|refseq:NP_013040|uniprotkb:Q12390	DIP-2244N|refseq:NP_011734|uniprotkb:P30822	DIP20081014	two hybrid	-	11027275	S.cerevisiae	LOC_Os01g27210LOC_Os03g64080
LOC_Os02g56210	LOC_Os03g64080	DIP-2244N|refseq:NP_011734|uniprotkb:P30822	DIP-969N|refseq:NP_014281|uniprotkb:P53550	DIP20081014	two hybrid	-	11027275	S.cerevisiae	LOC_Os02g56210LOC_Os03g64080
LOC_Os12g44390	LOC_Os12g44390	DIP-2982N|refseq:NP_116647|uniprotkb:P32908	DIP-2982N|refseq:NP_116647|uniprotkb:P32908	DIP20081014	two hybrid	-	11087867	S.cerevisiae	LOC_Os12g44390LOC_Os12g44390
LOC_Os08g06600	LOC_Os12g44390	DIP-1481N|refseq:NP_014572|uniprotkb:P33895	DIP-2982N|refseq:NP_116647|uniprotkb:P32908	DIP20081014	two hybrid	-	11087867	S.cerevisiae	LOC_Os08g06600LOC_Os12g44390
LOC_Os01g67740	LOC_Os12g44390	DIP-2982N|refseq:NP_116647|uniprotkb:P32908	DIP-2983N|refseq:NP_116687|uniprotkb:P38989	DIP20081014	two hybrid	-	11087867	S.cerevisiae	LOC_Os01g67740LOC_Os12g44390
LOC_Os03g64080	LOC_Os03g64080	DIP-2244N|refseq:NP_011734|uniprotkb:P30822	DIP-2244N|refseq:NP_011734|uniprotkb:P30822	DIP20081014	two hybrid	-	11087867	S.cerevisiae	LOC_Os03g64080LOC_Os03g64080
LOC_Os04g53760	LOC_Os12g44390	DIP-75N|refseq:NP_015467|uniprotkb:P17119	DIP-2982N|refseq:NP_116647|uniprotkb:P32908	DIP20081014	two hybrid	-	11087867	S.cerevisiae	LOC_Os04g53760LOC_Os12g44390
LOC_Os03g50300	LOC_Os03g50300	DIP-2851N|refseq:NP_012742|uniprotkb:P34237	DIP-1579N|refseq:NP_010487|uniprotkb:Q03954	DIP20081014	two hybrid	-	11087867	S.cerevisiae	LOC_Os03g50300LOC_Os03g50300
LOC_Os08g06600	LOC_Os08g06600	DIP-1481N|refseq:NP_014572|uniprotkb:P33895	DIP-2988N|refseq:NP_010581|uniprotkb:Q06629	DIP20081014	two hybrid	-	11087867	S.cerevisiae	LOC_Os08g06600LOC_Os08g06600
LOC_Os02g04050	LOC_Os08g06600	DIP-1481N|refseq:NP_014572|uniprotkb:P33895	DIP-2991N|refseq:NP_012461|uniprotkb:P47037	DIP20081014	two hybrid	-	11087867	S.cerevisiae	LOC_Os02g04050LOC_Os08g06600
LOC_Os02g04050	LOC_Os02g04050	DIP-2991N|refseq:NP_012461|uniprotkb:P47037	DIP-2977N|refseq:NP_013843|uniprotkb:P39523	DIP20081014	two hybrid	-	11087867	S.cerevisiae	LOC_Os02g04050LOC_Os02g04050
LOC_Os04g46450	LOC_Os12g44390	DIP-2982N|refseq:NP_116647|uniprotkb:P32908	DIP-2999N|refseq:NP_010209|uniprotkb:Q07457	DIP20081014	two hybrid	-	11087867	S.cerevisiae	LOC_Os04g46450LOC_Os12g44390
LOC_Os04g46450	LOC_Os08g06600	DIP-1481N|refseq:NP_014572|uniprotkb:P33895	DIP-2999N|refseq:NP_010209|uniprotkb:Q07457	DIP20081014	two hybrid	-	11087867	S.cerevisiae	LOC_Os04g46450LOC_Os08g06600
LOC_Os04g46450	LOC_Os04g46450	DIP-2999N|refseq:NP_010209|uniprotkb:Q07457	DIP-2999N|refseq:NP_010209|uniprotkb:Q07457	DIP20081014	two hybrid	-	11087867	S.cerevisiae	LOC_Os04g46450LOC_Os04g46450
LOC_Os01g67740	LOC_Os04g46450	DIP-2983N|refseq:NP_116687|uniprotkb:P38989	DIP-2999N|refseq:NP_010209|uniprotkb:Q07457	DIP20081014	two hybrid	-	11087867	S.cerevisiae	LOC_Os01g67740LOC_Os04g46450
LOC_Os02g04050	LOC_Os04g46450	DIP-2999N|refseq:NP_010209|uniprotkb:Q07457	DIP-2991N|refseq:NP_012461|uniprotkb:P47037	DIP20081014	two hybrid	-	11087867	S.cerevisiae	LOC_Os02g04050LOC_Os04g46450
LOC_Os03g43020	LOC_Os04g46450	DIP-3000N|refseq:NP_014246|uniprotkb:P53900	DIP-2999N|refseq:NP_010209|uniprotkb:Q07457	DIP20081014	two hybrid	-	11087867	S.cerevisiae	LOC_Os03g43020LOC_Os04g46450
LOC_Os01g67740	LOC_Os01g67740	DIP-2983N|refseq:NP_116687|uniprotkb:P38989	DIP-2445N|refseq:NP_015201|uniprotkb:P33419	DIP20081014	two hybrid	-	11087867	S.cerevisiae	LOC_Os01g67740LOC_Os01g67740
LOC_Os02g04050	LOC_Os02g04050	DIP-2991N|refseq:NP_012461|uniprotkb:P47037	DIP-3003N|refseq:NP_010196|uniprotkb:Q07508	DIP20081014	two hybrid	-	11087867	S.cerevisiae	LOC_Os02g04050LOC_Os02g04050
LOC_Os08g06600	LOC_Os08g06600	DIP-1481N|refseq:NP_014572|uniprotkb:P33895	DIP-1240N|refseq:NP_010571|uniprotkb:P31111	DIP20081014	two hybrid	-	11087867	S.cerevisiae	LOC_Os08g06600LOC_Os08g06600
LOC_Os08g06600	LOC_Os08g06600	DIP-1481N|refseq:NP_014572|uniprotkb:P33895	DIP-2682N|refseq:NP_010871|uniprotkb:P32618	DIP20081014	two hybrid	-	11087867	S.cerevisiae	LOC_Os08g06600LOC_Os08g06600
LOC_Os08g06600	LOC_Os08g06600	DIP-1481N|refseq:NP_014572|uniprotkb:P33895	DIP-3004N|refseq:NP_010853|uniprotkb:P27895	DIP20081014	two hybrid	-	11087867	S.cerevisiae	LOC_Os08g06600LOC_Os08g06600
LOC_Os01g33040	LOC_Os01g33040	DIP-3004N|refseq:NP_010853|uniprotkb:P27895	DIP-3004N|refseq:NP_010853|uniprotkb:P27895	DIP20081014	two hybrid	-	11087867	S.cerevisiae	LOC_Os01g33040LOC_Os01g33040
LOC_Os01g33040	LOC_Os01g33040	DIP-3004N|refseq:NP_010853|uniprotkb:P27895	DIP-3005N|refseq:NP_013559|uniprotkb:Q06179	DIP20081014	two hybrid	-	11087867	S.cerevisiae	LOC_Os01g33040LOC_Os01g33040
LOC_Os02g04050	LOC_Os02g04050	DIP-2991N|refseq:NP_012461|uniprotkb:P47037	DIP-2463N|refseq:NP_011076|uniprotkb:P40091	DIP20081014	two hybrid	-	11087867	S.cerevisiae	LOC_Os02g04050LOC_Os02g04050
LOC_Os03g43020	LOC_Os03g43020	DIP-3000N|refseq:NP_014246|uniprotkb:P53900	DIP-2984N|refseq:NP_011603|uniprotkb:P53253	DIP20081014	two hybrid	-	11087867	S.cerevisiae	LOC_Os03g43020LOC_Os03g43020
LOC_Os12g37860	LOC_Os12g44390	DIP-3006N|refseq:NP_011646|uniprotkb:P53278	DIP-2982N|refseq:NP_116647|uniprotkb:P32908	DIP20081014	two hybrid	-	11087867	S.cerevisiae	LOC_Os12g37860LOC_Os12g44390
LOC_Os02g04050	LOC_Os12g44390	DIP-2991N|refseq:NP_012461|uniprotkb:P47037	DIP-2982N|refseq:NP_116647|uniprotkb:P32908	DIP20081014	two hybrid	-	11087867	S.cerevisiae	LOC_Os02g04050LOC_Os12g44390
LOC_Os01g67740	LOC_Os02g04050	DIP-2991N|refseq:NP_012461|uniprotkb:P47037	DIP-2983N|refseq:NP_116687|uniprotkb:P38989	DIP20081014	two hybrid	-	11087867	S.cerevisiae	LOC_Os01g67740LOC_Os02g04050
LOC_Os02g04050	LOC_Os02g04050	DIP-2991N|refseq:NP_012461|uniprotkb:P47037	DIP-2991N|refseq:NP_012461|uniprotkb:P47037	DIP20081014	two hybrid	-	11087867	S.cerevisiae	LOC_Os02g04050LOC_Os02g04050
LOC_Os02g04050	LOC_Os05g41750	DIP-2991N|refseq:NP_012461|uniprotkb:P47037	DIP-3007N|refseq:NP_013187|uniprotkb:Q12267	DIP20081014	two hybrid	-	11087867	S.cerevisiae	LOC_Os02g04050LOC_Os05g41750
LOC_Os01g01312	LOC_Os01g01312	DIP-3008N|refseq:NP_012569|uniprotkb:P40352	DIP-2220N|refseq:NP_014315|uniprotkb:P39013	DIP20081014	two hybrid	-	11087867	S.cerevisiae	LOC_Os01g01312LOC_Os01g01312
LOC_Os05g41750	LOC_Os08g06600	DIP-1481N|refseq:NP_014572|uniprotkb:P33895	DIP-3007N|refseq:NP_013187|uniprotkb:Q12267	DIP20081014	two hybrid	-	11087867	S.cerevisiae	LOC_Os05g41750LOC_Os08g06600
LOC_Os01g67740	LOC_Os01g67740	DIP-2983N|refseq:NP_116687|uniprotkb:P38989	DIP-874N|refseq:NP_013781|uniprotkb:Q04746	DIP20081014	two hybrid	-	11087867	S.cerevisiae	LOC_Os01g67740LOC_Os01g67740
LOC_Os02g29464	LOC_Os12g44390	DIP-2982N|refseq:NP_116647|uniprotkb:P32908	DIP-2419N|refseq:NP_014149|uniprotkb:P12753	DIP20081014	two hybrid	-	11087867	S.cerevisiae	LOC_Os02g29464LOC_Os12g44390
LOC_Os02g29464	LOC_Os08g06600	DIP-1481N|refseq:NP_014572|uniprotkb:P33895	DIP-2419N|refseq:NP_014149|uniprotkb:P12753	DIP20081014	two hybrid	-	11087867	S.cerevisiae	LOC_Os02g29464LOC_Os08g06600
LOC_Os02g29464	LOC_Os02g29464	DIP-2419N|refseq:NP_014149|uniprotkb:P12753	DIP-2419N|refseq:NP_014149|uniprotkb:P12753	DIP20081014	two hybrid	-	11087867	S.cerevisiae	LOC_Os02g29464LOC_Os02g29464
LOC_Os02g53520	LOC_Os11g35090	DIP-3012N|refseq:NP_015170|uniprotkb:P28743	DIP-2445N|refseq:NP_015201|uniprotkb:P33419	DIP20081014	two hybrid	-	11087867	S.cerevisiae	LOC_Os02g53520LOC_Os11g35090
LOC_Os02g53520	LOC_Os11g35090	DIP-3012N|refseq:NP_015170|uniprotkb:P28743	DIP-2341N|refseq:NP_009901|uniprotkb:P11709	DIP20081014	two hybrid	-	11087867	S.cerevisiae	LOC_Os02g53520LOC_Os11g35090
LOC_Os02g53520	LOC_Os02g53520	DIP-3012N|refseq:NP_015170|uniprotkb:P28743	DIP-3012N|refseq:NP_015170|uniprotkb:P28743	DIP20081014	two hybrid	-	11087867	S.cerevisiae	LOC_Os02g53520LOC_Os02g53520
LOC_Os04g53760	LOC_Os04g53760	DIP-75N|refseq:NP_015467|uniprotkb:P17119	DIP-1481N|refseq:NP_014572|uniprotkb:P33895	DIP20081014	two hybrid	-	11087867	S.cerevisiae	LOC_Os04g53760LOC_Os04g53760
LOC_Os08g06600	LOC_Os08g06600	DIP-1481N|refseq:NP_014572|uniprotkb:P33895	DIP-2445N|refseq:NP_015201|uniprotkb:P33419	DIP20081014	two hybrid	-	11087867	S.cerevisiae	LOC_Os08g06600LOC_Os08g06600
LOC_Os02g34080	LOC_Os03g48140	DIP-2308N|refseq:NP_014971|uniprotkb:P19524	DIP-3017N|refseq:NP_012646|uniprotkb:P47149	DIP20081014	two hybrid	-	11087867	S.cerevisiae	LOC_Os02g34080LOC_Os03g48140
LOC_Os04g53760	LOC_Os04g53760	DIP-75N|refseq:NP_015467|uniprotkb:P17119	DIP-3017N|refseq:NP_012646|uniprotkb:P47149	DIP20081014	two hybrid	-	11087867	S.cerevisiae	LOC_Os04g53760LOC_Os04g53760
LOC_Os08g06600	LOC_Os08g06600	DIP-1481N|refseq:NP_014572|uniprotkb:P33895	DIP-3018N|refseq:NP_010434|uniprotkb:Q00402	DIP20081014	two hybrid	-	11087867	S.cerevisiae	LOC_Os08g06600LOC_Os08g06600
LOC_Os09g08910	LOC_Os09g08910	DIP-3025N|refseq:NP_009453|uniprotkb:P07251	DIP-3026N|refseq:NP_014084|uniprotkb:P32453	DIP20081014	affinity chromatography technology	-	1532796	S.cerevisiae	LOC_Os09g08910LOC_Os09g08910
LOC_Os09g08910	LOC_Os09g08910	DIP-3025N|refseq:NP_009453|uniprotkb:P07251	DIP-3027N|refseq:NP_012355|uniprotkb:P22135	DIP20081014	two hybrid	-	10747017	S.cerevisiae	LOC_Os09g08910LOC_Os09g08910
LOC_Os05g47980	LOC_Os09g08910	DIP-3025N|refseq:NP_009453|uniprotkb:P07251	DIP-3028N|refseq:NP_012655|uniprotkb:P00830	DIP20081014	biochemical	-	10449236	S.cerevisiae	LOC_Os05g47980LOC_Os09g08910
LOC_Os05g47980	LOC_Os05g47980	DIP-3028N|refseq:NP_012655|uniprotkb:P00830	DIP-3028N|refseq:NP_012655|uniprotkb:P00830	DIP20081014	biochemical	-	10449236	S.cerevisiae	LOC_Os05g47980LOC_Os05g47980
LOC_Os09g08910	LOC_Os09g08910	DIP-3025N|refseq:NP_009453|uniprotkb:P07251	DIP-3029N|refseq:NP_010609|uniprotkb:P81449	DIP20081014	comigration in non denaturing gel electrophoresis	-	9867807	S.cerevisiae	LOC_Os09g08910LOC_Os09g08910
LOC_Os09g08910	LOC_Os09g08910	DIP-3025N|refseq:NP_009453|uniprotkb:P07251	DIP-3030N|refseq:NP_013398|uniprotkb:Q12349	DIP20081014	comigration in non denaturing gel electrophoresis	-	9867807	S.cerevisiae	LOC_Os09g08910LOC_Os09g08910
LOC_Os09g08910	LOC_Os09g08910	DIP-3025N|refseq:NP_009453|uniprotkb:P07251	DIP-3031N|refseq:NP_015052|uniprotkb:P21306	DIP20081014	comigration in non denaturing gel electrophoresis	-	9867807	S.cerevisiae	LOC_Os09g08910LOC_Os09g08910
LOC_Os07g31300	LOC_Os09g08910	DIP-3032N|refseq:NP_010280|uniprotkb:Q12165	DIP-3025N|refseq:NP_009453|uniprotkb:P07251	DIP20081014	comigration in non denaturing gel electrophoresis	-	9867807	S.cerevisiae	LOC_Os07g31300LOC_Os09g08910
LOC_Os09g08910	LOC_Os09g08910	DIP-3025N|refseq:NP_009453|uniprotkb:P07251	DIP-3033N|refseq:NP_010665|uniprotkb:Q06405	DIP20081014	comigration in non denaturing gel electrophoresis	-	9867807	S.cerevisiae	LOC_Os09g08910LOC_Os09g08910
LOC_Os09g08910	LOC_Os09g08910	DIP-3025N|refseq:NP_009453|uniprotkb:P07251	DIP-3034N|refseq:NP_013629|uniprotkb:P81450	DIP20081014	comigration in non denaturing gel electrophoresis	-	9867807	S.cerevisiae	LOC_Os09g08910LOC_Os09g08910
LOC_Os09g08910	LOC_Os10g17280	DIP-3025N|refseq:NP_009453|uniprotkb:P07251	DIP-3035N|refseq:NP_009595|uniprotkb:P38077	DIP20081014	comigration in non denaturing gel electrophoresis	-	9867807	S.cerevisiae	LOC_Os09g08910LOC_Os10g17280
LOC_Os09g08910	LOC_Os09g08910	DIP-3025N|refseq:NP_009453|uniprotkb:P07251	DIP-3036N|refseq:NP_015247|uniprotkb:P05626	DIP20081014	comigration in non denaturing gel electrophoresis	-	9867807	S.cerevisiae	LOC_Os09g08910LOC_Os09g08910
LOC_Os06g43850	LOC_Os09g08910	DIP-3025N|refseq:NP_009453|uniprotkb:P07251	DIP-3037N|refseq:NP_010584|uniprotkb:P09457	DIP20081014	comigration in non denaturing gel electrophoresis	-	9867807	S.cerevisiae	LOC_Os06g43850LOC_Os09g08910
LOC_Os09g08910	LOC_Os10g38292	DIP-3038N|refseq:NP_009313|uniprotkb:P00854	DIP-3025N|refseq:NP_009453|uniprotkb:P07251	DIP20081014	comigration in non denaturing gel electrophoresis	-	9867807	S.cerevisiae	LOC_Os09g08910LOC_Os10g38292
LOC_Os09g08910	LOC_Os09g08910	DIP-3025N|refseq:NP_009453|uniprotkb:P07251	DIP-3039N|refseq:NP_012909|uniprotkb:P30902	DIP20081014	comigration in non denaturing gel electrophoresis	-	9867807	S.cerevisiae	LOC_Os09g08910LOC_Os09g08910
LOC_Os09g08910	LOC_Os12g34110	DIP-3025N|refseq:NP_009453|uniprotkb:P07251	DIP-3041N|refseq:NP_009319|uniprotkb:P61829	DIP20081014	comigration in non denaturing gel electrophoresis	-	9867807	S.cerevisiae	LOC_Os09g08910LOC_Os12g34110
LOC_Os09g08910	LOC_Os09g08910	DIP-3025N|refseq:NP_009453|uniprotkb:P07251	DIP-2985N|refseq:NP_010100|uniprotkb:P01097	DIP20081014	comigration in non denaturing gel electrophoresis	-	9867807	S.cerevisiae	LOC_Os09g08910LOC_Os09g08910
LOC_Os01g49190	LOC_Os05g47980	DIP-3028N|refseq:NP_012655|uniprotkb:P00830	DIP-3030N|refseq:NP_013398|uniprotkb:Q12349	DIP20081014	comigration in non denaturing gel electrophoresis	-	9867807	S.cerevisiae	LOC_Os01g49190LOC_Os05g47980
LOC_Os01g49190	LOC_Os05g47980	DIP-3028N|refseq:NP_012655|uniprotkb:P00830	DIP-3031N|refseq:NP_015052|uniprotkb:P21306	DIP20081014	comigration in non denaturing gel electrophoresis	-	9867807	S.cerevisiae	LOC_Os01g49190LOC_Os05g47980
LOC_Os05g47980	LOC_Os07g31300	DIP-3032N|refseq:NP_010280|uniprotkb:Q12165	DIP-3028N|refseq:NP_012655|uniprotkb:P00830	DIP20081014	comigration in non denaturing gel electrophoresis	-	9867807	S.cerevisiae	LOC_Os05g47980LOC_Os07g31300
LOC_Os01g49190	LOC_Os05g47980	DIP-3028N|refseq:NP_012655|uniprotkb:P00830	DIP-3033N|refseq:NP_010665|uniprotkb:Q06405	DIP20081014	comigration in non denaturing gel electrophoresis	-	9867807	S.cerevisiae	LOC_Os01g49190LOC_Os05g47980
LOC_Os01g49190	LOC_Os05g47980	DIP-3028N|refseq:NP_012655|uniprotkb:P00830	DIP-1207N|refseq:NP_015345|uniprotkb:Q12233	DIP20081014	comigration in non denaturing gel electrophoresis	-	9867807	S.cerevisiae	LOC_Os01g49190LOC_Os05g47980
LOC_Os05g47980	LOC_Os10g17280	DIP-3028N|refseq:NP_012655|uniprotkb:P00830	DIP-3035N|refseq:NP_009595|uniprotkb:P38077	DIP20081014	comigration in non denaturing gel electrophoresis	-	9867807	S.cerevisiae	LOC_Os05g47980LOC_Os10g17280
LOC_Os05g47980	LOC_Os06g43850	DIP-3028N|refseq:NP_012655|uniprotkb:P00830	DIP-3037N|refseq:NP_010584|uniprotkb:P09457	DIP20081014	comigration in non denaturing gel electrophoresis	-	9867807	S.cerevisiae	LOC_Os05g47980LOC_Os06g43850
LOC_Os05g47980	LOC_Os10g38292	DIP-3028N|refseq:NP_012655|uniprotkb:P00830	DIP-3038N|refseq:NP_009313|uniprotkb:P00854	DIP20081014	comigration in non denaturing gel electrophoresis	-	9867807	S.cerevisiae	LOC_Os05g47980LOC_Os10g38292
LOC_Os05g47980	LOC_Os12g34110	DIP-3041N|refseq:NP_009319|uniprotkb:P61829	DIP-3028N|refseq:NP_012655|uniprotkb:P00830	DIP20081014	comigration in non denaturing gel electrophoresis	-	9867807	S.cerevisiae	LOC_Os05g47980LOC_Os12g34110
LOC_Os01g49190	LOC_Os05g47980	DIP-3028N|refseq:NP_012655|uniprotkb:P00830	DIP-3029N|refseq:NP_010609|uniprotkb:P81449	DIP20081014	comigration in non denaturing gel electrophoresis	-	9867807	S.cerevisiae	LOC_Os01g49190LOC_Os05g47980
LOC_Os06g43850	LOC_Os10g38292	DIP-3037N|refseq:NP_010584|uniprotkb:P09457	DIP-3038N|refseq:NP_009313|uniprotkb:P00854	DIP20081014	cross-linking study	-	10747812	S.cerevisiae	LOC_Os06g43850LOC_Os10g38292
LOC_Os01g58010	LOC_Os10g38292	DIP-3038N|refseq:NP_009313|uniprotkb:P00854	DIP-3039N|refseq:NP_012909|uniprotkb:P30902	DIP20081014	cross-linking study	-	10747812	S.cerevisiae	LOC_Os01g58010LOC_Os10g38292
LOC_Os06g43850	LOC_Os06g43850	DIP-3037N|refseq:NP_010584|uniprotkb:P09457	DIP-3039N|refseq:NP_012909|uniprotkb:P30902	DIP20081014	cross-linking study	-	10747812	S.cerevisiae	LOC_Os06g43850LOC_Os06g43850
LOC_Os05g01030	LOC_Os05g05220	DIP-993N|refseq:NP_015179|uniprotkb:Q12080	DIP-2216N|refseq:NP_009376|uniprotkb:P39524	DIP20081014	two hybrid	-	11283351	S.cerevisiae	LOC_Os05g01030LOC_Os05g05220
LOC_Os02g52250	LOC_Os07g44970	DIP-2774N|refseq:NP_009370|uniprotkb:P28004	DIP-1681N|refseq:NP_010704|uniprotkb:Q04048	DIP20081014	two hybrid	-	11283351	S.cerevisiae	LOC_Os02g52250LOC_Os07g44970
LOC_Os01g15110	LOC_Os02g52250	DIP-2021N|refseq:NP_014679|uniprotkb:P32854	DIP-2774N|refseq:NP_009370|uniprotkb:P28004	DIP20081014	two hybrid	-	11283351	S.cerevisiae	LOC_Os01g15110LOC_Os02g52250
LOC_Os01g40150	LOC_Os05g51500	DIP-3790N|refseq:NP_009365|uniprotkb:P39730	DIP-3791N|refseq:NP_013342|uniprotkb:Q06538	DIP20081014	two hybrid	-	11283351	S.cerevisiae	LOC_Os01g40150LOC_Os05g51500
LOC_Os07g43470	LOC_Os07g43470	DIP-1750N|refseq:NP_009364|uniprotkb:P39729	DIP-1265N|refseq:NP_014419|uniprotkb:P53724	DIP20081014	two hybrid	-	11283351	S.cerevisiae	LOC_Os07g43470LOC_Os07g43470
LOC_Os02g53680	LOC_Os02g53680	DIP-2512N|refseq:NP_009404|uniprotkb:P22336	DIP-2109N|refseq:NP_012362|uniprotkb:P26755	DIP20081014	two hybrid	-	11283351	S.cerevisiae	LOC_Os02g53680LOC_Os02g53680
LOC_Os03g43590	LOC_Os03g43590	DIP-1646N|refseq:NP_009410|uniprotkb:P22209	DIP-1646N|refseq:NP_009410|uniprotkb:P22209	DIP20081014	two hybrid	-	11283351	S.cerevisiae	LOC_Os03g43590LOC_Os03g43590
LOC_Os03g23909	LOC_Os06g45050	DIP-2607N|refseq:NP_015504|uniprotkb:P20053	DIP-2751N|refseq:NP_011757|uniprotkb:P53309	DIP20081014	two hybrid	-	11283351	S.cerevisiae	LOC_Os03g23909LOC_Os06g45050
LOC_Os05g06840	LOC_Os05g06840	DIP-2533N|refseq:NP_015501|uniprotkb:P24482	DIP-2069N|refseq:NP_014065|uniprotkb:P53823	DIP20081014	two hybrid	-	11283351	S.cerevisiae	LOC_Os05g06840LOC_Os05g06840
LOC_Os03g46390	LOC_Os03g46390	DIP-3801N|refseq:NP_014732|uniprotkb:P36017	DIP-3800N|refseq:NP_015500|uniprotkb:Q06616	DIP20081014	two hybrid	-	11283351	S.cerevisiae	LOC_Os03g46390LOC_Os03g46390
LOC_Os08g41670	LOC_Os11g28300	DIP-3804N|refseq:NP_009746|uniprotkb:P38301	DIP-2756N|refseq:NP_015497|uniprotkb:Q06604	DIP20081014	two hybrid	-	11283351	S.cerevisiae	LOC_Os08g41670LOC_Os11g28300
LOC_Os12g13390	LOC_Os12g13390	DIP-2097N|refseq:NP_011981|uniprotkb:P38821	DIP-3810N|refseq:NP_015471|uniprotkb:P49089	DIP20081014	two hybrid	-	11283351	S.cerevisiae	LOC_Os12g13390LOC_Os12g13390
LOC_Os02g06480	LOC_Os02g06480	DIP-3814N|refseq:NP_009580|uniprotkb:P38072	DIP-658N|refseq:NP_015444|uniprotkb:P24869	DIP20081014	two hybrid	-	11283351	S.cerevisiae	LOC_Os02g06480LOC_Os02g06480
LOC_Os02g03110	LOC_Os07g10600	DIP-3816N|refseq:NP_013706|uniprotkb:P25087	DIP-3815N|refseq:NP_015438|uniprotkb:P06197	DIP20081014	two hybrid	-	11283351	S.cerevisiae	LOC_Os02g03110LOC_Os07g10600
LOC_Os03g07580	LOC_Os03g07580	DIP-2074N|refseq:NP_011423|uniprotkb:P49687	DIP-3817N|refseq:NP_015436|uniprotkb:P32328	DIP20081014	two hybrid	-	11283351	S.cerevisiae	LOC_Os03g07580LOC_Os03g07580
LOC_Os04g40850	LOC_Os08g43640	DIP-1322N|refseq:NP_010938|uniprotkb:P40016	DIP-2880N|refseq:NP_015433|uniprotkb:Q06103	DIP20081014	two hybrid	-	11283351	S.cerevisiae	LOC_Os04g40850LOC_Os08g43640
LOC_Os06g06030	LOC_Os06g06030	DIP-2806N|refseq:NP_015428|uniprotkb:P30656	DIP-1300N|refseq:NP_014690|uniprotkb:Q02794	DIP20081014	two hybrid	-	11283351	S.cerevisiae	LOC_Os06g06030LOC_Os06g06030
LOC_Os01g05420	LOC_Os04g56760	DIP-3823N|refseq:NP_015458|uniprotkb:Q06505	DIP-3822N|refseq:NP_015419|uniprotkb:Q06835	DIP20081014	two hybrid	-	11283351	S.cerevisiae	LOC_Os01g05420LOC_Os04g56760
LOC_Os01g10280	LOC_Os01g56600	DIP-1171N|refseq:NP_014771|uniprotkb:P21264	DIP-2943N|refseq:NP_015413|uniprotkb:P20424	DIP20081014	two hybrid	-	11283351	S.cerevisiae	LOC_Os01g10280LOC_Os01g56600
LOC_Os09g36440	LOC_Os09g36440	DIP-701N|refseq:NP_015411|uniprotkb:P29055	DIP-3825N|refseq:NP_015481|uniprotkb:Q12374	DIP20081014	two hybrid	-	11283351	S.cerevisiae	LOC_Os09g36440LOC_Os09g36440
LOC_Os01g16540	LOC_Os09g36440	DIP-1719N|refseq:NP_015391|uniprotkb:Q99344	DIP-701N|refseq:NP_015411|uniprotkb:P29055	DIP20081014	two hybrid	-	11283351	S.cerevisiae	LOC_Os01g16540LOC_Os09g36440
LOC_Os09g36440	LOC_Os09g36440	DIP-701N|refseq:NP_015411|uniprotkb:P29055	DIP-1207N|refseq:NP_015345|uniprotkb:Q12233	DIP20081014	two hybrid	-	11283351	S.cerevisiae	LOC_Os09g36440LOC_Os09g36440
LOC_Os01g31610	LOC_Os09g36440	DIP-3826N|refseq:NP_015228|uniprotkb:P48527	DIP-701N|refseq:NP_015411|uniprotkb:P29055	DIP20081014	two hybrid	-	11283351	S.cerevisiae	LOC_Os01g31610LOC_Os09g36440
LOC_Os09g36440	LOC_Os09g36440	DIP-701N|refseq:NP_015411|uniprotkb:P29055	DIP-2122N|refseq:NP_015274|uniprotkb:Q02804	DIP20081014	two hybrid	-	11283351	S.cerevisiae	LOC_Os09g36440LOC_Os09g36440
LOC_Os09g36440	LOC_Os09g36440	DIP-701N|refseq:NP_015411|uniprotkb:P29055	DIP-1745N|refseq:NP_015323|uniprotkb:Q12483	DIP20081014	two hybrid	-	11283351	S.cerevisiae	LOC_Os09g36440LOC_Os09g36440
LOC_Os09g36440	LOC_Os09g36440	DIP-701N|refseq:NP_015411|uniprotkb:P29055	DIP-3828N|refseq:NP_014914|uniprotkb:Q12029	DIP20081014	two hybrid	-	11283351	S.cerevisiae	LOC_Os09g36440LOC_Os09g36440
LOC_Os09g36440	LOC_Os09g36440	DIP-701N|refseq:NP_015411|uniprotkb:P29055	DIP-3830N|refseq:NP_014757|uniprotkb:Q12219	DIP20081014	two hybrid	-	11283351	S.cerevisiae	LOC_Os09g36440LOC_Os09g36440
LOC_Os09g36440	LOC_Os09g36440	DIP-701N|refseq:NP_015411|uniprotkb:P29055	DIP-3832N|refseq:NP_014722|uniprotkb:Q12067	DIP20081014	two hybrid	-	11283351	S.cerevisiae	LOC_Os09g36440LOC_Os09g36440
LOC_Os09g36440	LOC_Os11g29390	DIP-2786N|refseq:NP_014717|uniprotkb:P06785	DIP-701N|refseq:NP_015411|uniprotkb:P29055	DIP20081014	two hybrid	-	11283351	S.cerevisiae	LOC_Os09g36440LOC_Os11g29390
LOC_Os09g36440	LOC_Os09g36440	DIP-701N|refseq:NP_015411|uniprotkb:P29055	DIP-3833N|refseq:NP_014707|uniprotkb:Q08465	DIP20081014	two hybrid	-	11283351	S.cerevisiae	LOC_Os09g36440LOC_Os09g36440
LOC_Os09g36440	LOC_Os09g36440	DIP-701N|refseq:NP_015411|uniprotkb:P29055	DIP-3837N|refseq:NP_014489|uniprotkb:Q12333	DIP20081014	two hybrid	-	11283351	S.cerevisiae	LOC_Os09g36440LOC_Os09g36440
LOC_Os09g36440	LOC_Os09g36440	DIP-701N|refseq:NP_015411|uniprotkb:P29055	DIP-3838N|uniprotkb:Q08293	DIP20081014	two hybrid	-	11283351	S.cerevisiae	LOC_Os09g36440LOC_Os09g36440
LOC_Os09g36440	LOC_Os09g36440	DIP-701N|refseq:NP_015411|uniprotkb:P29055	DIP-933N|refseq:NP_014493|uniprotkb:P50875	DIP20081014	two hybrid	-	11283351	S.cerevisiae	LOC_Os09g36440LOC_Os09g36440
LOC_Os09g36440	LOC_Os09g36440	DIP-701N|refseq:NP_015411|uniprotkb:P29055	DIP-1680N|refseq:NP_014571|uniprotkb:Q08229	DIP20081014	two hybrid	-	11283351	S.cerevisiae	LOC_Os09g36440LOC_Os09g36440
LOC_Os02g30840	LOC_Os09g36440	DIP-3840N|refseq:NP_014575|uniprotkb:Q12362	DIP-701N|refseq:NP_015411|uniprotkb:P29055	DIP20081014	two hybrid	-	11283351	S.cerevisiae	LOC_Os02g30840LOC_Os09g36440
LOC_Os04g52340	LOC_Os09g36440	DIP-701N|refseq:NP_015411|uniprotkb:P29055	DIP-1995N|refseq:NP_014111|uniprotkb:P53829	DIP20081014	two hybrid	-	11283351	S.cerevisiae	LOC_Os04g52340LOC_Os09g36440
LOC_Os03g18580	LOC_Os09g36440	DIP-3841N|refseq:NP_014303|uniprotkb:P48164	DIP-701N|refseq:NP_015411|uniprotkb:P29055	DIP20081014	two hybrid	-	11283351	S.cerevisiae	LOC_Os03g18580LOC_Os09g36440
LOC_Os04g02150	LOC_Os09g36440	DIP-701N|refseq:NP_015411|uniprotkb:P29055	DIP-3842N|refseq:NP_014337|uniprotkb:P41814	DIP20081014	two hybrid	-	11283351	S.cerevisiae	LOC_Os04g02150LOC_Os09g36440
LOC_Os09g10820	LOC_Os09g36440	DIP-701N|refseq:NP_015411|uniprotkb:P29055	DIP-3844N|refseq:NP_014046|uniprotkb:Q04869	DIP20081014	two hybrid	-	11283351	S.cerevisiae	LOC_Os09g10820LOC_Os09g36440
LOC_Os09g36440	LOC_Os09g36440	DIP-701N|refseq:NP_015411|uniprotkb:P29055	DIP-3847N|refseq:NP_013918|uniprotkb:P36525	DIP20081014	two hybrid	-	11283351	S.cerevisiae	LOC_Os09g36440LOC_Os09g36440
LOC_Os06g23430	LOC_Os09g36440	DIP-701N|refseq:NP_015411|uniprotkb:P29055	DIP-3850N|refseq:NP_013602|uniprotkb:P29478	DIP20081014	two hybrid	-	11283351	S.cerevisiae	LOC_Os06g23430LOC_Os09g36440
LOC_Os09g36440	LOC_Os09g36440	DIP-701N|refseq:NP_015411|uniprotkb:P29055	DIP-3851N|refseq:NP_013693|uniprotkb:Q03723	DIP20081014	two hybrid	-	11283351	S.cerevisiae	LOC_Os09g36440LOC_Os09g36440
LOC_Os09g36440	LOC_Os09g36440	DIP-701N|refseq:NP_015411|uniprotkb:P29055	DIP-3852N|refseq:NP_013562|uniprotkb:P52919	DIP20081014	two hybrid	-	11283351	S.cerevisiae	LOC_Os09g36440LOC_Os09g36440
LOC_Os09g36440	LOC_Os09g36440	DIP-701N|refseq:NP_015411|uniprotkb:P29055	DIP-1544N|uniprotkb:O13543	DIP20081014	two hybrid	-	11283351	S.cerevisiae	LOC_Os09g36440LOC_Os09g36440
LOC_Os01g60040	LOC_Os09g36440	DIP-2462N|refseq:NP_013146|uniprotkb:P46675	DIP-701N|refseq:NP_015411|uniprotkb:P29055	DIP20081014	two hybrid	-	11283351	S.cerevisiae	LOC_Os01g60040LOC_Os09g36440
LOC_Os09g36440	LOC_Os09g36440	DIP-701N|refseq:NP_015411|uniprotkb:P29055	DIP-3855N|refseq:NP_012714|uniprotkb:P36038	DIP20081014	two hybrid	-	11283351	S.cerevisiae	LOC_Os09g36440LOC_Os09g36440
LOC_Os06g47210	LOC_Os09g36440	DIP-2670N|refseq:NP_012788|uniprotkb:P35999	DIP-701N|refseq:NP_015411|uniprotkb:P29055	DIP20081014	two hybrid	-	11283351	S.cerevisiae	LOC_Os06g47210LOC_Os09g36440
LOC_Os02g38340	LOC_Os09g36440	DIP-2649N|refseq:NP_012599|uniprotkb:P47117	DIP-701N|refseq:NP_015411|uniprotkb:P29055	DIP20081014	two hybrid	-	11283351	S.cerevisiae	LOC_Os02g38340LOC_Os09g36440
LOC_Os04g56800	LOC_Os09g36440	DIP-3856N|refseq:NP_012551|uniprotkb:P22696	DIP-701N|refseq:NP_015411|uniprotkb:P29055	DIP20081014	two hybrid	-	11283351	S.cerevisiae	LOC_Os04g56800LOC_Os09g36440
LOC_Os02g54530	LOC_Os09g36440	DIP-701N|refseq:NP_015411|uniprotkb:P29055	DIP-3857N|refseq:NP_012456|uniprotkb:P47032	DIP20081014	two hybrid	-	11283351	S.cerevisiae	LOC_Os02g54530LOC_Os09g36440
LOC_Os01g14610	LOC_Os09g36440	DIP-701N|refseq:NP_015411|uniprotkb:P29055	DIP-3858N|refseq:NP_012463|uniprotkb:P40359	DIP20081014	two hybrid	-	11283351	S.cerevisiae	LOC_Os01g14610LOC_Os09g36440
LOC_Os04g42330	LOC_Os09g36440	DIP-701N|refseq:NP_015411|uniprotkb:P29055	DIP-826N|refseq:NP_012042|uniprotkb:P38863	DIP20081014	two hybrid	-	11283351	S.cerevisiae	LOC_Os04g42330LOC_Os09g36440
LOC_Os06g11370	LOC_Os09g36440	DIP-2093N|refseq:NP_011925|uniprotkb:P38782	DIP-701N|refseq:NP_015411|uniprotkb:P29055	DIP20081014	two hybrid	-	11283351	S.cerevisiae	LOC_Os06g11370LOC_Os09g36440
LOC_Os07g38300	LOC_Os09g36440	DIP-1693N|refseq:NP_011903|uniprotkb:P38771	DIP-701N|refseq:NP_015411|uniprotkb:P29055	DIP20081014	two hybrid	-	11283351	S.cerevisiae	LOC_Os07g38300LOC_Os09g36440
LOC_Os09g36440	LOC_Os09g36440	DIP-701N|refseq:NP_015411|uniprotkb:P29055	DIP-2089N|refseq:NP_011819|uniprotkb:P38727	DIP20081014	two hybrid	-	11283351	S.cerevisiae	LOC_Os09g36440LOC_Os09g36440
LOC_Os09g36440	LOC_Os09g36440	DIP-701N|refseq:NP_015411|uniprotkb:P29055	DIP-1871N|refseq:NP_011810|uniprotkb:P53343	DIP20081014	two hybrid	-	11283351	S.cerevisiae	LOC_Os09g36440LOC_Os09g36440
LOC_Os09g36440	LOC_Os09g36440	DIP-701N|refseq:NP_015411|uniprotkb:P29055	DIP-3863N|refseq:NP_011807|uniprotkb:P53340	DIP20081014	two hybrid	-	11283351	S.cerevisiae	LOC_Os09g36440LOC_Os09g36440
LOC_Os09g36440	LOC_Os09g36440	DIP-701N|refseq:NP_015411|uniprotkb:P29055	DIP-3864N|refseq:NP_011791|uniprotkb:P53330	DIP20081014	two hybrid	-	11283351	S.cerevisiae	LOC_Os09g36440LOC_Os09g36440
LOC_Os03g55110	LOC_Os09g36440	DIP-1591N|refseq:NP_011748|uniprotkb:P50086	DIP-701N|refseq:NP_015411|uniprotkb:P29055	DIP20081014	two hybrid	-	11283351	S.cerevisiae	LOC_Os03g55110LOC_Os09g36440
LOC_Os04g10400	LOC_Os09g36440	DIP-701N|refseq:NP_015411|uniprotkb:P29055	DIP-3865N|refseq:NP_011723|uniprotkb:P42940	DIP20081014	two hybrid	-	11283351	S.cerevisiae	LOC_Os04g10400LOC_Os09g36440
LOC_Os01g48990	LOC_Os09g36440	DIP-701N|refseq:NP_015411|uniprotkb:P29055	DIP-3866N|refseq:NP_011721|uniprotkb:P42938	DIP20081014	two hybrid	-	11283351	S.cerevisiae	LOC_Os01g48990LOC_Os09g36440
LOC_Os09g27420	LOC_Os09g36440	DIP-701N|refseq:NP_015411|uniprotkb:P29055	DIP-3867N|refseq:NP_011720|uniprotkb:P07245	DIP20081014	two hybrid	-	11283351	S.cerevisiae	LOC_Os09g27420LOC_Os09g36440
LOC_Os09g36440	LOC_Os09g36440	DIP-701N|refseq:NP_015411|uniprotkb:P29055	DIP-1245N|refseq:NP_011613|uniprotkb:P53038	DIP20081014	two hybrid	-	11283351	S.cerevisiae	LOC_Os09g36440LOC_Os09g36440
LOC_Os01g56550	LOC_Os09g36440	DIP-1152N|refseq:NP_011519|uniprotkb:P41896	DIP-701N|refseq:NP_015411|uniprotkb:P29055	DIP20081014	two hybrid	-	11283351	S.cerevisiae	LOC_Os01g56550LOC_Os09g36440
LOC_Os09g36440	LOC_Os09g36440	DIP-701N|refseq:NP_015411|uniprotkb:P29055	DIP-1182N|refseq:NP_116611|uniprotkb:P43560	DIP20081014	two hybrid	-	11283351	S.cerevisiae	LOC_Os09g36440LOC_Os09g36440
LOC_Os01g37800	LOC_Os09g36440	DIP-701N|refseq:NP_015411|uniprotkb:P29055	DIP-2019N|refseq:NP_116615|uniprotkb:P01123	DIP20081014	two hybrid	-	11283351	S.cerevisiae	LOC_Os01g37800LOC_Os09g36440
LOC_Os03g02480	LOC_Os09g36440	DIP-701N|refseq:NP_015411|uniprotkb:P29055	DIP-3870N|refseq:NP_011081|uniprotkb:P39952	DIP20081014	two hybrid	-	11283351	S.cerevisiae	LOC_Os03g02480LOC_Os09g36440
LOC_Os09g36440	LOC_Os09g36440	DIP-701N|refseq:NP_015411|uniprotkb:P29055	DIP-3871N|refseq:NP_010999|uniprotkb:P40049	DIP20081014	two hybrid	-	11283351	S.cerevisiae	LOC_Os09g36440LOC_Os09g36440
LOC_Os02g32660	LOC_Os09g36440	DIP-701N|refseq:NP_015411|uniprotkb:P29055	DIP-3873N|refseq:NP_010905|uniprotkb:P32775	DIP20081014	two hybrid	-	11283351	S.cerevisiae	LOC_Os02g32660LOC_Os09g36440
LOC_Os01g68940	LOC_Os01g68950	DIP-1364N|refseq:NP_010798|uniprotkb:Q12306	DIP-3874N|refseq:NP_009554|uniprotkb:P35195	DIP20081014	two hybrid	-	11283351	S.cerevisiae	LOC_Os01g68940LOC_Os01g68950
LOC_Os09g36440	LOC_Os09g36440	DIP-701N|refseq:NP_015411|uniprotkb:P29055	DIP-2584N|refseq:NP_010740|uniprotkb:Q04119	DIP20081014	two hybrid	-	11283351	S.cerevisiae	LOC_Os09g36440LOC_Os09g36440
LOC_Os09g36440	LOC_Os09g36440	DIP-701N|refseq:NP_015411|uniprotkb:P29055	DIP-3876N|uniprotkb:Q03904	DIP20081014	two hybrid	-	11283351	S.cerevisiae	LOC_Os09g36440LOC_Os09g36440
LOC_Os09g36440	LOC_Os09g36440	DIP-701N|refseq:NP_015411|uniprotkb:P29055	DIP-3878N|uniprotkb:Q12047	DIP20081014	two hybrid	-	11283351	S.cerevisiae	LOC_Os09g36440LOC_Os09g36440
LOC_Os08g02340	LOC_Os09g36440	DIP-701N|refseq:NP_015411|uniprotkb:P29055	DIP-1583N|refseq:NP_010202|uniprotkb:P05318	DIP20081014	two hybrid	-	11283351	S.cerevisiae	LOC_Os08g02340LOC_Os09g36440
LOC_Os04g46450	LOC_Os09g36440	DIP-2999N|refseq:NP_010209|uniprotkb:Q07457	DIP-701N|refseq:NP_015411|uniprotkb:P29055	DIP20081014	two hybrid	-	11283351	S.cerevisiae	LOC_Os04g46450LOC_Os09g36440
LOC_Os09g36440	LOC_Os09g36440	DIP-701N|refseq:NP_015411|uniprotkb:P29055	DIP-3881N|refseq:NP_009904|uniprotkb:P37261	DIP20081014	two hybrid	-	11283351	S.cerevisiae	LOC_Os09g36440LOC_Os09g36440
LOC_Os09g36440	LOC_Os09g36440	DIP-701N|refseq:NP_015411|uniprotkb:P29055	DIP-4969N|refseq:NP_009914|uniprotkb:P25558	DIP20081014	two hybrid	-	11283351	S.cerevisiae	LOC_Os09g36440LOC_Os09g36440
LOC_Os09g36440	LOC_Os09g36440	DIP-701N|refseq:NP_015411|uniprotkb:P29055	DIP-3883N|refseq:NP_009768|uniprotkb:P38311	DIP20081014	two hybrid	-	11283351	S.cerevisiae	LOC_Os09g36440LOC_Os09g36440
LOC_Os03g51550	LOC_Os09g36440	DIP-1754N|refseq:NP_009734|uniprotkb:P38123	DIP-701N|refseq:NP_015411|uniprotkb:P29055	DIP20081014	two hybrid	-	11283351	S.cerevisiae	LOC_Os03g51550LOC_Os09g36440
LOC_Os07g30250	LOC_Os09g36440	DIP-701N|refseq:NP_015411|uniprotkb:P29055	DIP-3885N|refseq:NP_009533|uniprotkb:P38206	DIP20081014	two hybrid	-	11283351	S.cerevisiae	LOC_Os07g30250LOC_Os09g36440
LOC_Os01g10280	LOC_Os01g10280	DIP-1171N|refseq:NP_014771|uniprotkb:P21264	DIP-3886N|refseq:NP_015410|uniprotkb:Q06822	DIP20081014	two hybrid	-	11283351	S.cerevisiae	LOC_Os01g10280LOC_Os01g10280
LOC_Os01g10280	LOC_Os01g10280	DIP-1171N|refseq:NP_014771|uniprotkb:P21264	DIP-3888N|refseq:NP_015409|uniprotkb:Q06821	DIP20081014	two hybrid	-	11283351	S.cerevisiae	LOC_Os01g10280LOC_Os01g10280
LOC_Os08g02340	LOC_Os08g02340	DIP-1583N|refseq:NP_010202|uniprotkb:P05318	DIP-1945N|refseq:NP_015403|uniprotkb:Q06813	DIP20081014	two hybrid	-	11283351	S.cerevisiae	LOC_Os08g02340LOC_Os08g02340
LOC_Os03g44900	LOC_Os03g58720	DIP-2257N|refseq:NP_015397|uniprotkb:Q12514	DIP-3891N|refseq:NP_015282|uniprotkb:P37838	DIP20081014	two hybrid	-	11283351	S.cerevisiae	LOC_Os03g44900LOC_Os03g58720
LOC_Os01g10280	LOC_Os01g10280	DIP-1171N|refseq:NP_014771|uniprotkb:P21264	DIP-1636N|refseq:NP_015379|uniprotkb:P41808	DIP20081014	two hybrid	-	11283351	S.cerevisiae	LOC_Os01g10280LOC_Os01g10280
LOC_Os12g34860	LOC_Os12g34860	DIP-3901N|refseq:NP_015372|uniprotkb:P08425	DIP-3902N|refseq:NP_013867|uniprotkb:P40218	DIP20081014	two hybrid	-	11283351	S.cerevisiae	LOC_Os12g34860LOC_Os12g34860
LOC_Os01g10280	LOC_Os01g10280	DIP-1171N|refseq:NP_014771|uniprotkb:P21264	DIP-3903N|refseq:NP_015370|uniprotkb:Q12049	DIP20081014	two hybrid	-	11283351	S.cerevisiae	LOC_Os01g10280LOC_Os01g10280
LOC_Os01g05950	LOC_Os06g48350	DIP-2303N|refseq:NP_015366|uniprotkb:P38431	DIP-416N|refseq:NP_010510|uniprotkb:P02293	DIP20081014	two hybrid	-	11283351	S.cerevisiae	LOC_Os01g05950LOC_Os06g48350
LOC_Os10g27050	LOC_Os10g27050	DIP-2283N|refseq:NP_010093|uniprotkb:P23595	DIP-1609N|refseq:NP_015365|uniprotkb:Q12199	DIP20081014	two hybrid	-	11283351	S.cerevisiae	LOC_Os10g27050LOC_Os10g27050
LOC_Os05g05840	LOC_Os10g22520	DIP-3910N|refseq:NP_014833|uniprotkb:P32603	DIP-3909N|refseq:NP_015358|uniprotkb:P07263	DIP20081014	two hybrid	-	11283351	S.cerevisiae	LOC_Os05g05840LOC_Os10g22520
LOC_Os05g05840	LOC_Os07g30090	DIP-197N|refseq:NP_013050|uniprotkb:Q03048	DIP-3909N|refseq:NP_015358|uniprotkb:P07263	DIP20081014	two hybrid	-	11283351	S.cerevisiae	LOC_Os05g05840LOC_Os07g30090
LOC_Os01g16190	LOC_Os05g05840	DIP-1573N|refseq:NP_116659|uniprotkb:P43588	DIP-3909N|refseq:NP_015358|uniprotkb:P07263	DIP20081014	two hybrid	-	11283351	S.cerevisiae	LOC_Os01g16190LOC_Os05g05840
LOC_Os03g23950	LOC_Os06g07090	DIP-3913N|refseq:NP_015354|uniprotkb:Q12028	DIP-1199N|refseq:NP_012787|uniprotkb:P36000	DIP20081014	coimmunoprecipitation	-	10564262	S.cerevisiae	LOC_Os03g23950LOC_Os06g07090
LOC_Os06g07090	LOC_Os06g07090	DIP-3913N|refseq:NP_015354|uniprotkb:Q12028	DIP-1851N|refseq:NP_116701|uniprotkb:P43615	DIP20081014	two hybrid	-	11283351	S.cerevisiae	LOC_Os06g07090LOC_Os06g07090
LOC_Os08g36440	LOC_Os08g36440	DIP-3914N|refseq:NP_015353|uniprotkb:Q12402	DIP-1800N|refseq:NP_013428|uniprotkb:Q06169	DIP20081014	two hybrid	-	11283351	S.cerevisiae	LOC_Os08g36440LOC_Os08g36440
LOC_Os03g16860	LOC_Os03g16860	DIP-3916N|refseq:NP_011029|uniprotkb:P22202	DIP-3915N|refseq:NP_015325|uniprotkb:P43635	DIP20081014	two hybrid	-	11283351	S.cerevisiae	LOC_Os03g16860LOC_Os03g16860
LOC_Os09g35920	LOC_Os09g35920	DIP-3922N|refseq:NP_015494|uniprotkb:Q06213	DIP-3921N|uniprotkb:Q08987	DIP20081014	two hybrid	-	11283351	S.cerevisiae	LOC_Os09g35920LOC_Os09g35920
LOC_Os07g03690	LOC_Os10g10434	DIP-3924N|refseq:NP_015057|uniprotkb:P41819	DIP-3925N|refseq:NP_012457|uniprotkb:P47033	DIP20081014	two hybrid	-	11283351	S.cerevisiae	LOC_Os07g03690LOC_Os10g10434
LOC_Os01g03510	LOC_Os04g40740	DIP-3926N|refseq:NP_015060|uniprotkb:Q08979	DIP-890N|refseq:NP_013810|uniprotkb:P46680	DIP20081014	two hybrid	-	11283351	S.cerevisiae	LOC_Os01g03510LOC_Os04g40740
LOC_Os03g17700	LOC_Os03g17700	DIP-714N|refseq:NP_009537|uniprotkb:P16892	DIP-1738N|refseq:NP_010757|uniprotkb:Q03323	DIP20081014	two hybrid	-	11283351	S.cerevisiae	LOC_Os03g17700LOC_Os03g17700
LOC_Os03g17700	LOC_Os03g17700	DIP-714N|refseq:NP_009537|uniprotkb:P16892	DIP-1292N|refseq:NP_010768|uniprotkb:Q03373	DIP20081014	two hybrid	-	9094309	S.cerevisiae	LOC_Os03g17700LOC_Os03g17700
LOC_Os03g17700	LOC_Os07g47300	DIP-714N|refseq:NP_009537|uniprotkb:P16892	DIP-3928N|refseq:NP_012038|uniprotkb:P38860	DIP20081014	two hybrid	-	11283351	S.cerevisiae	LOC_Os03g17700LOC_Os07g47300
LOC_Os03g17700	LOC_Os03g17700	DIP-714N|refseq:NP_009537|uniprotkb:P16892	DIP-1291N|refseq:NP_015276|uniprotkb:Q03063	DIP20081014	affinity chromatography technology	-	9094309	S.cerevisiae	LOC_Os03g17700LOC_Os03g17700
LOC_Os09g36530	LOC_Os09g36530	DIP-3930N|refseq:NP_009534|uniprotkb:P38207	DIP-591N|refseq:NP_010907|uniprotkb:P03069	DIP20081014	two hybrid	-	11283351	S.cerevisiae	LOC_Os09g36530LOC_Os09g36530
LOC_Os05g43576	LOC_Os11g29380	DIP-3931N|refseq:NP_014839|uniprotkb:P32875	DIP-2291N|refseq:NP_009530|uniprotkb:P29469	DIP20081014	two hybrid	-	11283351	S.cerevisiae	LOC_Os05g43576LOC_Os11g29380
LOC_Os09g29630	LOC_Os09g29630	DIP-3932N|refseq:NP_009529|uniprotkb:P38205	DIP-3933N|refseq:NP_011753|uniprotkb:P50089	DIP20081014	two hybrid	-	11283351	S.cerevisiae	LOC_Os09g29630LOC_Os09g29630
LOC_Os04g57520	LOC_Os04g57520	DIP-3938N|refseq:NP_010617|uniprotkb:Q06682	DIP-2633N|refseq:NP_009519|uniprotkb:P38198	DIP20081014	two hybrid	-	11283351	S.cerevisiae	LOC_Os04g57520LOC_Os04g57520
LOC_Os09g19954	LOC_Os09g19954	DIP-3939N|refseq:NP_009515|uniprotkb:P38064	DIP-3940N|refseq:NP_011547|uniprotkb:P53220	DIP20081014	two hybrid	-	11283351	S.cerevisiae	LOC_Os09g19954LOC_Os09g19954
LOC_Os01g43020	LOC_Os12g36950	DIP-2954N|refseq:NP_009514|uniprotkb:P28274	DIP-3941N|refseq:NP_012637|uniprotkb:P38627	DIP20081014	two hybrid	-	11283351	S.cerevisiae	LOC_Os01g43020LOC_Os12g36950
LOC_Os01g15110	LOC_Os08g18110	DIP-2021N|refseq:NP_014679|uniprotkb:P32854	DIP-2496N|refseq:NP_009503|uniprotkb:P32602	DIP20081014	two hybrid	-	11283351	S.cerevisiae	LOC_Os01g15110LOC_Os08g18110
LOC_Os03g11900	LOC_Os03g39710	DIP-3943N|refseq:NP_010845|uniprotkb:P39924	DIP-3942N|refseq:NP_009500|uniprotkb:P38190	DIP20081014	two hybrid	-	11283351	S.cerevisiae	LOC_Os03g11900LOC_Os03g39710
LOC_Os03g25050	LOC_Os03g25050	DIP-1483N|refseq:NP_014663|uniprotkb:P38910	DIP-3944N|refseq:NP_009497|uniprotkb:P34221	DIP20081014	two hybrid	-	11283351	S.cerevisiae	LOC_Os03g25050LOC_Os03g25050
LOC_Os02g03540	LOC_Os02g03540	DIP-3945N|refseq:NP_009485|uniprotkb:P38063	DIP-1532N|refseq:NP_014580|uniprotkb:Q12265	DIP20081014	two hybrid	-	11283351	S.cerevisiae	LOC_Os02g03540LOC_Os02g03540
LOC_Os07g32800	LOC_Os07g32800	DIP-1197N|refseq:NP_009475|uniprotkb:P38182	DIP-1598N|refseq:NP_014558|uniprotkb:Q12292	DIP20081014	two hybrid	-	11283351	S.cerevisiae	LOC_Os07g32800LOC_Os07g32800
LOC_Os06g40630	LOC_Os06g40630	DIP-1865N|refseq:NP_009448|uniprotkb:P38166	DIP-3951N|refseq:NP_116597|uniprotkb:P43534	DIP20081014	two hybrid	-	11283351	S.cerevisiae	LOC_Os06g40630LOC_Os06g40630
LOC_Os03g11440	LOC_Os03g11440	DIP-2433N|refseq:NP_013482|uniprotkb:P32915	DIP-2397N|refseq:NP_015070|uniprotkb:Q12045	DIP20081014	two hybrid	-	11283351	S.cerevisiae	LOC_Os03g11440LOC_Os03g11440
LOC_Os01g51320	LOC_Os06g39260	DIP-3958N|refseq:NP_015080|uniprotkb:Q12520	DIP-3959N|refseq:NP_013733|uniprotkb:P50264	DIP20081014	two hybrid	-	11283351	S.cerevisiae	LOC_Os01g51320LOC_Os06g39260
LOC_Os04g01740	LOC_Os08g39140	DIP-2262N|refseq:NP_015084|uniprotkb:P02829	DIP-3962N|refseq:NP_012308|uniprotkb:P40586	DIP20081014	two hybrid	-	11283351	S.cerevisiae	LOC_Os04g01740LOC_Os08g39140
LOC_Os06g21600	LOC_Os08g25090	DIP-775N|refseq:NP_014875|uniprotkb:P38523	DIP-2001N|refseq:NP_015102|uniprotkb:Q08968	DIP20081014	two hybrid	-	11283351	S.cerevisiae	LOC_Os06g21600LOC_Os08g25090
LOC_Os06g21600	LOC_Os10g28360	DIP-877N|refseq:NP_013722|uniprotkb:Q03677	DIP-2001N|refseq:NP_015102|uniprotkb:Q08968	DIP20081014	two hybrid	-	11283351	S.cerevisiae	LOC_Os06g21600LOC_Os10g28360
LOC_Os01g23620	LOC_Os03g30460	DIP-3967N|refseq:NP_010772|uniprotkb:P39904	DIP-2231N|refseq:NP_015106|uniprotkb:P20606	DIP20081014	two hybrid	-	11283351	S.cerevisiae	LOC_Os01g23620LOC_Os03g30460
LOC_Os07g25440	LOC_Os12g09000	DIP-1666N|refseq:NP_015110|uniprotkb:P41835	DIP-3970N|refseq:NP_013764|uniprotkb:Q04660	DIP20081014	two hybrid	-	11283351	S.cerevisiae	LOC_Os07g25440LOC_Os12g09000
LOC_Os01g51200	LOC_Os01g51200	DIP-157N|refseq:NP_015120|uniprotkb:P29295	DIP-1288N|refseq:NP_014492|uniprotkb:Q12517	DIP20081014	two hybrid	-	11283351	S.cerevisiae	LOC_Os01g51200LOC_Os01g51200
LOC_Os01g51200	LOC_Os11g40150	DIP-195N|refseq:NP_011021|uniprotkb:P25454	DIP-157N|refseq:NP_015120|uniprotkb:P29295	DIP20081014	two hybrid	-	11283351	S.cerevisiae	LOC_Os01g51200LOC_Os11g40150
LOC_Os02g03540	LOC_Os06g11790	DIP-3976N|refseq:NP_015128|uniprotkb:Q08952	DIP-1532N|refseq:NP_014580|uniprotkb:Q12265	DIP20081014	two hybrid	-	11283351	S.cerevisiae	LOC_Os02g03540LOC_Os06g11790
LOC_Os01g32880	LOC_Os03g12710	DIP-3978N|refseq:NP_012510|uniprotkb:P47064	DIP-3977N|refseq:NP_015129|uniprotkb:Q08951	DIP20081014	two hybrid	-	11283351	S.cerevisiae	LOC_Os01g32880LOC_Os03g12710
LOC_Os01g34390	LOC_Os03g26630	DIP-3982N|refseq:NP_015153|uniprotkb:P21592	DIP-3983N|refseq:NP_010985|uniprotkb:P40040	DIP20081014	two hybrid	-	11283351	S.cerevisiae	LOC_Os01g34390LOC_Os03g26630
LOC_Os01g64660	LOC_Os01g64660	DIP-3986N|refseq:NP_013481|uniprotkb:P09201	DIP-3984N|refseq:NP_015156|uniprotkb:Q99257	DIP20081014	two hybrid	-	11283351	S.cerevisiae	LOC_Os01g64660LOC_Os01g64660
LOC_Os01g71990	LOC_Os01g71990	DIP-1529N|refseq:NP_010940|uniprotkb:P32263	DIP-3984N|refseq:NP_015156|uniprotkb:Q99257	DIP20081014	two hybrid	-	11283351	S.cerevisiae	LOC_Os01g71990LOC_Os01g71990
LOC_Os03g16020	LOC_Os03g16030	DIP-3988N|refseq:NP_009628|uniprotkb:P15992	DIP-3984N|refseq:NP_015156|uniprotkb:Q99257	DIP20081014	two hybrid	-	11283351	S.cerevisiae	LOC_Os03g16020LOC_Os03g16030
LOC_Os05g11730	LOC_Os05g11730	DIP-1566N|refseq:NP_013859|uniprotkb:P38615	DIP-3992N|refseq:NP_015167|uniprotkb:Q99299	DIP20081014	two hybrid	-	11283351	S.cerevisiae	LOC_Os05g11730LOC_Os05g11730
LOC_Os02g53520	LOC_Os10g41450	DIP-1179N|refseq:NP_011388|uniprotkb:P38633	DIP-3012N|refseq:NP_015170|uniprotkb:P28743	DIP20081014	two hybrid	-	11283351	S.cerevisiae	LOC_Os02g53520LOC_Os10g41450
LOC_Os01g15110	LOC_Os03g21990	DIP-3994N|refseq:NP_015174|uniprotkb:Q12417	DIP-2021N|refseq:NP_014679|uniprotkb:P32854	DIP20081014	two hybrid	-	11283351	S.cerevisiae	LOC_Os01g15110LOC_Os03g21990
LOC_Os03g12300	LOC_Os03g21990	DIP-1176N|refseq:NP_013490|uniprotkb:Q06708	DIP-3994N|refseq:NP_015174|uniprotkb:Q12417	DIP20081014	two hybrid	-	11283351	S.cerevisiae	LOC_Os03g12300LOC_Os03g21990
LOC_Os02g52250	LOC_Os03g21990	DIP-3994N|refseq:NP_015174|uniprotkb:Q12417	DIP-2774N|refseq:NP_009370|uniprotkb:P28004	DIP20081014	two hybrid	-	10688190	S.cerevisiae	LOC_Os02g52250LOC_Os03g21990
LOC_Os09g12710	LOC_Os09g12710	DIP-2820N|refseq:NP_014146|uniprotkb:P53851	DIP-3996N|refseq:NP_015175|uniprotkb:Q12152	DIP20081014	two hybrid	-	11283351	S.cerevisiae	LOC_Os09g12710LOC_Os09g12710
LOC_Os04g01590	LOC_Os04g01590	DIP-1224N|refseq:NP_015214|uniprotkb:P00812	DIP-1863N|refseq:NP_011652|uniprotkb:P53281	DIP20081014	two hybrid	-	11283351	S.cerevisiae	LOC_Os04g01590LOC_Os04g01590
LOC_Os04g01590	LOC_Os04g01590	DIP-1224N|refseq:NP_015214|uniprotkb:P00812	DIP-4007N|refseq:NP_116643|uniprotkb:P43580	DIP20081014	two hybrid	-	11283351	S.cerevisiae	LOC_Os04g01590LOC_Os04g01590
LOC_Os03g17990	LOC_Os03g17990	DIP-2080N|refseq:NP_011688|uniprotkb:P53039	DIP-2691N|refseq:NP_015230|uniprotkb:Q02891	DIP20081014	two hybrid	-	11283351	S.cerevisiae	LOC_Os03g17990LOC_Os03g17990
[truncated: 76,915 more rows]

## Sheet: Unique interactions
RICE_OrderedA	RICE_OrderedB	Ordered_concatenated_key
LOC_Os02g54120	LOC_Os02g54120	LOC_Os02g54120LOC_Os02g54120
LOC_Os02g52140	LOC_Os04g31000	LOC_Os02g52140LOC_Os04g31000
LOC_Os04g31000	LOC_Os11g08080	LOC_Os04g31000LOC_Os11g08080
LOC_Os03g15960	LOC_Os04g45040	LOC_Os03g15960LOC_Os04g45040
LOC_Os04g44430	LOC_Os05g38710	LOC_Os04g44430LOC_Os05g38710
LOC_Os01g60440	LOC_Os03g42050	LOC_Os01g60440LOC_Os03g42050
LOC_Os01g56630	LOC_Os03g16900	LOC_Os01g56630LOC_Os03g16900
LOC_Os01g56630	LOC_Os01g64690	LOC_Os01g56630LOC_Os01g64690
LOC_Os02g34460	LOC_Os07g03680	LOC_Os02g34460LOC_Os07g03680
LOC_Os02g34460	LOC_Os02g46660	LOC_Os02g34460LOC_Os02g46660
LOC_Os02g34460	LOC_Os05g01450	LOC_Os02g34460LOC_Os05g01450
LOC_Os02g34460	LOC_Os05g46270	LOC_Os02g34460LOC_Os05g46270
LOC_Os12g01530	LOC_Os12g01530	LOC_Os12g01530LOC_Os12g01530
LOC_Os09g37280	LOC_Os09g37280	LOC_Os09g37280LOC_Os09g37280
[truncated: 37,098 more rows]

## Sheet: Coexpression
Protein1	Protein2	Key	Total_hits	Num_species	CV	Co-expression PCC	BindID for experimentally confirmed interactions
[truncated: 37,112 more rows]

[truncated: 1 more sheets: Connectivity]
