# Supplementary material for: A predicted protein interactome for rice
Source: Rice (N Y). 2012 Jul 2;5:15. doi: 10.1186/1939-8433-5-15 (PMC4883691; doi:10.1186/1939-8433-5-15)
Supplement: Supplementary file 2 — Additional file 2:Table S2. PFAM domains for interacting pairs. (XLSX 3 MB) [file 12284_2012_30_MOESM2_ESM.xlsx]

## Sheet: Domain Count
domain_unique	count
PF00400	3908
PF00271	3180
PF00069	3180
PF00076	2345
PF00270	1939
PF02985	1869
PF02518	1663
PF00004	1611
PF07719	1487
PF00009	1265
PF03144	1246
PF00183	1148
PF00125	1129
PF01423	1072
PF00240	992
PF07714	983
PF00515	959
PF00071	955
PF00179	874
PF03143	849
PF00176	846
PF07728	820
PF00097	814
PF00467	798
PF00118	741
PF00006	733
PF00306	733
PF02874	733
PF00012	728
PF00091	727
PF03953	727
PF00227	725
PF00036	684
PF00249	676
PF01399	672
PF00149	645
PF02786	641
PF00289	641
PF01926	608
PF00583	582
PF00132	569
PF00627	541
PF03810	527
PF00573	515
PF00702	511
PF01479	507
PF00098	505
PF00022	490
PF00005	484
PF00483	481
PF01920	479
PF02142	472
PF00439	456
PF00443	453
PF00560	450
PF00134	439
PF04851	432
PF02787	422
PF04427	412
PF00533	411
PF00428	409
PF01248	398
PF00466	385
PF01336	384
PF00226	374
PF01193	372
PF00454	366
PF00575	364
PF00808	359
PF00562	358
PF04560	358
PF04565	358
PF00364	357
PF00850	354
PF04408	351
PF07717	351
PF01602	343
PF02463	332
PF05739	330
PF00318	329
PF01201	313
PF00297	313
PF01798	309
PF08060	309
PF00628	307
PF00122	306
PF00493	305
PF00488	303
PF04561	302
PF06068	302
PF01000	290
PF00505	284
PF01624	283
PF05192	283
PF02798	280
PF02809	279
PF02996	279
PF00225	278
PF00957	278
PF02260	277
PF07650	274
PF00856	273
PF01266	272
PF01851	271
PF00189	269
PF00319	268
PF00804	267
PF04433	267
PF00043	266
PF03947	263
PF00366	263
PF01556	260
PF00569	259
PF00117	255
PF08156	255
PF01486	255
PF00679	253
PF00514	248
PF00023	247
PF01269	244
PF04950	242
PF08142	242
PF01853	241
PF04997	240
PF00623	240
PF04983	240
PF04055	239
PF04998	238
PF05000	238
PF01398	237
PF00153	237
PF01251	236
PF03130	235
PF00244	234
PF00106	231
PF00899	230
PF05190	229
PF00310	228
PF00752	227
PF00867	227
PF03372	226
PF04053	225
PF05188	223
PF00512	221
PF00687	221
PF07992	220
PF00557	219
PF02785	219
PF03764	219
PF00620	216
PF00070	215
PF00025	212
PF00572	211
PF00861	208
PF01008	208
PF01253	207
PF03931	207
PF00307	206
PF01842	206
PF00665	206
PF01412	205
PF00155	204
PF00501	204
PF00658	203
PF05492	202
PF01598	201
PF03446	201
PF01138	200
PF00900	199
PF08071	199
PF00684	198
PF00291	198
PF00013	197
PF01369	197
PF00352	197
PF00072	195
PF00673	195
PF00281	195
PF07727	195
PF00380	195
PF04096	194
PF02184	194
PF03914	194
PF01777	193
PF02732	191
PF00587	191
PF00080	190
PF01039	189
PF04563	187
PF04566	187
PF04567	187
PF00136	186
PF03104	186
PF00160	185
PF01189	182
PF03439	182
PF01158	182
PF02779	181
PF01472	180
PF00690	179
PF00275	179
PF08079	179
PF00327	179
PF01294	178
PF00995	177
PF00571	177
PF00085	177
PF05669	177
PF02984	176
PF01909	176
PF01466	176
PF01749	175
PF00689	174
PF01912	174
PF00152	173
PF04423	173
PF00046	173
PF00276	173
PF03939	173
PF00826	173
PF00163	173
PF04992	171
PF04990	171
PF05001	171
PF00806	171
PF02671	170
PF00224	170
PF02887	170
PF02136	168
PF02772	168
PF02773	168
PF00438	168
PF04152	166
PF06733	166
PF00382	166
PF00855	166
PF01509	165
PF01214	162
PF00425	161
PF00096	160
PF02747	160
PF00705	160
PF01433	160
PF01015	159
PF08068	159
PF00177	159
PF00254	158
PF03366	158
PF00647	156
PF00416	156
PF08064	156
PF00580	156
PF03725	155
PF00393	155
PF00828	152
PF03129	152
PF04729	152
PF00312	152
PF01119	151
PF04042	151
PF00067	150
PF00403	148
PF02883	148
PF03271	148
PF01380	148
PF00730	147
PF04047	147
PF00956	145
PF08155	145
PF06858	145
PF00411	145
PF01282	144
PF00773	143
PF00789	143
PF00696	143
PF08069	143
PF00347	142
PF00333	142
PF03719	142
PF02826	140
PF03357	140
PF00676	140
PF03847	139
PF00481	139
PF00578	139
PF07716	139
PF00410	138
PF00293	138
PF00198	138
PF00170	138
PF05127	138
PF00827	137
PF08159	136
PF01459	135
PF01751	135
PF00646	135
PF04564	133
PF02150	132
PF02359	132
PF06732	132
PF00642	132
PF03828	131
PF03798	131
PF04811	131
PF08033	131
PF04815	131
PF04810	131
PF08164	131
PF01728	131
PF02149	130
PF02301	129
PF00632	129
PF00433	128
PF05291	128
PF02776	127
PF00205	127
PF02775	127
PF04057	127
PF06777	127
PF02146	127
PF03031	126
PF00612	126
PF03924	123
PF00385	123
PF08148	123
PF02178	123
PF01159	123
PF03868	123
PF01092	123
PF00888	122
PF01370	122
PF07708	122
PF00202	122
PF06418	121
PF00156	121
PF00338	121
PF02291	121
PF01192	121
PF00833	121
PF00237	120
PF01504	119
PF03949	118
PF00390	118
PF04857	118
PF05282	118
PF00133	117
PF01131	117
PF01163	117
PF02134	116
PF02800	116
PF00044	116
PF00928	116
PF08154	116
PF00027	115
PF06883	115
PF06461	114
PF06465	114
PF04116	114
PF03813	114
PF00238	113
PF04051	112
PF01652	112
PF01145	112
PF02270	111
PF00639	111
PF01246	111
PF02919	111
PF01028	111
PF00181	111
PF00175	110
PF00298	110
PF03946	110
PF02958	110
PF04061	110
PF06093	110
PF00256	109
PF02383	108
PF07726	108
PF05764	108
PF07526	107
PF04091	107
PF01849	106
PF02780	105
PF08145	105
PF08083	104
PF08082	104
PF08084	104
PF00566	104
PF05008	103
PF06470	103
PF02889	103
PF04153	103
PF01873	103
PF04109	103
PF06424	103
PF00675	102
PF05193	102
PF08153	102
PF00749	101
PF01529	101
PF02852	100
PF04110	100
PF02364	100
PF00831	100
PF04969	99
PF01209	99
PF02020	99
PF07993	99
PF00520	99
PF00633	99
PF02724	99
PF03126	99
PF02269	98
PF04004	98
PF00063	97
PF01843	97
PF02736	97
PF04499	97
PF07973	97
PF01217	96
PF05712	96
PF01212	96
PF05970	96
PF01929	95
PF00564	95
PF07393	95
PF01134	94
PF03178	94
PF03463	94
PF03465	94
PF03464	94
PF01105	94
PF01426	93
PF08146	93
PF00917	93
PF02037	92
PF05470	92
PF05469	92
PF01603	92
PF07646	92
PF00180	91
PF04821	91
PF05029	91
PF01590	91
PF04410	90
PF03950	89
PF07521	89
PF00478	89
PF00168	89
PF04321	89
PF01344	89
PF03715	89
PF01191	88
PF03871	88
PF03029	88
PF03876	88
PF01363	88
PF00389	87
PF00664	87
PF03486	87
PF07539	87
PF01073	87
PF04762	87
PF00010	87
PF00989	87
PF03531	86
PF07724	86
PF01585	86
PF00719	85
PF03215	85
PF05843	85
PF07571	84
PF02969	84
PF04147	84
PF02353	84
PF03399	84
PF00252	84
PF03791	84
PF03790	84
PF03789	84
PF00585	83
PF00334	83
PF01096	82
PF00204	82
PF03540	82
PF01280	82
PF01068	82
PF04679	82
PF00417	82
PF00258	81
PF02225	81
PF00107	81
PF04494	81
PF08147	80
PF03822	80
PF00579	79
PF00137	79
PF00330	79
PF05362	79
PF00637	79
PF01394	79
PF04006	79
PF01061	78
PF01588	78
PF07690	78
PF01416	78
PF00790	78
PF03127	78
PF04084	77
PF08149	77
PF08161	77
PF00929	76
PF08059	76
PF00360	76
PF05793	76
PF03151	75
PF01111	75
PF04939	75
PF00626	75
PF00026	74
PF04078	74
PF03345	74
PF00535	74
PF07885	74
PF05178	73
PF05909	72
PF03874	72
PF00171	72
PF02181	72
PF01196	72
PF02319	72
PF01775	72
PF04722	72
PF00561	71
PF02731	71
PF00266	71
PF02201	71
PF01025	71
PF03062	71
PF00782	71
PF01992	70
PF00890	70
PF02910	70
PF01417	70
PF02190	69
PF00651	69
PF00162	69
PF01535	69
PF00350	68
PF01553	68
PF00300	68
PF04095	68
PF02259	68
PF06071	68
PF03870	68
PF01305	68
PF00574	68
PF01194	68
PF00083	67
PF00231	67
PF01020	67
PF01066	66
PF00288	66
PF01287	66
PF00694	66
PF00365	66
PF05890	66
PF01031	65
PF02212	65
PF00817	65
PF07569	65
PF00849	64
PF00521	64
PF00650	64
PF00248	64
PF02817	64
PF00970	64
PF02148	64
PF06957	64
PF02791	64
PF00753	63
PF02861	63
PF00641	63
PF02374	63
PF02866	63
PF00056	63
PF02854	62
PF00394	62
PF07731	62
PF01150	62
PF03604	62
PF04212	61
PF00810	61
PF07723	61
PF03033	60
PF00324	60
PF02774	60
PF01118	60
PF01268	60
PF00398	60
PF05743	60
PF07732	60
PF02878	60
PF04054	60
PF04065	59
PF00408	59
PF04871	59
PF03501	58
PF03441	58
PF00875	58
PF02170	58
PF07540	58
PF05285	58
PF08158	58
PF01655	58
PF03587	58
PF00935	58
PF01805	57
PF04037	57
PF04046	57
PF01883	57
PF03332	57
PF04934	57
PF04825	57
PF04824	57
PF04757	57
PF01434	57
PF04158	56
PF05184	56
PF03489	56
PF00892	56
PF04068	56
PF02330	56
PF01813	56
PF00498	56
PF02390	56
PF01331	56
PF03919	56
PF00397	55
PF00432	55
PF00206	55
PF04192	55
PF00169	55
PF01198	55
PF07720	54
PF01645	54
PF04898	54
PF01493	54
PF04844	54
PF00447	54
PF04758	54
PF04802	53
PF05922	53
PF00082	53
PF03901	53
PF02991	53
PF04003	53
PF05383	53
PF00635	53
PF03398	53
PF01435	53
PF02222	52
PF01991	52
PF03164	52
PF00886	52
PF03948	52
PF01281	52
PF02441	52
PF02370	51
PF04129	51
PF02071	51
PF00742	51
PF06203	51
PF00203	51
PF02735	51
PF03731	51
PF03730	51
PF01115	50
PF01213	50
PF01490	50
PF04056	50
PF07975	50
PF02824	50
PF01808	50
PF01494	50
PF00613	50
PF02770	50
PF00441	50
PF00035	49
PF07541	49
PF02358	49
PF03765	49
PF00448	49
PF02881	49
PF01650	49
PF00113	49
PF03952	49
PF04106	48
PF05026	48
PF04715	48
PF00011	48
PF04893	48
PF05983	48
PF04928	48
PF04926	48
PF00415	48
PF02847	48
PF00037	48
PF00920	48
PF04675	48
PF01210	47
PF04628	47
PF00638	47
PF01053	47
PF01154	47
PF02879	47
PF02135	47
PF02453	47
PF03834	47
PF01055	46
PF05002	46
PF04062	46
PF04571	46
PF00982	46
PF04446	46
PF00686	46
PF01071	46
PF02844	46
PF02843	46
PF02880	46
PF01422	46
PF03155	46
PF03835	46
PF07517	45
PF07516	45
PF01043	45
PF03807	45
PF00294	45
PF00485	45
PF01237	45
PF00120	45
PF00534	45
PF03118	45
PF01157	45
PF00368	45
PF03694	45
PF03378	44
PF05129	44
PF01496	44
PF01218	44
PF03447	44
PF01545	44
PF00230	44
PF06010	44
PF07767	44
PF04502	43
PF07651	43
PF04097	43
PF01411	43
PF02272	43
PF04080	43
PF03311	43
PF00667	42
PF00406	42
PF03054	42
PF01125	42
PF03256	42
PF03726	42
PF02966	42
PF00241	42
PF02045	42
PF05131	42
PF02373	42
PF05698	42
PF05697	42
PF04128	41
PF05021	41
PF00462	41
PF06280	41
PF06025	41
PF06012	41
PF00682	41
PF01012	40
PF00550	40
PF01753	40
PF01858	40
PF01857	40
PF00378	39
PF02544	39
PF01694	39
PF01990	39
PF00464	39
PF04597	39
PF01636	39
PF00570	39
PF02403	39
PF00253	39
PF03951	39
PF01756	39
PF01016	39
PF01247	39
PF00736	39
PF01866	39
PF00357	39
PF00255	38
PF04739	38
PF01569	38
PF00268	38
PF00549	38
PF04981	38
PF00793	38
PF07718	37
PF03727	37
PF00349	37
PF04049	37
PF00988	37
PF06046	37
PF05916	37
PF02719	37
PF01679	37
PF07890	37
PF02926	37
PF02466	36
PF00503	36
PF01633	36
PF07770	36
PF01781	36
PF01137	36
PF05189	36
PF07522	36
PF03547	36
PF01779	36
PF02769	36
PF00586	36
PF01090	36
PF07738	36
PF06480	36
PF01283	35
PF01255	35
PF02836	35
PF02837	35
PF02929	35
PF00703	35
PF06423	35
PF04548	35
PF02375	35
PF06487	35
PF02492	34
PF07683	34
PF00282	34
PF01776	34
PF01408	34
PF02894	34
PF01302	34
PF03223	34
PF02867	34
PF00317	34
PF03477	34
PF00815	34
PF00999	34
PF04438	34
PF00471	34
PF02254	34
PF05191	34
PF04045	33
PF00348	33
PF01467	33
PF00034	33
PF03162	33
PF03200	33
PF02781	33
PF00479	33
PF00111	33
PF02978	33
PF00342	33
PF04104	33
PF07977	33
PF02493	33
PF05221	33
PF00670	33
PF08162	33
PF03152	32
PF01704	32
PF02207	32
PF02666	32
PF02386	32
PF00996	32
PF01142	32
PF07780	32
PF00887	32
PF07934	31
PF00636	31
PF01207	31
PF01221	31
PF03381	31
PF06432	31
PF00814	31
PF00792	31
PF02567	31
PF00707	31
PF05198	31
PF00781	31
PF02256	31
PF03194	31
PF03248	31
PF07994	31
PF01658	31
PF03145	30
PF00472	30
PF03462	30
PF00654	30
PF00491	30
PF01026	30
PF03800	30
PF01168	30
PF05195	30
PF01521	30
PF03291	30
PF00383	29
PF02096	29
PF03368	29
PF00847	29
PF03224	29
PF02581	29
PF00787	28
PF00128	28
PF03635	28
PF04130	28
PF04428	28
PF01121	28
PF01088	28
PF02777	28
PF00081	28
PF03850	28
PF05236	28
PF00262	28
PF01230	28
PF06001	28
PF01593	28
PF00328	28
PF01453	28
PF04177	28
PF01717	28
PF00536	28
PF07647	28
PF03193	27
PF00476	27
PF03153	27
PF05746	27
PF07970	27
PF02309	27
PF01657	27
PF00622	27
PF02171	27
PF00459	27
PF07766	27
PF03358	27
PF05871	26
PF00173	26
PF00857	26
PF04050	26
PF02115	26
PF04063	26
PF04064	26
PF01200	26
PF00733	26
PF01267	26
PF00121	26
PF02953	26
PF00766	26
PF05327	26
PF02362	26
PF02338	26
PF05964	26
PF05965	26
PF00154	26
PF00762	26
PF02223	26
PF01566	26
PF00954	26
PF02875	26
PF01018	26
PF00102	26
PF05773	25
PF04111	25
PF02167	25
PF04558	25
PF04557	25
PF01564	25
PF03134	25
PF00939	25
PF02970	25
PF07991	25
PF01238	25
PF00614	25
PF04770	25
PF02701	25
PF00112	25
PF00962	25
PF07912	25
PF03909	25
PF02922	24
PF01485	24
PF01042	24
PF00108	24
PF02803	24
PF04137	24
PF00370	24
PF02782	24
PF01257	24
PF01702	24
PF02065	24
PF03097	24
PF02684	23
PF05185	23
PF02784	23
PF00278	23
PF00344	23
PF00885	23
PF03081	23
PF01680	23
PF05690	23
PF03367	23
PF01222	23
PF00332	23
PF01557	23
PF03061	23
PF05148	23
PF01599	23
PF05254	23
PF00731	22
PF04099	22
PF04101	22
PF01532	22
PF00343	22
PF06827	22
PF00188	22
PF04253	22
PF04389	22
PF00285	22
PF04615	22
PF05875	22
PF01063	22
PF04406	22
PF06421	22
PF06814	22
PF03159	22
PF07019	22
PF05019	22
PF00923	22
PF01161	21
PF02938	21
PF02548	21
PF02268	21
PF02751	21
PF06984	21
PF00235	21
PF01922	21
PF01263	21
PF01592	21
PF01450	21
PF00795	21
PF04136	21
PF04840	21
PF04841	21
PF03849	21
PF04146	21
PF01722	21
PF01709	21
PF01780	21
PF02245	21
PF06058	21
PF04083	21
PF01846	21
PF03297	21
PF00590	20
PF00581	20
PF07883	20
PF02823	20
PF02990	20
PF07576	20
PF03435	20
PF04178	20
PF00494	20
PF03095	20
PF00538	20
PF02845	20
PF00919	20
PF01938	20
PF01172	20
PF05207	20
PF00838	20
PF05832	19
PF06246	19
PF00166	19
PF01425	19
PF03167	19
PF07942	19
PF03878	19
PF04280	19
PF00475	19
PF02141	19
PF03455	19
PF01627	19
PF03101	19
PF04434	19
PF02517	19
PF02928	19
PF07743	19
PF00764	19
PF03987	18
PF06472	18
PF00199	18
PF00412	18
PF03637	18
PF05856	18
PF01227	18
PF00164	18
PF01513	18
PF02005	18
PF03660	18
PF04935	18
PF04455	18
PF01262	18
PF05222	18
PF01027	18
PF04752	18
PF01133	18
PF04135	18
PF04716	18
PF07897	18
PF05460	18
PF00986	18
PF03105	18
PF00024	18
PF03986	17
PF02516	17
PF01077	17
PF03460	17
PF02348	17
PF00213	17
PF06807	17
PF01984	17
PF00953	17
PF01491	17
PF01151	17
PF00542	17
PF01199	17
PF01667	17
PF03171	17
PF00453	17
PF03208	17
PF00940	17
PF05208	17
PF01040	16
PF02569	16
PF02297	16
PF00551	16
PF03109	16
PF04258	16
PF02714	16
PF02629	16
PF07034	16
PF07524	16
PF04387	15
PF01979	15
PF00316	15
PF02630	15
PF00722	15
PF06955	15
PF08172	15
PF01916	15
PF02204	15
PF00717	15
PF01946	15
PF06839	15
PF01699	15
PF07983	15
PF03079	15
PF00313	15
PF00634	15
PF00643	15
PF01208	15
PF04614	15
PF04112	15
PF05368	15
PF06507	15
PF01195	15
PF04603	15
PF06862	15
PF05175	15
PF04922	15
PF02551	15
PF06978	15
PF08170	15
PF05670	15
PF01174	14
PF07685	14
PF01300	14
PF05011	14
PF01575	14
PF06426	14
PF02092	14
PF02091	14
PF00490	14
PF04506	14
PF07859	14
PF01406	14
PF01409	14
PF01725	14
PF02114	14
PF00916	14
PF01740	14
PF04442	14
PF08160	14
PF01080	14
PF03514	14
PF00543	14
PF03962	14
PF00456	14
PF03690	14
PF04511	14
PF01981	14
PF01351	14
PF03819	13
PF00584	13
PF01794	13
PF08022	13
PF08030	13
PF03966	13
PF00958	13
PF01729	13
PF02749	13
PF03997	13
PF03222	13
PF01591	13
PF03348	13
PF02598	13
PF01239	13
PF01176	13
PF04795	13
PF00750	13
PF03485	13
PF02893	13
PF00396	13
PF07777	13
PF01169	13
PF02559	13
PF03643	13
PF06463	13
PF02737	12
PF00725	12
PF02475	12
PF04034	12
PF00709	12
PF03556	12
PF04086	12
PF02580	12
PF03226	12
PF00141	12
PF05216	12
PF03483	12
PF03484	12
PF07915	12
PF00119	12
PF01907	12
PF01293	12
PF04194	12
PF04733	12
PF02347	12
PF04413	12
PF00883	12
PF02789	12
PF01715	12
PF03618	12
PF04227	12
PF05116	12
PF00190	12
PF04176	12
PF01451	12
PF01554	12
PF06425	12
PF04874	12
PF02104	12
PF06419	12
PF00150	12
PF07798	12
PF00889	12
PF02628	12
PF08152	12
PF01502	11
PF01503	11
PF00208	11
PF02812	11
PF01156	11
PF01276	11
PF03711	11
PF04189	11
PF01988	11
PF01070	11
PF02696	11
PF08215	11
PF03998	11
PF00326	11
PF00854	11
PF00450	11
PF00185	11
PF02729	11
PF02771	11
PF01997	11
PF05182	11
PF01612	11
PF00704	11
PF03114	11
PF01326	11
PF02896	11
PF00391	11
PF05755	11
PF01817	11
PF01106	11
PF04193	11
PF04179	11
PF04113	11
PF00079	11
PF05187	11
PF00303	11
PF00186	11
PF00800	11
PF05277	11
PF00588	10
PF00909	10
PF00832	10
PF03099	10
PF00692	10
PF01967	10
PF03803	10
PF01885	10
PF01179	10
PF02727	10
PF02728	10
PF01432	10
PF02535	10
PF01765	10
PF03476	10
PF03473	10
PF01966	10
PF01384	10
PF03006	10
PF01661	10
PF03416	10
PF07228	10
PF07491	10
PF06337	10
PF00413	10
PF01471	10
PF00565	10
PF00567	10
PF06916	10
PF01171	10
PF04190	10
PF00728	10
PF02838	10
PF01965	10
PF04707	10
PF04377	10
PF04376	10
PF04979	10
PF05051	10
PF00274	10
PF01648	10
PF01619	10
PF02109	9
PF01536	9
PF02230	9
PF07479	9
PF03009	9
PF02229	9
PF00463	9
PF01327	9
PF04719	9
PF03770	9
PF03106	9
PF00436	9
PF00232	9
PF02882	9
PF00763	9
PF00834	9
PF00384	9
PF00078	9
PF00931	9
PF03651	9
PF01625	9
PF07534	9
PF01583	9
PF05879	9
PF03124	9
PF02127	9
PF06969	9
PF03638	9
PF04782	9
PF04783	9
PF00194	9
PF03721	9
PF00984	9
PF03720	9
PF00346	9
PF06813	9
PF01458	8
PF08032	8
PF00926	8
PF00925	8
PF01264	8
PF01747	8
PF00089	8
PF01544	8
PF06968	8
PF00756	8
PF02219	8
PF01738	8
PF01733	8
PF00215	8
PF05047	8
PF04140	8
PF01167	8
PF05891	8
PF04641	8
PF03091	8
PF01112	8
PF02365	8
PF08211	8
PF04144	8
PF02138	8
PF00355	8
PF01187	8
PF01869	8
PF07542	8
PF01746	8
PF03656	8
PF04900	8
PF01019	8
PF03732	8
PF00320	8
PF08127	8
PF06200	8
PF00609	8
PF00130	8
PF00809	8
PF01288	8
PF02391	7
PF06728	7
PF05450	7
PF00977	7
PF02733	7
PF02734	7
PF05158	7
PF06026	7
PF01205	7
PF02538	7
PF01968	7
PF05378	7
PF02540	7
PF03650	7
PF06602	7
PF02450	7
PF04987	7
PF02290	7
PF05064	7
PF05346	7
PF02911	7
PF01180	7
PF01081	7
PF01029	7
PF05557	7
PF02921	7
PF00145	7
PF01868	7
PF02705	7
PF00234	7
PF04133	7
PF05007	7
PF01249	7
PF01507	7
PF00656	7
PF01381	7
PF00644	7
PF00596	7
PF00210	7
PF07969	7
PF01876	7
PF03853	7
PF01243	7
PF03169	7
PF05063	7
PF01204	7
PF05495	7
PF05147	7
PF06127	6
PF03982	6
PF08216	6
PF01367	6
PF02739	6
PF01641	6
PF03352	6
PF01565	6
PF04515	6
PF00630	6
PF02205	6
PF07575	6
PF01148	6
PF00648	6
PF01067	6
PF04696	6
PF01918	6
PF00124	6
PF03371	6
PF00625	6
PF00109	6
PF02801	6
PF01274	6
PF08028	6
PF03969	6
PF01634	6
PF08029	6
PF05347	6
PF01135	6
PF04777	6
PF06943	6
PF00591	6
PF02885	6
PF04832	6
PF02891	6
PF08212	6
PF01261	6
PF00191	6
PF04909	6
PF03917	6
PF03199	6
PF04424	6
PF00677	6
PF06331	6
PF07808	6
PF07807	6
PF01256	6
PF01933	5
PF00484	5
PF03364	5
PF00697	5
PF04263	5
PF04265	5
PF00724	5
PF02913	5
PF02582	5
PF03096	5
PF02902	5
PF04503	5
PF03000	5
PF06427	5
PF00805	5
PF02214	5
PF03133	5
PF04658	5
PF04072	5
PF02811	5
PF01512	5
PF00903	5
PF01761	5
PF04195	5
PF01764	5
PF05694	5
PF00265	5
PF05600	5
PF01546	5
PF01259	5
PF04677	5
PF04676	5
PF02460	5
PF02574	5
PF05645	5
PF08221	5
PF05687	5
PF01871	5
PF05093	5
PF05091	5
PF05615	5
PF01743	5
PF07649	5
PF03676	5
PF05742	5
PF07200	5
PF04576	5
PF04627	5
PF07985	5
PF02445	5
PF07933	5
PF04801	5
PF02792	5
PF01488	5
PF03652	5
PF06650	5
PF06624	5
PF01215	4
PF02545	4
PF02560	4
PF00930	4
PF01734	4
PF00955	4
PF01778	4
PF00860	4
PF05529	4
PF06925	4
PF01480	4
PF06747	4
PF02271	4
PF02431	4
PF05486	4
PF06179	4
PF02670	4
PF01795	4
PF03737	4
PF03331	4
PF04607	4
PF02401	4
PF05817	4
PF00487	4
PF07500	4
PF01900	4
PF00891	4
PF08100	4
PF01597	4
PF01571	4
PF05057	4
PF01233	4
PF02799	4
PF01713	4
PF06417	4
PF02195	4
PF02877	4
PF05406	4
PF04535	4
PF01094	4
PF00060	4
PF07064	4
PF07990	4
PF03195	4
PF03147	4
PF01428	4
PF01656	4
PF04938	4
PF05699	4
PF07821	4
PF07002	4
PF04755	4
PF05627	4
PF00195	4
PF02797	4
PF05201	4
PF00745	4
PF00101	4
PF04132	3
PF04209	3
PF02133	3
PF05700	3
PF00305	3
PF01477	3
PF05903	3
PF07926	3
PF01103	3
PF02137	3
PF01501	3
PF04683	3
PF02575	3
PF03881	3
PF02590	3
PF07946	3
PF06391	3
PF04573	3
PF00743	3
PF02237	3
PF02458	3
PF01812	3
PF03060	3
PF07496	3
PF05753	3
PF00335	3
PF06825	3
PF02182	3
PF02657	3
PF02179	3
PF05180	3
PF00933	3
PF01915	3
PF01975	3
PF04121	3
PF00474	3
PF03776	3
PF02676	3
PF04652	3
PF04437	3
PF06047	3
PF03630	3
PF00645	3
PF08063	3
PF01595	3
PF05433	3
PF06102	3
PF01011	3
PF06644	3
PF02183	3
PF05863	3
PF01841	3
PF06110	3
PF00576	3
PF02934	3
PF02637	3
PF01162	3
PF04124	3
PF00732	3
PF05199	3
PF04188	3
PF00388	3
PF00387	3
PF02151	2
PF03328	2
PF00251	2
PF03619	2
PF00201	2
PF04525	2
PF01014	2
PF04117	2
PF06991	2
PF05678	2
PF02036	2
PF00018	2
PF07653	2
PF02738	2
PF00941	2
PF01315	2
PF01799	2
PF03450	2
PF03981	2
PF00311	2
PF06415	2
PF01676	2
PF01964	2
PF02897	2
PF05160	2
PF06201	2
PF04727	2
PF06548	2
PF02209	2
PF02906	2
PF07244	2
PF00994	2
PF01170	2
PF01663	2
PF00884	2
PF01960	2
PF07899	2
PF03073	2
PF04695	2
PF04970	2
PF07722	2
PF03662	2
PF07847	2
PF04059	2
PF01476	2
PF04081	2
PF04379	2
PF04139	2
PF01241	2
PF05918	2
PF02765	2
PF04873	2
PF06972	2
PF04889	2
PF04800	2
PF05421	2
PF03188	2
PF03471	2
PF05179	2
PF03343	2
PF05033	2
PF05904	2
PF06703	2
PF01182	2
PF01348	2
PF02815	2
PF03641	2
PF04508	2
PF02524	2
PF01852	2
PF01474	2
PF01678	2
PF05705	2
PF04699	2
PF05577	2
PF00657	2
PF01245	1
PF05967	1
PF01814	1
PF05907	1
PF03572	1
PF00595	1
PF07818	1
PF01894	1
PF05994	1
PF06212	1
PF04180	1
PF02840	1
PF07106	1
PF03989	1
PF05602	1
PF01698	1
PF01875	1
PF00401	1
PF02900	1
PF04012	1
PF02542	1
PF01343	1
PF00218	1
PF03552	1
PF00902	1
PF01716	1
PF00032	1
PF03671	1
PF04551	1
PF05809	1
PF04749	1
PF01074	1
PF07748	1
PF04725	1
PF04048	1
PF05620	1
PF07014	1
PF07231	1
PF05971	1
PF00221	1
PF06454	1
PF06148	1
PF05738	1
PF03908	1
PF05676	1
PF01687	1
PF02987	1
PF01128	1
PF00430	1
PF05721	1
PF01301	1
PF02213	1
PF01754	1
PF06735	1
PF08207	1
PF01132	1
PF04005	1
PF07792	1
PF02514	1
PF02892	1
PF03665	1
PF01712	1
PF01541	1
PF03644	1
PF02536	1
PF05018	1
PF03055	1
PF03999	1
PF05761	1
PF03015	1
PF02234	1
PF00582	1
PF06087	1
PF07928	1
PF01058	1
PF03674	1
PF00337	1
PF01762	1
PF05462	1
PF07819	1
PF04910	1
PF06859	1
PF04452	1
PF02446	1
PF01149	1
PF06831	1
PF00708	1
PF04241	1
PF04157	1
PF07837	1
PF02121	1
PF04882	1
PF04134	1
PF03801	1
PF07774	1
PF02531	1
PF02585	1
PF00295	1
PF03639	1
PF03321	1
PF06654	1
PF07197	1
PF05004	1
PF07744	1
PF06405	1
PF07713	1
PF07189	1
PF01487	1
PF05915	1
PF02089	1
PF00786	1
PF05071	1
PF03911	1
PF03100	1
PF05811	1
PF04818	1
PF05405	1
PF05419	1
PF00223	1
PF06159	1

## Sheet: Domain Interactions
Rice_A	Rice_B	domain_A	domain_B	Ordered_A	Ordered_B		Domain_key
LOC_Os01g01312	LOC_Os01g01312	PF00176	PF00176	PF00176	PF00176		PF00176PF00176
LOC_Os01g01312	LOC_Os01g01312	PF00176	PF00271	PF00176	PF00271		PF00176PF00271
LOC_Os01g01312	LOC_Os01g01312	PF00271	PF00176	PF00176	PF00271		PF00176PF00271
LOC_Os01g01312	LOC_Os01g01312	PF00271	PF00271	PF00271	PF00271		PF00271PF00271
LOC_Os01g01960	LOC_Os10g02630	PF02671	PF00076	PF00076	PF02671		PF00076PF02671
LOC_Os01g01960	LOC_Os06g38470	PF02671	PF00850	PF00850	PF02671		PF00850PF02671
LOC_Os01g01960	LOC_Os05g01020	PF02671	PF02671	PF02671	PF02671		PF02671PF02671
LOC_Os01g01960	LOC_Os01g15310	PF02671	PF01423	PF01423	PF02671		PF01423PF02671
LOC_Os01g02120	LOC_Os03g22690	PF01161	PF04097	PF01161	PF04097		PF01161PF04097
LOC_Os01g03020	LOC_Os01g03020	PF00133	PF00133	PF00133	PF00133		PF00133PF00133
LOC_Os01g03144	LOC_Os01g03144	PF01061	PF01061	PF01061	PF01061		PF01061PF01061
LOC_Os01g03144	LOC_Os01g03144	PF01061	PF00005	PF00005	PF01061		PF00005PF01061
LOC_Os01g03144	LOC_Os01g03144	PF00005	PF01061	PF00005	PF01061		PF00005PF01061
LOC_Os01g03144	LOC_Os01g03144	PF00005	PF00005	PF00005	PF00005		PF00005PF00005
LOC_Os01g03510	LOC_Os01g73310	PF00400	PF00022	PF00022	PF00400		PF00022PF00400
LOC_Os01g03510	LOC_Os07g30090	PF00400	PF00241	PF00241	PF00400		PF00241PF00400
LOC_Os01g03510	LOC_Os01g03510	PF00400	PF00400	PF00400	PF00400		PF00400PF00400
LOC_Os01g03510	LOC_Os03g51250	PF00400	PF01213	PF00400	PF01213		PF00400PF01213
LOC_Os01g03510	LOC_Os04g40740	PF00400	PF01344	PF00400	PF01344		PF00400PF01344
LOC_Os01g03510	LOC_Os04g40740	PF00400	PF07646	PF00400	PF07646		PF00400PF07646
LOC_Os01g03650	LOC_Os01g03650	PF01458	PF01458	PF01458	PF01458		PF01458PF01458
LOC_Os01g03650	LOC_Os01g61400	PF01458	PF01458	PF01458	PF01458		PF01458PF01458
LOC_Os01g03650	LOC_Os03g21490	PF01458	PF00005	PF00005	PF01458		PF00005PF01458
LOC_Os01g04260	LOC_Os10g27174	PF01598	PF01200	PF01200	PF01598		PF01200PF01598
LOC_Os01g04260	LOC_Os01g04260	PF01598	PF01598	PF01598	PF01598		PF01598PF01598
LOC_Os01g04260	LOC_Os09g32820	PF01598	PF00485	PF00485	PF01598		PF00485PF01598
LOC_Os01g04260	LOC_Os09g32820	PF01598	PF00156	PF00156	PF01598		PF00156PF01598
LOC_Os01g04814	LOC_Os09g09480	PF00004	PF03357	PF00004	PF03357		PF00004PF03357
LOC_Os01g04814	LOC_Os01g04814	PF00004	PF00004	PF00004	PF00004		PF00004PF00004
LOC_Os01g04814	LOC_Os01g04814	PF00004	PF04212	PF00004	PF04212		PF00004PF04212
LOC_Os01g04814	LOC_Os01g04814	PF00004	PF07728	PF00004	PF07728		PF00004PF07728
LOC_Os01g04814	LOC_Os09g09480	PF04212	PF03357	PF03357	PF04212		PF03357PF04212
LOC_Os01g04814	LOC_Os01g04814	PF04212	PF00004	PF00004	PF04212		PF00004PF04212
LOC_Os01g04814	LOC_Os01g04814	PF04212	PF04212	PF04212	PF04212		PF04212PF04212
LOC_Os01g04814	LOC_Os01g04814	PF04212	PF07728	PF04212	PF07728		PF04212PF07728
LOC_Os01g04814	LOC_Os09g09480	PF07728	PF03357	PF03357	PF07728		PF03357PF07728
LOC_Os01g04814	LOC_Os01g04814	PF07728	PF00004	PF00004	PF07728		PF00004PF07728
LOC_Os01g04814	LOC_Os01g04814	PF07728	PF04212	PF04212	PF07728		PF04212PF07728
LOC_Os01g04814	LOC_Os01g04814	PF07728	PF07728	PF07728	PF07728		PF07728PF07728
LOC_Os01g05420	LOC_Os04g56760	PF05909	PF03660	PF03660	PF05909		PF03660PF05909
LOC_Os01g05694	LOC_Os04g20280	PF04387	PF04387	PF04387	PF04387		PF04387PF04387
LOC_Os01g05950	LOC_Os03g57790	PF00125	PF00179	PF00125	PF00179		PF00125PF00179
LOC_Os01g05950	LOC_Os09g38020	PF00125	PF00125	PF00125	PF00125		PF00125PF00125
LOC_Os01g05950	LOC_Os06g06510	PF00125	PF00125	PF00125	PF00125		PF00125PF00125
LOC_Os01g05950	LOC_Os07g36130	PF00125	PF00125	PF00125	PF00125		PF00125PF00125
LOC_Os01g05950	LOC_Os07g36130	PF00125	PF00808	PF00125	PF00808		PF00125PF00808
LOC_Os01g05950	LOC_Os06g48350	PF00125	PF01873	PF00125	PF01873		PF00125PF01873
LOC_Os01g05950	LOC_Os06g48350	PF00125	PF02020	PF00125	PF02020		PF00125PF02020
LOC_Os01g06020	LOC_Os01g06020	PF00152	PF00152	PF00152	PF00152		PF00152PF00152
LOC_Os01g06020	LOC_Os01g06020	PF00152	PF02938	PF00152	PF02938		PF00152PF02938
LOC_Os01g06020	LOC_Os05g48200	PF00152	PF07992	PF00152	PF07992		PF00152PF07992
LOC_Os01g06020	LOC_Os05g48200	PF00152	PF00070	PF00070	PF00152		PF00070PF00152
LOC_Os01g06020	LOC_Os01g06020	PF02938	PF00152	PF00152	PF02938		PF00152PF02938
LOC_Os01g06020	LOC_Os01g06020	PF02938	PF02938	PF02938	PF02938		PF02938PF02938
LOC_Os01g06020	LOC_Os05g48200	PF02938	PF07992	PF02938	PF07992		PF02938PF07992
LOC_Os01g06020	LOC_Os05g48200	PF02938	PF00070	PF00070	PF02938		PF00070PF02938
LOC_Os01g06660	LOC_Os01g40470	PF02776	PF01992	PF01992	PF02776		PF01992PF02776
LOC_Os01g06660	LOC_Os01g40470	PF00205	PF01992	PF00205	PF01992		PF00205PF01992
LOC_Os01g06660	LOC_Os01g40470	PF02775	PF01992	PF01992	PF02775		PF01992PF02775
LOC_Os01g07740	LOC_Os02g30630	PF00270	PF02776	PF00270	PF02776		PF00270PF02776
LOC_Os01g07740	LOC_Os02g30630	PF00270	PF00205	PF00205	PF00270		PF00205PF00270
LOC_Os01g07740	LOC_Os02g30630	PF00270	PF02775	PF00270	PF02775		PF00270PF02775
LOC_Os01g07740	LOC_Os01g07740	PF00270	PF00270	PF00270	PF00270		PF00270PF00270
LOC_Os01g07740	LOC_Os01g07740	PF00270	PF00271	PF00270	PF00271		PF00270PF00271
LOC_Os01g07740	LOC_Os01g07740	PF00270	PF00397	PF00270	PF00397		PF00270PF00397
LOC_Os01g07740	LOC_Os04g16771	PF00270	PF03947	PF00270	PF03947		PF00270PF03947
LOC_Os01g07740	LOC_Os02g30630	PF00271	PF02776	PF00271	PF02776		PF00271PF02776
LOC_Os01g07740	LOC_Os02g30630	PF00271	PF00205	PF00205	PF00271		PF00205PF00271
LOC_Os01g07740	LOC_Os02g30630	PF00271	PF02775	PF00271	PF02775		PF00271PF02775
LOC_Os01g07740	LOC_Os01g07740	PF00271	PF00270	PF00270	PF00271		PF00270PF00271
LOC_Os01g07740	LOC_Os01g07740	PF00271	PF00271	PF00271	PF00271		PF00271PF00271
LOC_Os01g07740	LOC_Os01g07740	PF00271	PF00397	PF00271	PF00397		PF00271PF00397
LOC_Os01g07740	LOC_Os04g16771	PF00271	PF03947	PF00271	PF03947		PF00271PF03947
LOC_Os01g07740	LOC_Os02g30630	PF00397	PF02776	PF00397	PF02776		PF00397PF02776
LOC_Os01g07740	LOC_Os02g30630	PF00397	PF00205	PF00205	PF00397		PF00205PF00397
LOC_Os01g07740	LOC_Os02g30630	PF00397	PF02775	PF00397	PF02775		PF00397PF02775
LOC_Os01g07740	LOC_Os01g07740	PF00397	PF00270	PF00270	PF00397		PF00270PF00397
LOC_Os01g07740	LOC_Os01g07740	PF00397	PF00271	PF00271	PF00397		PF00271PF00397
LOC_Os01g07740	LOC_Os01g07740	PF00397	PF00397	PF00397	PF00397		PF00397PF00397
LOC_Os01g07740	LOC_Os04g16771	PF00397	PF03947	PF00397	PF03947		PF00397PF03947
LOC_Os01g08400	LOC_Os02g03450	PF00804	PF05008	PF00804	PF05008		PF00804PF05008
LOC_Os01g08400	LOC_Os03g42320	PF00804	PF00995	PF00804	PF00995		PF00804PF00995
LOC_Os01g08400	LOC_Os02g03450	PF05739	PF05008	PF05008	PF05739		PF05008PF05739
LOC_Os01g08400	LOC_Os03g42320	PF05739	PF00995	PF00995	PF05739		PF00995PF05739
LOC_Os01g08540	LOC_Os01g08540	PF00488	PF00488	PF00488	PF00488		PF00488PF00488
LOC_Os01g08540	LOC_Os01g08540	PF00488	PF01624	PF00488	PF01624		PF00488PF01624
LOC_Os01g08540	LOC_Os01g08540	PF00488	PF05192	PF00488	PF05192		PF00488PF05192
LOC_Os01g08540	LOC_Os01g08540	PF00488	PF05188	PF00488	PF05188		PF00488PF05188
LOC_Os01g08540	LOC_Os02g37920	PF00488	PF01119	PF00488	PF01119		PF00488PF01119
LOC_Os01g08540	LOC_Os02g37920	PF00488	PF02518	PF00488	PF02518		PF00488PF02518
LOC_Os01g08540	LOC_Os07g30980	PF00488	PF00580	PF00488	PF00580		PF00488PF00580
LOC_Os01g08540	LOC_Os05g19270	PF00488	PF00488	PF00488	PF00488		PF00488PF00488
LOC_Os01g08540	LOC_Os05g19270	PF00488	PF05192	PF00488	PF05192		PF00488PF05192
LOC_Os01g08540	LOC_Os05g19270	PF00488	PF05190	PF00488	PF05190		PF00488PF05190
LOC_Os01g08540	LOC_Os05g19270	PF00488	PF05188	PF00488	PF05188		PF00488PF05188
LOC_Os01g08540	LOC_Os05g19270	PF00488	PF01624	PF00488	PF01624		PF00488PF01624
LOC_Os01g08540	LOC_Os04g58630	PF00488	PF00488	PF00488	PF00488		PF00488PF00488
LOC_Os01g08540	LOC_Os04g58630	PF00488	PF01624	PF00488	PF01624		PF00488PF01624
LOC_Os01g08540	LOC_Os04g58630	PF00488	PF05192	PF00488	PF05192		PF00488PF05192
LOC_Os01g08540	LOC_Os04g58630	PF00488	PF05190	PF00488	PF05190		PF00488PF05190
LOC_Os01g08540	LOC_Os01g08540	PF01624	PF00488	PF00488	PF01624		PF00488PF01624
LOC_Os01g08540	LOC_Os01g08540	PF01624	PF01624	PF01624	PF01624		PF01624PF01624
LOC_Os01g08540	LOC_Os01g08540	PF01624	PF05192	PF01624	PF05192		PF01624PF05192
LOC_Os01g08540	LOC_Os01g08540	PF01624	PF05188	PF01624	PF05188		PF01624PF05188
LOC_Os01g08540	LOC_Os02g37920	PF01624	PF01119	PF01119	PF01624		PF01119PF01624
LOC_Os01g08540	LOC_Os02g37920	PF01624	PF02518	PF01624	PF02518		PF01624PF02518
LOC_Os01g08540	LOC_Os07g30980	PF01624	PF00580	PF00580	PF01624		PF00580PF01624
LOC_Os01g08540	LOC_Os05g19270	PF01624	PF00488	PF00488	PF01624		PF00488PF01624
LOC_Os01g08540	LOC_Os05g19270	PF01624	PF05192	PF01624	PF05192		PF01624PF05192
LOC_Os01g08540	LOC_Os05g19270	PF01624	PF05190	PF01624	PF05190		PF01624PF05190
LOC_Os01g08540	LOC_Os05g19270	PF01624	PF05188	PF01624	PF05188		PF01624PF05188
LOC_Os01g08540	LOC_Os05g19270	PF01624	PF01624	PF01624	PF01624		PF01624PF01624
LOC_Os01g08540	LOC_Os04g58630	PF01624	PF00488	PF00488	PF01624		PF00488PF01624
LOC_Os01g08540	LOC_Os04g58630	PF01624	PF01624	PF01624	PF01624		PF01624PF01624
LOC_Os01g08540	LOC_Os04g58630	PF01624	PF05192	PF01624	PF05192		PF01624PF05192
LOC_Os01g08540	LOC_Os04g58630	PF01624	PF05190	PF01624	PF05190		PF01624PF05190
LOC_Os01g08540	LOC_Os01g08540	PF05192	PF00488	PF00488	PF05192		PF00488PF05192
LOC_Os01g08540	LOC_Os01g08540	PF05192	PF01624	PF01624	PF05192		PF01624PF05192
LOC_Os01g08540	LOC_Os01g08540	PF05192	PF05192	PF05192	PF05192		PF05192PF05192
LOC_Os01g08540	LOC_Os01g08540	PF05192	PF05188	PF05188	PF05192		PF05188PF05192
LOC_Os01g08540	LOC_Os02g37920	PF05192	PF01119	PF01119	PF05192		PF01119PF05192
LOC_Os01g08540	LOC_Os02g37920	PF05192	PF02518	PF02518	PF05192		PF02518PF05192
LOC_Os01g08540	LOC_Os07g30980	PF05192	PF00580	PF00580	PF05192		PF00580PF05192
LOC_Os01g08540	LOC_Os05g19270	PF05192	PF00488	PF00488	PF05192		PF00488PF05192
LOC_Os01g08540	LOC_Os05g19270	PF05192	PF05192	PF05192	PF05192		PF05192PF05192
LOC_Os01g08540	LOC_Os05g19270	PF05192	PF05190	PF05190	PF05192		PF05190PF05192
LOC_Os01g08540	LOC_Os05g19270	PF05192	PF05188	PF05188	PF05192		PF05188PF05192
LOC_Os01g08540	LOC_Os05g19270	PF05192	PF01624	PF01624	PF05192		PF01624PF05192
LOC_Os01g08540	LOC_Os04g58630	PF05192	PF00488	PF00488	PF05192		PF00488PF05192
LOC_Os01g08540	LOC_Os04g58630	PF05192	PF01624	PF01624	PF05192		PF01624PF05192
LOC_Os01g08540	LOC_Os04g58630	PF05192	PF05192	PF05192	PF05192		PF05192PF05192
LOC_Os01g08540	LOC_Os04g58630	PF05192	PF05190	PF05190	PF05192		PF05190PF05192
LOC_Os01g08540	LOC_Os01g08540	PF05188	PF00488	PF00488	PF05188		PF00488PF05188
LOC_Os01g08540	LOC_Os01g08540	PF05188	PF01624	PF01624	PF05188		PF01624PF05188
LOC_Os01g08540	LOC_Os01g08540	PF05188	PF05192	PF05188	PF05192		PF05188PF05192
LOC_Os01g08540	LOC_Os01g08540	PF05188	PF05188	PF05188	PF05188		PF05188PF05188
LOC_Os01g08540	LOC_Os02g37920	PF05188	PF01119	PF01119	PF05188		PF01119PF05188
LOC_Os01g08540	LOC_Os02g37920	PF05188	PF02518	PF02518	PF05188		PF02518PF05188
LOC_Os01g08540	LOC_Os07g30980	PF05188	PF00580	PF00580	PF05188		PF00580PF05188
LOC_Os01g08540	LOC_Os05g19270	PF05188	PF00488	PF00488	PF05188		PF00488PF05188
LOC_Os01g08540	LOC_Os05g19270	PF05188	PF05192	PF05188	PF05192		PF05188PF05192
LOC_Os01g08540	LOC_Os05g19270	PF05188	PF05190	PF05188	PF05190		PF05188PF05190
LOC_Os01g08540	LOC_Os05g19270	PF05188	PF05188	PF05188	PF05188		PF05188PF05188
LOC_Os01g08540	LOC_Os05g19270	PF05188	PF01624	PF01624	PF05188		PF01624PF05188
LOC_Os01g08540	LOC_Os04g58630	PF05188	PF00488	PF00488	PF05188		PF00488PF05188
LOC_Os01g08540	LOC_Os04g58630	PF05188	PF01624	PF01624	PF05188		PF01624PF05188
LOC_Os01g08540	LOC_Os04g58630	PF05188	PF05192	PF05188	PF05192		PF05188PF05192
LOC_Os01g08540	LOC_Os04g58630	PF05188	PF05190	PF05188	PF05190		PF05188PF05190
LOC_Os01g08560	LOC_Os01g08560	PF00012	PF00012	PF00012	PF00012		PF00012PF00012
LOC_Os01g08780	LOC_Os02g15220	PF03372	PF00439	PF00439	PF03372		PF00439PF03372
LOC_Os01g08970	LOC_Os05g08970	PF03531	PF03531	PF03531	PF03531		PF03531PF03531
LOC_Os01g08970	LOC_Os05g08970	PF03531	PF00505	PF00505	PF03531		PF00505PF03531
LOC_Os01g08970	LOC_Os05g08970	PF00505	PF03531	PF00505	PF03531		PF00505PF03531
LOC_Os01g08970	LOC_Os05g08970	PF00505	PF00505	PF00505	PF00505		PF00505PF00505
LOC_Os01g10280	LOC_Os01g10280	PF00731	PF00731	PF00731	PF00731		PF00731PF00731
LOC_Os01g10280	LOC_Os01g10280	PF00731	PF02222	PF00731	PF02222		PF00731PF02222
LOC_Os01g10280	LOC_Os01g56600	PF00731	PF00448	PF00448	PF00731		PF00448PF00731
LOC_Os01g10280	LOC_Os01g56600	PF00731	PF02978	PF00731	PF02978		PF00731PF02978
LOC_Os01g10280	LOC_Os01g56600	PF00731	PF02881	PF00731	PF02881		PF00731PF02881
LOC_Os01g10280	LOC_Os03g29470	PF00731	PF02291	PF00731	PF02291		PF00731PF02291
LOC_Os01g10280	LOC_Os07g33850	PF00731	PF00071	PF00071	PF00731		PF00071PF00731
LOC_Os01g10280	LOC_Os01g10280	PF02222	PF00731	PF00731	PF02222		PF00731PF02222
LOC_Os01g10280	LOC_Os01g10280	PF02222	PF02222	PF02222	PF02222		PF02222PF02222
LOC_Os01g10280	LOC_Os01g56600	PF02222	PF00448	PF00448	PF02222		PF00448PF02222
LOC_Os01g10280	LOC_Os01g56600	PF02222	PF02978	PF02222	PF02978		PF02222PF02978
LOC_Os01g10280	LOC_Os01g56600	PF02222	PF02881	PF02222	PF02881		PF02222PF02881
LOC_Os01g10280	LOC_Os03g29470	PF02222	PF02291	PF02222	PF02291		PF02222PF02291
LOC_Os01g10280	LOC_Os07g33850	PF02222	PF00071	PF00071	PF02222		PF00071PF02222
LOC_Os01g10290	LOC_Os06g10340	PF03987	PF04110	PF03987	PF04110		PF03987PF04110
LOC_Os01g10290	LOC_Os01g42850	PF03987	PF00899	PF00899	PF03987		PF00899PF03987
LOC_Os01g10290	LOC_Os07g32800	PF03987	PF02991	PF02991	PF03987		PF02991PF03987
LOC_Os01g10290	LOC_Os06g10340	PF03986	PF04110	PF03986	PF04110		PF03986PF04110
LOC_Os01g10290	LOC_Os01g42850	PF03986	PF00899	PF00899	PF03986		PF00899PF03986
LOC_Os01g10290	LOC_Os07g32800	PF03986	PF02991	PF02991	PF03986		PF02991PF03986
LOC_Os01g12560	LOC_Os03g63490	PF02548	PF02569	PF02548	PF02569		PF02548PF02569
LOC_Os01g12560	LOC_Os01g12560	PF02548	PF02548	PF02548	PF02548		PF02548PF02548
LOC_Os01g12560	LOC_Os05g06350	PF02548	PF00514	PF00514	PF02548		PF00514PF02548
LOC_Os01g12560	LOC_Os05g06350	PF02548	PF01749	PF01749	PF02548		PF01749PF02548
LOC_Os01g12560	LOC_Os05g06350	PF02548	PF02985	PF02548	PF02985		PF02548PF02985
LOC_Os01g12560	LOC_Os07g33850	PF02548	PF00071	PF00071	PF02548		PF00071PF02548
LOC_Os01g12560	LOC_Os05g28510	PF02548	PF03810	PF02548	PF03810		PF02548PF03810
LOC_Os01g12560	LOC_Os05g28510	PF02548	PF02985	PF02548	PF02985		PF02548PF02985
LOC_Os01g12560	LOC_Os10g25320	PF02548	PF01008	PF01008	PF02548		PF01008PF02548
LOC_Os01g12730	LOC_Os08g17600	PF00071	PF05739	PF00071	PF05739		PF00071PF05739
LOC_Os01g12730	LOC_Os01g12730	PF00071	PF00071	PF00071	PF00071		PF00071PF00071
LOC_Os01g12830	LOC_Os01g12830	PF02826	PF02826	PF02826	PF02826		PF02826PF02826
LOC_Os01g12830	LOC_Os01g12830	PF02826	PF00389	PF00389	PF02826		PF00389PF02826
LOC_Os01g12830	LOC_Os10g11140	PF02826	PF02878	PF02826	PF02878		PF02826PF02878
LOC_Os01g12830	LOC_Os10g11140	PF02826	PF02880	PF02826	PF02880		PF02826PF02880
LOC_Os01g12830	LOC_Os10g11140	PF02826	PF02879	PF02826	PF02879		PF02826PF02879
LOC_Os01g12830	LOC_Os10g11140	PF02826	PF00408	PF00408	PF02826		PF00408PF02826
LOC_Os01g12830	LOC_Os01g12830	PF00389	PF02826	PF00389	PF02826		PF00389PF02826
LOC_Os01g12830	LOC_Os01g12830	PF00389	PF00389	PF00389	PF00389		PF00389PF00389
LOC_Os01g12830	LOC_Os10g11140	PF00389	PF02878	PF00389	PF02878		PF00389PF02878
LOC_Os01g12830	LOC_Os10g11140	PF00389	PF02880	PF00389	PF02880		PF00389PF02880
LOC_Os01g12830	LOC_Os10g11140	PF00389	PF02879	PF00389	PF02879		PF00389PF02879
LOC_Os01g12830	LOC_Os10g11140	PF00389	PF00408	PF00389	PF00408		PF00389PF00408
LOC_Os01g13229	LOC_Os03g02680	PF00134	PF00069	PF00069	PF00134		PF00069PF00134
LOC_Os01g13229	LOC_Os03g02680	PF02984	PF00069	PF00069	PF02984		PF00069PF02984
LOC_Os01g13430	LOC_Os05g06350	PF03378	PF00514	PF00514	PF03378		PF00514PF03378
LOC_Os01g13430	LOC_Os05g06350	PF03378	PF01749	PF01749	PF03378		PF01749PF03378
LOC_Os01g13430	LOC_Os05g06350	PF03378	PF02985	PF02985	PF03378		PF02985PF03378
LOC_Os01g13430	LOC_Os05g06350	PF03810	PF00514	PF00514	PF03810		PF00514PF03810
LOC_Os01g13430	LOC_Os05g06350	PF03810	PF01749	PF01749	PF03810		PF01749PF03810
LOC_Os01g13430	LOC_Os05g06350	PF03810	PF02985	PF02985	PF03810		PF02985PF03810
LOC_Os01g13730	LOC_Os05g08360	PF04158	PF01269	PF01269	PF04158		PF01269PF04158
LOC_Os01g13730	LOC_Os05g08360	PF00400	PF01269	PF00400	PF01269		PF00400PF01269
LOC_Os01g14610	LOC_Os09g36440	PF04128	PF00382	PF00382	PF04128		PF00382PF04128
LOC_Os01g15110	LOC_Os01g37800	PF05739	PF00071	PF00071	PF05739		PF00071PF05739
LOC_Os01g15110	LOC_Os06g35814	PF05739	PF00071	PF00071	PF05739		PF00071PF05739
LOC_Os01g15110	LOC_Os01g37980	PF05739	PF05008	PF05008	PF05739		PF05008PF05739
LOC_Os01g15110	LOC_Os08g39140	PF05739	PF00183	PF00183	PF05739		PF00183PF05739
LOC_Os01g15110	LOC_Os08g39140	PF05739	PF02518	PF02518	PF05739		PF02518PF05739
LOC_Os01g15110	LOC_Os05g44310	PF05739	PF00004	PF00004	PF05739		PF00004PF05739
LOC_Os01g15110	LOC_Os05g44310	PF05739	PF02359	PF02359	PF05739		PF02359PF05739
LOC_Os01g15110	LOC_Os01g15110	PF05739	PF05739	PF05739	PF05739		PF05739PF05739
LOC_Os01g15110	LOC_Os01g15110	PF05739	PF00804	PF00804	PF05739		PF00804PF05739
LOC_Os01g15110	LOC_Os02g52250	PF05739	PF02731	PF02731	PF05739		PF02731PF05739
LOC_Os01g15110	LOC_Os08g18110	PF05739	PF02071	PF02071	PF05739		PF02071PF05739
LOC_Os01g15110	LOC_Os08g18110	PF05739	PF07719	PF05739	PF07719		PF05739PF07719
LOC_Os01g15110	LOC_Os03g21990	PF05739	PF00400	PF00400	PF05739		PF00400PF05739
LOC_Os01g15110	LOC_Os06g40630	PF05739	PF07770	PF05739	PF07770		PF05739PF07770
LOC_Os01g15110	LOC_Os01g40470	PF05739	PF01992	PF01992	PF05739		PF01992PF05739
LOC_Os01g15110	LOC_Os01g37800	PF00804	PF00071	PF00071	PF00804		PF00071PF00804
LOC_Os01g15110	LOC_Os06g35814	PF00804	PF00071	PF00071	PF00804		PF00071PF00804
LOC_Os01g15110	LOC_Os01g37980	PF00804	PF05008	PF00804	PF05008		PF00804PF05008
LOC_Os01g15110	LOC_Os08g39140	PF00804	PF00183	PF00183	PF00804		PF00183PF00804
LOC_Os01g15110	LOC_Os08g39140	PF00804	PF02518	PF00804	PF02518		PF00804PF02518
LOC_Os01g15110	LOC_Os05g44310	PF00804	PF00004	PF00004	PF00804		PF00004PF00804
LOC_Os01g15110	LOC_Os05g44310	PF00804	PF02359	PF00804	PF02359		PF00804PF02359
LOC_Os01g15110	LOC_Os01g15110	PF00804	PF05739	PF00804	PF05739		PF00804PF05739
LOC_Os01g15110	LOC_Os01g15110	PF00804	PF00804	PF00804	PF00804		PF00804PF00804
LOC_Os01g15110	LOC_Os02g52250	PF00804	PF02731	PF00804	PF02731		PF00804PF02731
LOC_Os01g15110	LOC_Os08g18110	PF00804	PF02071	PF00804	PF02071		PF00804PF02071
LOC_Os01g15110	LOC_Os08g18110	PF00804	PF07719	PF00804	PF07719		PF00804PF07719
LOC_Os01g15110	LOC_Os03g21990	PF00804	PF00400	PF00400	PF00804		PF00400PF00804
LOC_Os01g15110	LOC_Os06g40630	PF00804	PF07770	PF00804	PF07770		PF00804PF07770
LOC_Os01g15110	LOC_Os01g40470	PF00804	PF01992	PF00804	PF01992		PF00804PF01992
LOC_Os01g15310	LOC_Os04g36810	PF01423	PF01423	PF01423	PF01423		PF01423PF01423
LOC_Os01g15310	LOC_Os02g30624	PF01423	PF01423	PF01423	PF01423		PF01423PF01423
LOC_Os01g15310	LOC_Os08g08040	PF01423	PF01423	PF01423	PF01423		PF01423PF01423
LOC_Os01g15310	LOC_Os10g27174	PF01423	PF01200	PF01200	PF01423		PF01200PF01423
LOC_Os01g15310	LOC_Os03g50350	PF01423	PF06957	PF01423	PF06957		PF01423PF06957
LOC_Os01g15310	LOC_Os03g50350	PF01423	PF04053	PF01423	PF04053		PF01423PF04053
LOC_Os01g15310	LOC_Os03g50350	PF01423	PF00400	PF00400	PF01423		PF00400PF01423
LOC_Os01g15310	LOC_Os01g71960	PF01423	PF02732	PF01423	PF02732		PF01423PF02732
LOC_Os01g15310	LOC_Os08g09320	PF01423	PF05764	PF01423	PF05764		PF01423PF05764
LOC_Os01g15310	LOC_Os03g18310	PF01423	PF01591	PF01423	PF01591		PF01423PF01591
LOC_Os01g15310	LOC_Os03g18310	PF01423	PF00300	PF00300	PF01423		PF00300PF01423
LOC_Os01g15310	LOC_Os01g18670	PF01423	PF00005	PF00005	PF01423		PF00005PF01423
LOC_Os01g15310	LOC_Os01g18670	PF01423	PF00664	PF00664	PF01423		PF00664PF01423
LOC_Os01g15310	LOC_Os05g24970	PF01423	PF01423	PF01423	PF01423		PF01423PF01423
LOC_Os01g15310	LOC_Os03g12300	PF01423	PF02985	PF01423	PF02985		PF01423PF02985
LOC_Os01g15310	LOC_Os02g56210	PF01423	PF05026	PF01423	PF05026		PF01423PF05026
LOC_Os01g15310	LOC_Os02g56210	PF01423	PF00293	PF00293	PF01423		PF00293PF01423
LOC_Os01g15310	LOC_Os05g32310	PF01423	PF01423	PF01423	PF01423		PF01423PF01423
LOC_Os01g16190	LOC_Os01g16190	PF01398	PF01398	PF01398	PF01398		PF01398PF01398
LOC_Os01g16190	LOC_Os05g05840	PF01398	PF00587	PF00587	PF01398		PF00587PF01398
LOC_Os01g16190	LOC_Os05g05840	PF01398	PF03129	PF01398	PF03129		PF01398PF03129
LOC_Os01g16310	LOC_Os01g16310	PF01055	PF01055	PF01055	PF01055		PF01055PF01055
LOC_Os01g16414	LOC_Os02g11050	PF00022	PF00004	PF00004	PF00022		PF00004PF00022
LOC_Os01g16520	LOC_Os01g16520	PF00749	PF00749	PF00749	PF00749		PF00749PF00749
LOC_Os01g16520	LOC_Os01g16520	PF00749	PF03950	PF00749	PF03950		PF00749PF03950
LOC_Os01g16520	LOC_Os01g16520	PF03950	PF00749	PF00749	PF03950		PF00749PF03950
LOC_Os01g16520	LOC_Os01g16520	PF03950	PF03950	PF03950	PF03950		PF03950PF03950
LOC_Os01g16540	LOC_Os03g60550	PF00899	PF00899	PF00899	PF00899		PF00899PF00899
LOC_Os01g16540	LOC_Os09g36440	PF00899	PF00382	PF00382	PF00899		PF00382PF00899
LOC_Os01g16540	LOC_Os08g28860	PF00899	PF00293	PF00293	PF00899		PF00293PF00899
LOC_Os01g16540	LOC_Os03g60550	PF02134	PF00899	PF00899	PF02134		PF00899PF02134
LOC_Os01g16540	LOC_Os09g36440	PF02134	PF00382	PF00382	PF02134		PF00382PF02134
LOC_Os01g16540	LOC_Os08g28860	PF02134	PF00293	PF00293	PF02134		PF00293PF02134
LOC_Os01g16900	LOC_Os05g06350	PF00180	PF00514	PF00180	PF00514		PF00180PF00514
LOC_Os01g16900	LOC_Os05g06350	PF00180	PF01749	PF00180	PF01749		PF00180PF01749
LOC_Os01g16900	LOC_Os05g06350	PF00180	PF02985	PF00180	PF02985		PF00180PF02985
LOC_Os01g16900	LOC_Os02g38200	PF00180	PF00180	PF00180	PF00180		PF00180PF00180
LOC_Os01g16910	LOC_Os07g41330	PF01459	PF02466	PF01459	PF02466		PF01459PF02466
LOC_Os01g16910	LOC_Os01g16910	PF01459	PF01459	PF01459	PF01459		PF01459PF01459
LOC_Os01g16940	LOC_Os01g16940	PF01502	PF01502	PF01502	PF01502		PF01502PF01502
LOC_Os01g16940	LOC_Os01g16940	PF01502	PF01503	PF01502	PF01503		PF01502PF01503
LOC_Os01g16940	LOC_Os01g16940	PF01502	PF03819	PF01502	PF03819		PF01502PF03819
LOC_Os01g16940	LOC_Os01g16940	PF01503	PF01502	PF01502	PF01503		PF01502PF01503
LOC_Os01g16940	LOC_Os01g16940	PF01503	PF01503	PF01503	PF01503		PF01503PF01503
LOC_Os01g16940	LOC_Os01g16940	PF01503	PF03819	PF01503	PF03819		PF01503PF03819
LOC_Os01g16940	LOC_Os01g16940	PF03819	PF01502	PF01502	PF03819		PF01502PF03819
LOC_Os01g16940	LOC_Os01g16940	PF03819	PF01503	PF01503	PF03819		PF01503PF03819
LOC_Os01g16940	LOC_Os01g16940	PF03819	PF03819	PF03819	PF03819		PF03819PF03819
LOC_Os01g16960	LOC_Os04g58110	PF00224	PF00224	PF00224	PF00224		PF00224PF00224
LOC_Os01g16960	LOC_Os04g58110	PF00224	PF02887	PF00224	PF02887		PF00224PF02887
LOC_Os01g16960	LOC_Os04g58110	PF02887	PF00224	PF00224	PF02887		PF00224PF02887
LOC_Os01g16960	LOC_Os04g58110	PF02887	PF02887	PF02887	PF02887		PF02887PF02887
LOC_Os01g17430	LOC_Os07g07220	PF07718	PF01423	PF01423	PF07718		PF01423PF07718
LOC_Os01g17430	LOC_Os07g07220	PF01602	PF01423	PF01423	PF01602		PF01423PF01602
LOC_Os01g17430	LOC_Os07g07220	PF02985	PF01423	PF01423	PF02985		PF01423PF02985
LOC_Os01g18670	LOC_Os05g32310	PF00005	PF01423	PF00005	PF01423		PF00005PF01423
LOC_Os01g18670	LOC_Os05g32310	PF00664	PF01423	PF00664	PF01423		PF00664PF01423
LOC_Os01g21820	LOC_Os01g21820	PF07517	PF07517	PF07517	PF07517		PF07517PF07517
LOC_Os01g21820	LOC_Os01g21820	PF07517	PF07516	PF07516	PF07517		PF07516PF07517
LOC_Os01g21820	LOC_Os01g21820	PF07517	PF01043	PF01043	PF07517		PF01043PF07517
LOC_Os01g21820	LOC_Os08g42730	PF07517	PF06968	PF06968	PF07517		PF06968PF07517
LOC_Os01g21820	LOC_Os08g42730	PF07517	PF04055	PF04055	PF07517		PF04055PF07517
LOC_Os01g21820	LOC_Os02g38210	PF07517	PF00009	PF00009	PF07517		PF00009PF07517
LOC_Os01g21820	LOC_Os02g38210	PF07517	PF03143	PF03143	PF07517		PF03143PF07517
LOC_Os01g21820	LOC_Os02g38210	PF07517	PF03144	PF03144	PF07517		PF03144PF07517
LOC_Os01g21820	LOC_Os03g07850	PF07517	PF03054	PF03054	PF07517		PF03054PF07517
LOC_Os01g21820	LOC_Os08g31460	PF07517	PF01926	PF01926	PF07517		PF01926PF07517
LOC_Os01g21820	LOC_Os07g30980	PF07517	PF00580	PF00580	PF07517		PF00580PF07517
LOC_Os01g21820	LOC_Os02g30630	PF07517	PF02776	PF02776	PF07517		PF02776PF07517
LOC_Os01g21820	LOC_Os02g30630	PF07517	PF00205	PF00205	PF07517		PF00205PF07517
LOC_Os01g21820	LOC_Os02g30630	PF07517	PF02775	PF02775	PF07517		PF02775PF07517
LOC_Os01g21820	LOC_Os01g45370	PF07517	PF04055	PF04055	PF07517		PF04055PF07517
LOC_Os01g21820	LOC_Os01g21820	PF07516	PF07517	PF07516	PF07517		PF07516PF07517
LOC_Os01g21820	LOC_Os01g21820	PF07516	PF07516	PF07516	PF07516		PF07516PF07516
LOC_Os01g21820	LOC_Os01g21820	PF07516	PF01043	PF01043	PF07516		PF01043PF07516
LOC_Os01g21820	LOC_Os08g42730	PF07516	PF06968	PF06968	PF07516		PF06968PF07516
LOC_Os01g21820	LOC_Os08g42730	PF07516	PF04055	PF04055	PF07516		PF04055PF07516
LOC_Os01g21820	LOC_Os02g38210	PF07516	PF00009	PF00009	PF07516		PF00009PF07516
LOC_Os01g21820	LOC_Os02g38210	PF07516	PF03143	PF03143	PF07516		PF03143PF07516
LOC_Os01g21820	LOC_Os02g38210	PF07516	PF03144	PF03144	PF07516		PF03144PF07516
LOC_Os01g21820	LOC_Os03g07850	PF07516	PF03054	PF03054	PF07516		PF03054PF07516
LOC_Os01g21820	LOC_Os08g31460	PF07516	PF01926	PF01926	PF07516		PF01926PF07516
LOC_Os01g21820	LOC_Os07g30980	PF07516	PF00580	PF00580	PF07516		PF00580PF07516
LOC_Os01g21820	LOC_Os02g30630	PF07516	PF02776	PF02776	PF07516		PF02776PF07516
LOC_Os01g21820	LOC_Os02g30630	PF07516	PF00205	PF00205	PF07516		PF00205PF07516
LOC_Os01g21820	LOC_Os02g30630	PF07516	PF02775	PF02775	PF07516		PF02775PF07516
LOC_Os01g21820	LOC_Os01g45370	PF07516	PF04055	PF04055	PF07516		PF04055PF07516
LOC_Os01g21820	LOC_Os01g21820	PF01043	PF07517	PF01043	PF07517		PF01043PF07517
LOC_Os01g21820	LOC_Os01g21820	PF01043	PF07516	PF01043	PF07516		PF01043PF07516
LOC_Os01g21820	LOC_Os01g21820	PF01043	PF01043	PF01043	PF01043		PF01043PF01043
LOC_Os01g21820	LOC_Os08g42730	PF01043	PF06968	PF01043	PF06968		PF01043PF06968
LOC_Os01g21820	LOC_Os08g42730	PF01043	PF04055	PF01043	PF04055		PF01043PF04055
LOC_Os01g21820	LOC_Os02g38210	PF01043	PF00009	PF00009	PF01043		PF00009PF01043
LOC_Os01g21820	LOC_Os02g38210	PF01043	PF03143	PF01043	PF03143		PF01043PF03143
LOC_Os01g21820	LOC_Os02g38210	PF01043	PF03144	PF01043	PF03144		PF01043PF03144
LOC_Os01g21820	LOC_Os03g07850	PF01043	PF03054	PF01043	PF03054		PF01043PF03054
LOC_Os01g21820	LOC_Os08g31460	PF01043	PF01926	PF01043	PF01926		PF01043PF01926
LOC_Os01g21820	LOC_Os07g30980	PF01043	PF00580	PF00580	PF01043		PF00580PF01043
LOC_Os01g21820	LOC_Os02g30630	PF01043	PF02776	PF01043	PF02776		PF01043PF02776
LOC_Os01g21820	LOC_Os02g30630	PF01043	PF00205	PF00205	PF01043		PF00205PF01043
LOC_Os01g21820	LOC_Os02g30630	PF01043	PF02775	PF01043	PF02775		PF01043PF02775
LOC_Os01g21820	LOC_Os01g45370	PF01043	PF04055	PF01043	PF04055		PF01043PF04055
LOC_Os01g22520	LOC_Os04g32330	PF07992	PF00198	PF00198	PF07992		PF00198PF07992
LOC_Os01g22520	LOC_Os04g32330	PF07992	PF00364	PF00364	PF07992		PF00364PF07992
LOC_Os01g22520	LOC_Os08g23120	PF07992	PF00076	PF00076	PF07992		PF00076PF07992
LOC_Os01g22520	LOC_Os04g32330	PF02852	PF00198	PF00198	PF02852		PF00198PF02852
LOC_Os01g22520	LOC_Os04g32330	PF02852	PF00364	PF00364	PF02852		PF00364PF02852
LOC_Os01g22520	LOC_Os08g23120	PF02852	PF00076	PF00076	PF02852		PF00076PF02852
LOC_Os01g22520	LOC_Os04g32330	PF00070	PF00198	PF00070	PF00198		PF00070PF00198
LOC_Os01g22520	LOC_Os04g32330	PF00070	PF00364	PF00070	PF00364		PF00070PF00364
LOC_Os01g22520	LOC_Os08g23120	PF00070	PF00076	PF00070	PF00076		PF00070PF00076
LOC_Os01g22520	LOC_Os04g32330	PF01134	PF00198	PF00198	PF01134		PF00198PF01134
LOC_Os01g22520	LOC_Os04g32330	PF01134	PF00364	PF00364	PF01134		PF00364PF01134
LOC_Os01g22520	LOC_Os08g23120	PF01134	PF00076	PF00076	PF01134		PF00076PF01134
LOC_Os01g22520	LOC_Os04g32330	PF03486	PF00198	PF00198	PF03486		PF00198PF03486
LOC_Os01g22520	LOC_Os04g32330	PF03486	PF00364	PF00364	PF03486		PF00364PF03486
LOC_Os01g22520	LOC_Os08g23120	PF03486	PF00076	PF00076	PF03486		PF00076PF03486
LOC_Os01g22520	LOC_Os04g32330	PF01266	PF00198	PF00198	PF01266		PF00198PF01266
LOC_Os01g22520	LOC_Os04g32330	PF01266	PF00364	PF00364	PF01266		PF00364PF01266
LOC_Os01g22520	LOC_Os08g23120	PF01266	PF00076	PF00076	PF01266		PF00076PF01266
LOC_Os01g22870	LOC_Os05g06700	PF05832	PF05832	PF05832	PF05832		PF05832PF05832
LOC_Os01g23590	LOC_Os03g57450	PF04802	PF00069	PF00069	PF04802		PF00069PF04802
LOC_Os01g23590	LOC_Os03g57450	PF04802	PF00036	PF00036	PF04802		PF00036PF04802
LOC_Os01g23590	LOC_Os01g23590	PF04802	PF04802	PF04802	PF04802		PF04802PF04802
LOC_Os01g23620	LOC_Os03g30460	PF00025	PF04129	PF00025	PF04129		PF00025PF04129
LOC_Os01g23630	LOC_Os09g26180	PF02269	PF03540	PF02269	PF03540		PF02269PF03540
LOC_Os01g24680	LOC_Os01g24680	PF02737	PF02737	PF02737	PF02737		PF02737PF02737
LOC_Os01g24680	LOC_Os01g24680	PF02737	PF00378	PF00378	PF02737		PF00378PF02737
LOC_Os01g24680	LOC_Os01g24680	PF02737	PF00725	PF00725	PF02737		PF00725PF02737
LOC_Os01g24680	LOC_Os08g44860	PF02737	PF01433	PF01433	PF02737		PF01433PF02737
LOC_Os01g24680	LOC_Os01g24680	PF00378	PF02737	PF00378	PF02737		PF00378PF02737
LOC_Os01g24680	LOC_Os01g24680	PF00378	PF00378	PF00378	PF00378		PF00378PF00378
LOC_Os01g24680	LOC_Os01g24680	PF00378	PF00725	PF00378	PF00725		PF00378PF00725
LOC_Os01g24680	LOC_Os08g44860	PF00378	PF01433	PF00378	PF01433		PF00378PF01433
LOC_Os01g24680	LOC_Os01g24680	PF00725	PF02737	PF00725	PF02737		PF00725PF02737
LOC_Os01g24680	LOC_Os01g24680	PF00725	PF00378	PF00378	PF00725		PF00378PF00725
LOC_Os01g24680	LOC_Os01g24680	PF00725	PF00725	PF00725	PF00725		PF00725PF00725
LOC_Os01g24680	LOC_Os08g44860	PF00725	PF01433	PF00725	PF01433		PF00725PF01433
LOC_Os01g27160	LOC_Os02g51180	PF00888	PF00888	PF00888	PF00888		PF00888PF00888
LOC_Os01g27210	LOC_Os03g64080	PF02798	PF00665	PF00665	PF02798		PF00665PF02798
LOC_Os01g27210	LOC_Os03g64080	PF02798	PF07727	PF02798	PF07727		PF02798PF07727
LOC_Os01g27210	LOC_Os03g64080	PF02798	PF03810	PF02798	PF03810		PF02798PF03810
LOC_Os01g27210	LOC_Os03g64080	PF02798	PF00098	PF00098	PF02798		PF00098PF02798
LOC_Os01g27210	LOC_Os03g64080	PF00043	PF00665	PF00043	PF00665		PF00043PF00665
LOC_Os01g27210	LOC_Os03g64080	PF00043	PF07727	PF00043	PF07727		PF00043PF07727
LOC_Os01g27210	LOC_Os03g64080	PF00043	PF03810	PF00043	PF03810		PF00043PF03810
LOC_Os01g27210	LOC_Os03g64080	PF00043	PF00098	PF00043	PF00098		PF00043PF00098
LOC_Os01g27630	LOC_Os03g04220	PF02798	PF00043	PF00043	PF02798		PF00043PF02798
LOC_Os01g27630	LOC_Os03g04220	PF02798	PF02798	PF02798	PF02798		PF02798PF02798
LOC_Os01g27630	LOC_Os03g04220	PF00043	PF00043	PF00043	PF00043		PF00043PF00043
LOC_Os01g27630	LOC_Os03g04220	PF00043	PF02798	PF00043	PF02798		PF00043PF02798
LOC_Os01g27990	LOC_Os02g08480	PF05021	PF03152	PF03152	PF05021		PF03152PF05021
LOC_Os01g29070	LOC_Os04g36810	PF00098	PF01423	PF00098	PF01423		PF00098PF01423
LOC_Os01g29070	LOC_Os08g05850	PF00098	PF01423	PF00098	PF01423		PF00098PF01423
LOC_Os01g29070	LOC_Os06g09570	PF00098	PF08155	PF00098	PF08155		PF00098PF08155
LOC_Os01g29070	LOC_Os06g09570	PF00098	PF06858	PF00098	PF06858		PF00098PF06858
LOC_Os01g29070	LOC_Os06g09570	PF00098	PF01926	PF00098	PF01926		PF00098PF01926
LOC_Os01g29409	LOC_Os03g51250	PF02475	PF01213	PF01213	PF02475		PF01213PF02475
LOC_Os01g31610	LOC_Os09g36440	PF00579	PF00382	PF00382	PF00579		PF00382PF00579
LOC_Os01g31610	LOC_Os09g36440	PF01479	PF00382	PF00382	PF01479		PF00382PF01479
LOC_Os01g32660	LOC_Os07g02780	PF00069	PF00069	PF00069	PF00069		PF00069PF00069
LOC_Os01g32660	LOC_Os07g02780	PF00069	PF07714	PF00069	PF07714		PF00069PF07714
LOC_Os01g32660	LOC_Os01g32660	PF00069	PF00069	PF00069	PF00069		PF00069PF00069
LOC_Os01g32660	LOC_Os06g27890	PF00069	PF00069	PF00069	PF00069		PF00069PF00069
LOC_Os01g32660	LOC_Os01g40470	PF00069	PF01992	PF00069	PF01992		PF00069PF01992
LOC_Os01g32750	LOC_Os03g29470	PF07571	PF02291	PF02291	PF07571		PF02291PF07571
LOC_Os01g32750	LOC_Os10g29660	PF07571	PF00352	PF00352	PF07571		PF00352PF07571
LOC_Os01g32750	LOC_Os01g32750	PF07571	PF07571	PF07571	PF07571		PF07571PF07571
LOC_Os01g32750	LOC_Os01g32750	PF07571	PF02969	PF02969	PF07571		PF02969PF07571
LOC_Os01g32750	LOC_Os06g43790	PF07571	PF00439	PF00439	PF07571		PF00439PF07571
LOC_Os01g32750	LOC_Os06g43790	PF07571	PF00240	PF00240	PF07571		PF00240PF07571
LOC_Os01g32750	LOC_Os03g53960	PF07571	PF00249	PF00249	PF07571		PF00249PF07571
LOC_Os01g32750	LOC_Os03g53960	PF07571	PF00569	PF00569	PF07571		PF00569PF07571
LOC_Os01g32750	LOC_Os03g53960	PF07571	PF04433	PF04433	PF07571		PF04433PF07571
LOC_Os01g32750	LOC_Os06g44030	PF07571	PF00400	PF00400	PF07571		PF00400PF07571
LOC_Os01g32750	LOC_Os06g44030	PF07571	PF04494	PF04494	PF07571		PF04494PF07571
LOC_Os01g32750	LOC_Os03g29470	PF02969	PF02291	PF02291	PF02969		PF02291PF02969
LOC_Os01g32750	LOC_Os10g29660	PF02969	PF00352	PF00352	PF02969		PF00352PF02969
LOC_Os01g32750	LOC_Os01g32750	PF02969	PF07571	PF02969	PF07571		PF02969PF07571
LOC_Os01g32750	LOC_Os01g32750	PF02969	PF02969	PF02969	PF02969		PF02969PF02969
LOC_Os01g32750	LOC_Os06g43790	PF02969	PF00439	PF00439	PF02969		PF00439PF02969
LOC_Os01g32750	LOC_Os06g43790	PF02969	PF00240	PF00240	PF02969		PF00240PF02969
LOC_Os01g32750	LOC_Os03g53960	PF02969	PF00249	PF00249	PF02969		PF00249PF02969
LOC_Os01g32750	LOC_Os03g53960	PF02969	PF00569	PF00569	PF02969		PF00569PF02969
LOC_Os01g32750	LOC_Os03g53960	PF02969	PF04433	PF02969	PF04433		PF02969PF04433
LOC_Os01g32750	LOC_Os06g44030	PF02969	PF00400	PF00400	PF02969		PF00400PF02969
LOC_Os01g32750	LOC_Os06g44030	PF02969	PF04494	PF02969	PF04494		PF02969PF04494
LOC_Os01g32880	LOC_Os03g12710	PF01602	PF01217	PF01217	PF01602		PF01217PF01602
LOC_Os01g33020	LOC_Os01g51220	PF04099	PF04051	PF04051	PF04099		PF04051PF04099
LOC_Os01g33040	LOC_Os01g33040	PF00225	PF00225	PF00225	PF00225		PF00225PF00225
LOC_Os01g33080	LOC_Os08g17820	PF00307	PF02181	PF00307	PF02181		PF00307PF02181
LOC_Os01g33080	LOC_Os01g73310	PF00307	PF00022	PF00022	PF00307		PF00022PF00307
LOC_Os01g33230	LOC_Os01g33230	PF04101	PF04101	PF04101	PF04101		PF04101PF04101
LOC_Os01g33230	LOC_Os01g33230	PF04101	PF03033	PF03033	PF04101		PF03033PF04101
LOC_Os01g33230	LOC_Os01g33230	PF03033	PF04101	PF03033	PF04101		PF03033PF04101
LOC_Os01g33230	LOC_Os01g33230	PF03033	PF03033	PF03033	PF03033		PF03033PF03033
LOC_Os01g34390	LOC_Os03g26630	PF01040	PF02037	PF01040	PF02037		PF01040PF02037
LOC_Os01g37760	LOC_Os01g37760	PF00208	PF00208	PF00208	PF00208		PF00208PF00208
LOC_Os01g37760	LOC_Os01g37760	PF00208	PF02812	PF00208	PF02812		PF00208PF02812
LOC_Os01g37760	LOC_Os05g06350	PF00208	PF00514	PF00208	PF00514		PF00208PF00514
LOC_Os01g37760	LOC_Os05g06350	PF00208	PF01749	PF00208	PF01749		PF00208PF01749
LOC_Os01g37760	LOC_Os05g06350	PF00208	PF02985	PF00208	PF02985		PF00208PF02985
LOC_Os01g37760	LOC_Os01g37760	PF02812	PF00208	PF00208	PF02812		PF00208PF02812
LOC_Os01g37760	LOC_Os01g37760	PF02812	PF02812	PF02812	PF02812		PF02812PF02812
LOC_Os01g37760	LOC_Os05g06350	PF02812	PF00514	PF00514	PF02812		PF00514PF02812
LOC_Os01g37760	LOC_Os05g06350	PF02812	PF01749	PF01749	PF02812		PF01749PF02812
LOC_Os01g37760	LOC_Os05g06350	PF02812	PF02985	PF02812	PF02985		PF02812PF02985
LOC_Os01g37770	LOC_Os07g43470	PF05773	PF02824	PF02824	PF05773		PF02824PF05773
LOC_Os01g37770	LOC_Os07g43470	PF05773	PF01926	PF01926	PF05773		PF01926PF05773
LOC_Os01g37800	LOC_Os01g67040	PF00071	PF01694	PF00071	PF01694		PF00071PF01694
LOC_Os01g37800	LOC_Os07g16970	PF00071	PF00996	PF00071	PF00996		PF00071PF00996
LOC_Os01g37800	LOC_Os03g57760	PF00071	PF00957	PF00071	PF00957		PF00071PF00957
LOC_Os01g37800	LOC_Os03g17990	PF00071	PF04893	PF00071	PF04893		PF00071PF04893
LOC_Os01g37800	LOC_Os09g36440	PF00071	PF00382	PF00071	PF00382		PF00071PF00382
LOC_Os01g37980	LOC_Os01g64650	PF05008	PF00957	PF00957	PF05008		PF00957PF05008
LOC_Os01g38970	LOC_Os01g38970	PF02786	PF02786	PF02786	PF02786		PF02786PF02786
LOC_Os01g38970	LOC_Os01g38970	PF02786	PF00289	PF00289	PF02786		PF00289PF02786
LOC_Os01g38970	LOC_Os01g38970	PF02786	PF02787	PF02786	PF02787		PF02786PF02787
LOC_Os01g38970	LOC_Os01g38970	PF02786	PF02142	PF02142	PF02786		PF02142PF02786
LOC_Os01g38970	LOC_Os01g38970	PF00289	PF02786	PF00289	PF02786		PF00289PF02786
LOC_Os01g38970	LOC_Os01g38970	PF00289	PF00289	PF00289	PF00289		PF00289PF00289
LOC_Os01g38970	LOC_Os01g38970	PF00289	PF02787	PF00289	PF02787		PF00289PF02787
LOC_Os01g38970	LOC_Os01g38970	PF00289	PF02142	PF00289	PF02142		PF00289PF02142
LOC_Os01g38970	LOC_Os01g38970	PF02787	PF02786	PF02786	PF02787		PF02786PF02787
LOC_Os01g38970	LOC_Os01g38970	PF02787	PF00289	PF00289	PF02787		PF00289PF02787
LOC_Os01g38970	LOC_Os01g38970	PF02787	PF02787	PF02787	PF02787		PF02787PF02787
LOC_Os01g38970	LOC_Os01g38970	PF02787	PF02142	PF02142	PF02787		PF02142PF02787
LOC_Os01g38970	LOC_Os01g38970	PF02142	PF02786	PF02142	PF02786		PF02142PF02786
LOC_Os01g38970	LOC_Os01g38970	PF02142	PF00289	PF00289	PF02142		PF00289PF02142
LOC_Os01g38970	LOC_Os01g38970	PF02142	PF02787	PF02142	PF02787		PF02142PF02787
LOC_Os01g38970	LOC_Os01g38970	PF02142	PF02142	PF02142	PF02142		PF02142PF02142
LOC_Os01g40150	LOC_Os05g51500	PF00009	PF00009	PF00009	PF00009		PF00009PF00009
LOC_Os01g40150	LOC_Os05g51500	PF00009	PF03144	PF00009	PF03144		PF00009PF03144
LOC_Os01g40250	LOC_Os07g32430	PF07539	PF07717	PF07539	PF07717		PF07539PF07717
LOC_Os01g40250	LOC_Os07g32430	PF07539	PF04408	PF04408	PF07539		PF04408PF07539
LOC_Os01g40250	LOC_Os07g32430	PF07539	PF00271	PF00271	PF07539		PF00271PF07539
LOC_Os01g40250	LOC_Os07g32430	PF02985	PF07717	PF02985	PF07717		PF02985PF07717
LOC_Os01g40250	LOC_Os07g32430	PF02985	PF04408	PF02985	PF04408		PF02985PF04408
LOC_Os01g40250	LOC_Os07g32430	PF02985	PF00271	PF00271	PF02985		PF00271PF02985
LOC_Os01g40470	LOC_Os08g15040	PF01992	PF00025	PF00025	PF01992		PF00025PF01992
LOC_Os01g40470	LOC_Os08g15040	PF01992	PF00071	PF00071	PF01992		PF00071PF01992
LOC_Os01g40470	LOC_Os01g40470	PF01992	PF01992	PF01992	PF01992		PF01992PF01992
LOC_Os01g40470	LOC_Os06g11640	PF01992	PF03095	PF01992	PF03095		PF01992PF03095
LOC_Os01g40470	LOC_Os03g60550	PF01992	PF00899	PF00899	PF01992		PF00899PF01992
LOC_Os01g40470	LOC_Os06g15990	PF01992	PF00171	PF00171	PF01992		PF00171PF01992
LOC_Os01g40470	LOC_Os01g46980	PF01992	PF01991	PF01991	PF01992		PF01991PF01992
LOC_Os01g40470	LOC_Os06g23160	PF01992	PF00483	PF00483	PF01992		PF00483PF01992
LOC_Os01g40470	LOC_Os06g23160	PF01992	PF00132	PF00132	PF01992		PF00132PF01992
LOC_Os01g40470	LOC_Os10g22520	PF01992	PF00150	PF00150	PF01992		PF00150PF01992
LOC_Os01g40470	LOC_Os02g10070	PF01992	PF00285	PF00285	PF01992		PF00285PF01992
LOC_Os01g40470	LOC_Os03g01216	PF01992	PF02666	PF01992	PF02666		PF01992PF02666
LOC_Os01g40470	LOC_Os07g30150	PF01992	PF00156	PF00156	PF01992		PF00156PF01992
LOC_Os01g40470	LOC_Os09g09480	PF01992	PF03357	PF01992	PF03357		PF01992PF03357
LOC_Os01g40470	LOC_Os05g46270	PF01992	PF00752	PF00752	PF01992		PF00752PF01992
LOC_Os01g40470	LOC_Os05g46270	PF01992	PF00867	PF00867	PF01992		PF00867PF01992
LOC_Os01g40470	LOC_Os01g54030	PF01992	PF03949	PF01992	PF03949		PF01992PF03949
LOC_Os01g40470	LOC_Os01g54030	PF01992	PF00390	PF00390	PF01992		PF00390PF01992
LOC_Os01g40470	LOC_Os08g43190	PF01992	PF00107	PF00107	PF01992		PF00107PF01992
LOC_Os01g40470	LOC_Os03g03650	PF01992	PF04042	PF01992	PF04042		PF01992PF04042
LOC_Os01g40470	LOC_Os06g02550	PF01992	PF00069	PF00069	PF01992		PF00069PF01992
LOC_Os01g40470	LOC_Os06g02550	PF01992	PF07714	PF01992	PF07714		PF01992PF07714
LOC_Os01g40470	LOC_Os04g32070	PF01992	PF00106	PF00106	PF01992		PF00106PF01992
LOC_Os01g40470	LOC_Os03g63490	PF01992	PF02569	PF01992	PF02569		PF01992PF02569
LOC_Os01g40470	LOC_Os07g06080	PF01992	PF01266	PF01266	PF01992		PF01266PF01992
LOC_Os01g40470	LOC_Os03g30460	PF01992	PF04129	PF01992	PF04129		PF01992PF04129
LOC_Os01g40570	LOC_Os03g26450	PF01459	PF01115	PF01115	PF01459		PF01115PF01459
LOC_Os01g40610	LOC_Os07g44970	PF04502	PF07719	PF04502	PF07719		PF04502PF07719
LOC_Os01g40610	LOC_Os03g04220	PF04502	PF00043	PF00043	PF04502		PF00043PF04502
LOC_Os01g40610	LOC_Os03g04220	PF04502	PF02798	PF02798	PF04502		PF02798PF04502
LOC_Os01g40840	LOC_Os07g37650	PF00069	PF01412	PF00069	PF01412		PF00069PF01412
LOC_Os01g41630	LOC_Os02g13110	PF00400	PF00400	PF00400	PF00400		PF00400PF00400
LOC_Os01g41630	LOC_Os10g27050	PF00400	PF00149	PF00149	PF00400		PF00149PF00400
LOC_Os01g42234	LOC_Os01g71710	PF00324	PF00324	PF00324	PF00324		PF00324PF00324
LOC_Os01g42430	LOC_Os06g15990	PF00137	PF00171	PF00137	PF00171		PF00137PF00171
LOC_Os01g42530	LOC_Os04g38610	PF00071	PF04603	PF00071	PF04603		PF00071PF04603
LOC_Os01g42530	LOC_Os05g28510	PF00071	PF03810	PF00071	PF03810		PF00071PF03810
LOC_Os01g42530	LOC_Os05g28510	PF00071	PF02985	PF00071	PF02985		PF00071PF02985
LOC_Os01g42530	LOC_Os08g42000	PF00071	PF02136	PF00071	PF02136		PF00071PF02136
LOC_Os01g42530	LOC_Os01g42530	PF00071	PF00071	PF00071	PF00071		PF00071PF00071
LOC_Os01g42650	LOC_Os02g04660	PF01215	PF05185	PF01215	PF05185		PF01215PF05185
LOC_Os01g42800	LOC_Os05g11550	PF01933	PF00149	PF00149	PF01933		PF00149PF01933
LOC_Os01g42800	LOC_Os05g11550	PF01933	PF00515	PF00515	PF01933		PF00515PF01933
LOC_Os01g42800	LOC_Os05g11550	PF01933	PF07719	PF01933	PF07719		PF01933PF07719
LOC_Os01g42850	LOC_Os06g10340	PF00899	PF04110	PF00899	PF04110		PF00899PF04110
LOC_Os01g42850	LOC_Os07g32800	PF00899	PF02991	PF00899	PF02991		PF00899PF02991
LOC_Os01g42850	LOC_Os06g47210	PF00899	PF01432	PF00899	PF01432		PF00899PF01432
LOC_Os01g42850	LOC_Os07g07000	PF00899	PF05739	PF00899	PF05739		PF00899PF05739
LOC_Os01g42850	LOC_Os07g07000	PF00899	PF00804	PF00804	PF00899		PF00804PF00899
LOC_Os01g43020	LOC_Os01g43020	PF06418	PF06418	PF06418	PF06418		PF06418PF06418
LOC_Os01g43020	LOC_Os01g43020	PF06418	PF00117	PF00117	PF06418		PF00117PF06418
LOC_Os01g43020	LOC_Os01g43020	PF00117	PF06418	PF00117	PF06418		PF00117PF06418
LOC_Os01g43020	LOC_Os01g43020	PF00117	PF00117	PF00117	PF00117		PF00117PF00117
LOC_Os01g43540	LOC_Os01g43540	PF05002	PF05002	PF05002	PF05002		PF05002PF05002
LOC_Os01g43540	LOC_Os01g43540	PF05002	PF04969	PF04969	PF05002		PF04969PF05002
LOC_Os01g43540	LOC_Os01g43540	PF05002	PF07719	PF05002	PF07719		PF05002PF07719
LOC_Os01g43540	LOC_Os01g43540	PF05002	PF00515	PF00515	PF05002		PF00515PF05002
LOC_Os01g43540	LOC_Os01g43540	PF04969	PF05002	PF04969	PF05002		PF04969PF05002
LOC_Os01g43540	LOC_Os01g43540	PF04969	PF04969	PF04969	PF04969		PF04969PF04969
LOC_Os01g43540	LOC_Os01g43540	PF04969	PF07719	PF04969	PF07719		PF04969PF07719
LOC_Os01g43540	LOC_Os01g43540	PF04969	PF00515	PF00515	PF04969		PF00515PF04969
LOC_Os01g43540	LOC_Os01g43540	PF07719	PF05002	PF05002	PF07719		PF05002PF07719
LOC_Os01g43540	LOC_Os01g43540	PF07719	PF04969	PF04969	PF07719		PF04969PF07719
LOC_Os01g43540	LOC_Os01g43540	PF07719	PF07719	PF07719	PF07719		PF07719PF07719
LOC_Os01g43540	LOC_Os01g43540	PF07719	PF00515	PF00515	PF07719		PF00515PF07719
LOC_Os01g43540	LOC_Os01g43540	PF00515	PF05002	PF00515	PF05002		PF00515PF05002
LOC_Os01g43540	LOC_Os01g43540	PF00515	PF04969	PF00515	PF04969		PF00515PF04969
LOC_Os01g43540	LOC_Os01g43540	PF00515	PF07719	PF00515	PF07719		PF00515PF07719
LOC_Os01g43540	LOC_Os01g43540	PF00515	PF00515	PF00515	PF00515		PF00515PF00515
LOC_Os01g44050	LOC_Os08g43540	PF00590	PF00227	PF00227	PF00590		PF00227PF00590
LOC_Os01g45190	LOC_Os03g52340	PF00270	PF04137	PF00270	PF04137		PF00270PF04137
LOC_Os01g45190	LOC_Os03g52340	PF00271	PF04137	PF00271	PF04137		PF00271PF04137
LOC_Os01g45274	LOC_Os01g45274	PF00484	PF00484	PF00484	PF00484		PF00484PF00484
LOC_Os01g45274	LOC_Os02g03540	PF00484	PF00156	PF00156	PF00484		PF00156PF00484
LOC_Os01g45370	LOC_Os01g45370	PF04055	PF04055	PF04055	PF04055		PF04055PF04055
LOC_Os01g45370	LOC_Os05g26914	PF04055	PF01556	PF01556	PF04055		PF01556PF04055
LOC_Os01g45370	LOC_Os05g26914	PF04055	PF00226	PF00226	PF04055		PF00226PF04055
LOC_Os01g45370	LOC_Os05g26914	PF04055	PF00684	PF00684	PF04055		PF00684PF04055
LOC_Os01g45370	LOC_Os05g32370	PF04055	PF04408	PF04055	PF04408		PF04055PF04408
LOC_Os01g45370	LOC_Os05g32370	PF04055	PF07717	PF04055	PF07717		PF04055PF07717
LOC_Os01g45370	LOC_Os05g32370	PF04055	PF00271	PF00271	PF04055		PF00271PF04055
LOC_Os01g45370	LOC_Os07g07310	PF04055	PF01138	PF01138	PF04055		PF01138PF04055
LOC_Os01g45370	LOC_Os07g07310	PF04055	PF03725	PF03725	PF04055		PF03725PF04055
LOC_Os01g45370	LOC_Os07g07310	PF04055	PF00013	PF00013	PF04055		PF00013PF04055
LOC_Os01g45370	LOC_Os07g07310	PF04055	PF00575	PF00575	PF04055		PF00575PF04055
LOC_Os01g45370	LOC_Os07g07310	PF04055	PF03726	PF03726	PF04055		PF03726PF04055
LOC_Os01g45370	LOC_Os08g23430	PF04055	PF00686	PF00686	PF04055		PF00686PF04055
LOC_Os01g45370	LOC_Os08g21840	PF04055	PF01305	PF01305	PF04055		PF01305PF04055
LOC_Os01g45370	LOC_Os02g38210	PF04055	PF00009	PF00009	PF04055		PF00009PF04055
LOC_Os01g45370	LOC_Os02g38210	PF04055	PF03143	PF03143	PF04055		PF03143PF04055
LOC_Os01g45370	LOC_Os02g38210	PF04055	PF03144	PF03144	PF04055		PF03144PF04055
LOC_Os01g45370	LOC_Os03g05806	PF04055	PF01479	PF01479	PF04055		PF01479PF04055
LOC_Os01g45370	LOC_Os03g05806	PF04055	PF00849	PF00849	PF04055		PF00849PF04055
LOC_Os01g46580	LOC_Os03g61670	PF04045	PF00262	PF00262	PF04045		PF00262PF04045
LOC_Os01g46580	LOC_Os05g41210	PF04045	PF00036	PF00036	PF04045		PF00036PF04045
LOC_Os01g46926	LOC_Os01g46980	PF00179	PF01991	PF00179	PF01991		PF00179PF01991
LOC_Os01g46932	LOC_Os02g38300	PF05871	PF03357	PF03357	PF05871		PF03357PF05871
LOC_Os01g47410	LOC_Os05g04630	PF00026	PF00026	PF00026	PF00026		PF00026PF00026
LOC_Os01g47410	LOC_Os05g04630	PF00026	PF05184	PF00026	PF05184		PF00026PF05184
LOC_Os01g47410	LOC_Os05g04630	PF00026	PF03489	PF00026	PF03489		PF00026PF03489
LOC_Os01g47410	LOC_Os05g04630	PF05184	PF00026	PF00026	PF05184		PF00026PF05184
LOC_Os01g47410	LOC_Os05g04630	PF05184	PF05184	PF05184	PF05184		PF05184PF05184
LOC_Os01g47410	LOC_Os05g04630	PF05184	PF03489	PF03489	PF05184		PF03489PF05184
LOC_Os01g47410	LOC_Os05g04630	PF03489	PF00026	PF00026	PF03489		PF00026PF03489
LOC_Os01g47410	LOC_Os05g04630	PF03489	PF05184	PF03489	PF05184		PF03489PF05184
LOC_Os01g47410	LOC_Os05g04630	PF03489	PF03489	PF03489	PF03489		PF03489PF03489
LOC_Os01g48210	LOC_Os03g62379	PF01909	PF00249	PF00249	PF01909		PF00249PF01909
LOC_Os01g48210	LOC_Os03g62379	PF03828	PF00249	PF00249	PF03828		PF00249PF03828
LOC_Os01g48920	LOC_Os02g11050	PF04111	PF00004	PF00004	PF04111		PF00004PF04111
LOC_Os01g49190	LOC_Os05g47980	PF00006	PF00006	PF00006	PF00006		PF00006PF00006
LOC_Os01g49190	LOC_Os05g47980	PF00006	PF00306	PF00006	PF00306		PF00006PF00306
LOC_Os01g49190	LOC_Os05g47980	PF00006	PF02874	PF00006	PF02874		PF00006PF02874
LOC_Os01g49190	LOC_Os05g47980	PF00306	PF00006	PF00006	PF00306		PF00006PF00306
LOC_Os01g49190	LOC_Os05g47980	PF00306	PF00306	PF00306	PF00306		PF00306PF00306
LOC_Os01g49190	LOC_Os05g47980	PF00306	PF02874	PF00306	PF02874		PF00306PF02874
LOC_Os01g49190	LOC_Os05g47980	PF02874	PF00006	PF00006	PF02874		PF00006PF02874
LOC_Os01g49190	LOC_Os05g47980	PF02874	PF00306	PF00306	PF02874		PF00306PF02874
LOC_Os01g49190	LOC_Os05g47980	PF02874	PF02874	PF02874	PF02874		PF02874PF02874
LOC_Os01g49290	LOC_Os03g54780	PF00400	PF00069	PF00069	PF00400		PF00069PF00400
LOC_Os01g49290	LOC_Os03g54780	PF00400	PF07714	PF00400	PF07714		PF00400PF07714
LOC_Os01g49290	LOC_Os03g17990	PF00400	PF04893	PF00400	PF04893		PF00400PF04893
LOC_Os01g49290	LOC_Os03g47740	PF00400	PF07526	PF00400	PF07526		PF00400PF07526
LOC_Os01g49290	LOC_Os03g47740	PF00400	PF00046	PF00046	PF00400		PF00046PF00400
LOC_Os01g49680	LOC_Os01g49680	PF00271	PF00271	PF00271	PF00271		PF00271PF00271
LOC_Os01g49680	LOC_Os01g49680	PF00271	PF04851	PF00271	PF04851		PF00271PF04851
LOC_Os01g49680	LOC_Os05g19270	PF00271	PF00488	PF00271	PF00488		PF00271PF00488
LOC_Os01g49680	LOC_Os05g19270	PF00271	PF05192	PF00271	PF05192		PF00271PF05192
LOC_Os01g49680	LOC_Os05g19270	PF00271	PF05190	PF00271	PF05190		PF00271PF05190
LOC_Os01g49680	LOC_Os05g19270	PF00271	PF05188	PF00271	PF05188		PF00271PF05188
LOC_Os01g49680	LOC_Os05g19270	PF00271	PF01624	PF00271	PF01624		PF00271PF01624
LOC_Os01g49680	LOC_Os05g05260	PF00271	PF06777	PF00271	PF06777		PF00271PF06777
LOC_Os01g49680	LOC_Os05g05260	PF00271	PF06733	PF00271	PF06733		PF00271PF06733
LOC_Os01g49680	LOC_Os01g49680	PF04851	PF00271	PF00271	PF04851		PF00271PF04851
LOC_Os01g49680	LOC_Os01g49680	PF04851	PF04851	PF04851	PF04851		PF04851PF04851
LOC_Os01g49680	LOC_Os05g19270	PF04851	PF00488	PF00488	PF04851		PF00488PF04851
LOC_Os01g49680	LOC_Os05g19270	PF04851	PF05192	PF04851	PF05192		PF04851PF05192
LOC_Os01g49680	LOC_Os05g19270	PF04851	PF05190	PF04851	PF05190		PF04851PF05190
LOC_Os01g49680	LOC_Os05g19270	PF04851	PF05188	PF04851	PF05188		PF04851PF05188
LOC_Os01g49680	LOC_Os05g19270	PF04851	PF01624	PF01624	PF04851		PF01624PF04851
LOC_Os01g49680	LOC_Os05g05260	PF04851	PF06777	PF04851	PF06777		PF04851PF06777
LOC_Os01g49680	LOC_Os05g05260	PF04851	PF06733	PF04851	PF06733		PF04851PF06733
LOC_Os01g50160	LOC_Os01g50160	PF00005	PF00005	PF00005	PF00005		PF00005PF00005
LOC_Os01g50160	LOC_Os01g50160	PF00005	PF00664	PF00005	PF00664		PF00005PF00664
LOC_Os01g50160	LOC_Os02g38210	PF00005	PF00009	PF00005	PF00009		PF00005PF00009
LOC_Os01g50160	LOC_Os02g38210	PF00005	PF03143	PF00005	PF03143		PF00005PF03143
LOC_Os01g50160	LOC_Os02g38210	PF00005	PF03144	PF00005	PF03144		PF00005PF03144
LOC_Os01g50160	LOC_Os01g50160	PF00664	PF00005	PF00005	PF00664		PF00005PF00664
LOC_Os01g50160	LOC_Os01g50160	PF00664	PF00664	PF00664	PF00664		PF00664PF00664
LOC_Os01g50160	LOC_Os02g38210	PF00664	PF00009	PF00009	PF00664		PF00009PF00664
LOC_Os01g50160	LOC_Os02g38210	PF00664	PF03143	PF00664	PF03143		PF00664PF03143
LOC_Os01g50160	LOC_Os02g38210	PF00664	PF03144	PF00664	PF03144		PF00664PF03144
LOC_Os01g50760	LOC_Os01g50760	PF00348	PF00348	PF00348	PF00348		PF00348PF00348
LOC_Os01g51200	LOC_Os01g51200	PF00069	PF00069	PF00069	PF00069		PF00069PF00069
LOC_Os01g51220	LOC_Os03g28400	PF04051	PF04051	PF04051	PF04051		PF04051PF04051
LOC_Os01g51220	LOC_Os02g40000	PF04051	PF04628	PF04051	PF04628		PF04051PF04628
LOC_Os01g51390	LOC_Os01g53700	PF00675	PF00675	PF00675	PF00675		PF00675PF00675
LOC_Os01g51390	LOC_Os01g53700	PF00675	PF05193	PF00675	PF05193		PF00675PF05193
LOC_Os01g51390	LOC_Os01g53700	PF05193	PF00675	PF00675	PF05193		PF00675PF05193
LOC_Os01g51390	LOC_Os01g53700	PF05193	PF05193	PF05193	PF05193		PF05193PF05193
LOC_Os01g52450	LOC_Os01g52450	PF03727	PF03727	PF03727	PF03727		PF03727PF03727
LOC_Os01g52450	LOC_Os01g52450	PF03727	PF00349	PF00349	PF03727		PF00349PF03727
LOC_Os01g52450	LOC_Os01g52450	PF00349	PF03727	PF00349	PF03727		PF00349PF03727
LOC_Os01g52450	LOC_Os01g52450	PF00349	PF00349	PF00349	PF00349		PF00349PF00349
LOC_Os01g53250	LOC_Os01g53250	PF00667	PF00667	PF00667	PF00667		PF00667PF00667
LOC_Os01g53250	LOC_Os01g53250	PF00667	PF00258	PF00258	PF00667		PF00258PF00667
LOC_Os01g53250	LOC_Os01g53250	PF00667	PF00175	PF00175	PF00667		PF00175PF00667
LOC_Os01g53250	LOC_Os01g53250	PF00258	PF00667	PF00258	PF00667		PF00258PF00667
LOC_Os01g53250	LOC_Os01g53250	PF00258	PF00258	PF00258	PF00258		PF00258PF00258
LOC_Os01g53250	LOC_Os01g53250	PF00258	PF00175	PF00175	PF00258		PF00175PF00258
LOC_Os01g53250	LOC_Os01g53250	PF00175	PF00667	PF00175	PF00667		PF00175PF00667
LOC_Os01g53250	LOC_Os01g53250	PF00175	PF00258	PF00175	PF00258		PF00175PF00258
LOC_Os01g53250	LOC_Os01g53250	PF00175	PF00175	PF00175	PF00175		PF00175PF00175
LOC_Os01g53600	LOC_Os09g33930	PF00432	PF01239	PF00432	PF01239		PF00432PF01239
LOC_Os01g53890	LOC_Os05g32310	PF00588	PF01423	PF00588	PF01423		PF00588PF01423
LOC_Os01g53890	LOC_Os05g32310	PF08032	PF01423	PF01423	PF08032		PF01423PF08032
LOC_Os01g54020	LOC_Os01g54020	PF00579	PF00579	PF00579	PF00579		PF00579PF00579
LOC_Os01g54030	LOC_Os06g25439	PF03949	PF05368	PF03949	PF05368		PF03949PF05368
LOC_Os01g54030	LOC_Os06g25439	PF03949	PF01370	PF01370	PF03949		PF01370PF03949
LOC_Os01g54030	LOC_Os06g25439	PF03949	PF00106	PF00106	PF03949		PF00106PF03949
LOC_Os01g54030	LOC_Os06g25439	PF00390	PF05368	PF00390	PF05368		PF00390PF05368
LOC_Os01g54030	LOC_Os06g25439	PF00390	PF01370	PF00390	PF01370		PF00390PF01370
LOC_Os01g54030	LOC_Os06g25439	PF00390	PF00106	PF00106	PF00390		PF00106PF00390
LOC_Os01g54370	LOC_Os01g54370	PF01979	PF01979	PF01979	PF01979		PF01979PF01979
LOC_Os01g54580	LOC_Os06g05980	PF03151	PF03151	PF03151	PF03151		PF03151PF03151
LOC_Os01g54580	LOC_Os06g05980	PF03151	PF00892	PF00892	PF03151		PF00892PF03151
LOC_Os01g54580	LOC_Os06g05980	PF00892	PF03151	PF00892	PF03151		PF00892PF03151
LOC_Os01g54580	LOC_Os06g05980	PF00892	PF00892	PF00892	PF00892		PF00892PF00892
LOC_Os01g54900	LOC_Os01g54900	PF02684	PF02684	PF02684	PF02684		PF02684PF02684
LOC_Os01g54900	LOC_Os02g38210	PF02684	PF00009	PF00009	PF02684		PF00009PF02684
LOC_Os01g54900	LOC_Os02g38210	PF02684	PF03143	PF02684	PF03143		PF02684PF03143
LOC_Os01g54900	LOC_Os02g38210	PF02684	PF03144	PF02684	PF03144		PF02684PF03144
LOC_Os01g55310	LOC_Os01g55310	PF00702	PF00702	PF00702	PF00702		PF00702PF00702
LOC_Os01g55310	LOC_Os10g32550	PF00702	PF00118	PF00118	PF00702		PF00118PF00702
LOC_Os01g55700	LOC_Os02g04100	PF03031	PF00227	PF00227	PF03031		PF00227PF03031
LOC_Os01g55974	LOC_Os01g55974	PF00383	PF00383	PF00383	PF00383		PF00383PF00383
LOC_Os01g56550	LOC_Os01g56550	PF02270	PF02270	PF02270	PF02270		PF02270PF02270
LOC_Os01g56550	LOC_Os09g36440	PF02270	PF00382	PF00382	PF02270		PF00382PF02270
LOC_Os01g56550	LOC_Os05g43560	PF02270	PF07942	PF02270	PF07942		PF02270PF07942
LOC_Os01g56560	LOC_Os01g56560	PF03364	PF03364	PF03364	PF03364		PF03364PF03364
LOC_Os01g56670	LOC_Os01g59730	PF01532	PF01248	PF01248	PF01532		PF01248PF01532
LOC_Os01g56670	LOC_Os07g47580	PF01532	PF01201	PF01201	PF01532		PF01201PF01532
LOC_Os01g56670	LOC_Os01g56670	PF01532	PF01532	PF01532	PF01532		PF01532PF01532
LOC_Os01g56930	LOC_Os09g27940	PF00026	PF00026	PF00026	PF00026		PF00026PF00026
LOC_Os01g57073	LOC_Os01g57073	PF00675	PF00675	PF00675	PF00675		PF00675PF00675
LOC_Os01g57073	LOC_Os01g57073	PF00675	PF05193	PF00675	PF05193		PF00675PF05193
LOC_Os01g57073	LOC_Os01g57073	PF05193	PF00675	PF00675	PF05193		PF00675PF05193
LOC_Os01g57073	LOC_Os01g57073	PF05193	PF05193	PF05193	PF05193		PF05193PF05193
LOC_Os01g57110	LOC_Os02g01250	PF00176	PF01423	PF00176	PF01423		PF00176PF01423
LOC_Os01g57110	LOC_Os01g57110	PF00176	PF00176	PF00176	PF00176		PF00176PF00176
LOC_Os01g57110	LOC_Os01g57110	PF00176	PF00271	PF00176	PF00271		PF00176PF00271
LOC_Os01g57110	LOC_Os01g57110	PF00176	PF00097	PF00097	PF00176		PF00097PF00176
LOC_Os01g57110	LOC_Os02g01250	PF00271	PF01423	PF00271	PF01423		PF00271PF01423
LOC_Os01g57110	LOC_Os01g57110	PF00271	PF00176	PF00176	PF00271		PF00176PF00271
LOC_Os01g57110	LOC_Os01g57110	PF00271	PF00271	PF00271	PF00271		PF00271PF00271
LOC_Os01g57110	LOC_Os01g57110	PF00271	PF00097	PF00097	PF00271		PF00097PF00271
LOC_Os01g57110	LOC_Os02g01250	PF00097	PF01423	PF00097	PF01423		PF00097PF01423
LOC_Os01g57110	LOC_Os01g57110	PF00097	PF00176	PF00097	PF00176		PF00097PF00176
LOC_Os01g57110	LOC_Os01g57110	PF00097	PF00271	PF00097	PF00271		PF00097PF00271
LOC_Os01g57110	LOC_Os01g57110	PF00097	PF00097	PF00097	PF00097		PF00097PF00097
LOC_Os01g58240	LOC_Os01g58240	PF05922	PF05922	PF05922	PF05922		PF05922PF05922
LOC_Os01g58240	LOC_Os01g58240	PF05922	PF00082	PF00082	PF05922		PF00082PF05922
LOC_Os01g58240	LOC_Os01g58240	PF05922	PF02225	PF02225	PF05922		PF02225PF05922
LOC_Os01g58240	LOC_Os01g58240	PF00082	PF05922	PF00082	PF05922		PF00082PF05922
LOC_Os01g58240	LOC_Os01g58240	PF00082	PF00082	PF00082	PF00082		PF00082PF00082
LOC_Os01g58240	LOC_Os01g58240	PF00082	PF02225	PF00082	PF02225		PF00082PF02225
LOC_Os01g58240	LOC_Os01g58240	PF02225	PF05922	PF02225	PF05922		PF02225PF05922
LOC_Os01g58240	LOC_Os01g58240	PF02225	PF00082	PF00082	PF02225		PF00082PF02225
LOC_Os01g58240	LOC_Os01g58240	PF02225	PF02225	PF02225	PF02225		PF02225PF02225
LOC_Os01g58680	LOC_Os01g58680	PF03372	PF03372	PF03372	PF03372		PF03372PF03372
LOC_Os01g58680	LOC_Os01g58680	PF03372	PF02037	PF02037	PF03372		PF02037PF03372
LOC_Os01g58680	LOC_Os01g58680	PF02037	PF03372	PF02037	PF03372		PF02037PF03372
LOC_Os01g58680	LOC_Os01g58680	PF02037	PF02037	PF02037	PF02037		PF02037PF02037
LOC_Os01g59140	LOC_Os01g59140	PF01191	PF01191	PF01191	PF01191		PF01191PF01191
LOC_Os01g59140	LOC_Os01g59140	PF01191	PF03871	PF01191	PF03871		PF01191PF03871
LOC_Os01g59140	LOC_Os05g05860	PF01191	PF04998	PF01191	PF04998		PF01191PF04998
LOC_Os01g59140	LOC_Os05g05860	PF01191	PF04997	PF01191	PF04997		PF01191PF04997
LOC_Os01g59140	LOC_Os05g05860	PF01191	PF00623	PF00623	PF01191		PF00623PF01191
LOC_Os01g59140	LOC_Os05g05860	PF01191	PF04992	PF01191	PF04992		PF01191PF04992
LOC_Os01g59140	LOC_Os05g05860	PF01191	PF04990	PF01191	PF04990		PF01191PF04990
LOC_Os01g59140	LOC_Os05g05860	PF01191	PF04983	PF01191	PF04983		PF01191PF04983
LOC_Os01g59140	LOC_Os05g05860	PF01191	PF05001	PF01191	PF05001		PF01191PF05001
LOC_Os01g59140	LOC_Os05g05860	PF01191	PF05000	PF01191	PF05000		PF01191PF05000
LOC_Os01g59140	LOC_Os04g41490	PF01191	PF04998	PF01191	PF04998		PF01191PF04998
LOC_Os01g59140	LOC_Os04g41490	PF01191	PF00623	PF00623	PF01191		PF00623PF01191
LOC_Os01g59140	LOC_Os04g41490	PF01191	PF04997	PF01191	PF04997		PF01191PF04997
LOC_Os01g59140	LOC_Os04g41490	PF01191	PF04983	PF01191	PF04983		PF01191PF04983
LOC_Os01g59140	LOC_Os04g41490	PF01191	PF05000	PF01191	PF05000		PF01191PF05000
LOC_Os01g59140	LOC_Os07g37640	PF01191	PF04762	PF01191	PF04762		PF01191PF04762
LOC_Os01g59140	LOC_Os03g44484	PF01191	PF00562	PF00562	PF01191		PF00562PF01191
LOC_Os01g59140	LOC_Os03g44484	PF01191	PF04563	PF01191	PF04563		PF01191PF04563
LOC_Os01g59140	LOC_Os03g44484	PF01191	PF04561	PF01191	PF04561		PF01191PF04561
LOC_Os01g59140	LOC_Os03g44484	PF01191	PF04560	PF01191	PF04560		PF01191PF04560
LOC_Os01g59140	LOC_Os03g44484	PF01191	PF04566	PF01191	PF04566		PF01191PF04566
LOC_Os01g59140	LOC_Os03g44484	PF01191	PF04565	PF01191	PF04565		PF01191PF04565
LOC_Os01g59140	LOC_Os03g44484	PF01191	PF04567	PF01191	PF04567		PF01191PF04567
LOC_Os01g59140	LOC_Os02g02510	PF01191	PF03874	PF01191	PF03874		PF01191PF03874
LOC_Os01g59140	LOC_Os01g59140	PF03871	PF01191	PF01191	PF03871		PF01191PF03871
LOC_Os01g59140	LOC_Os01g59140	PF03871	PF03871	PF03871	PF03871		PF03871PF03871
LOC_Os01g59140	LOC_Os05g05860	PF03871	PF04998	PF03871	PF04998		PF03871PF04998
LOC_Os01g59140	LOC_Os05g05860	PF03871	PF04997	PF03871	PF04997		PF03871PF04997
LOC_Os01g59140	LOC_Os05g05860	PF03871	PF00623	PF00623	PF03871		PF00623PF03871
LOC_Os01g59140	LOC_Os05g05860	PF03871	PF04992	PF03871	PF04992		PF03871PF04992
LOC_Os01g59140	LOC_Os05g05860	PF03871	PF04990	PF03871	PF04990		PF03871PF04990
LOC_Os01g59140	LOC_Os05g05860	PF03871	PF04983	PF03871	PF04983		PF03871PF04983
LOC_Os01g59140	LOC_Os05g05860	PF03871	PF05001	PF03871	PF05001		PF03871PF05001
LOC_Os01g59140	LOC_Os05g05860	PF03871	PF05000	PF03871	PF05000		PF03871PF05000
LOC_Os01g59140	LOC_Os04g41490	PF03871	PF04998	PF03871	PF04998		PF03871PF04998
LOC_Os01g59140	LOC_Os04g41490	PF03871	PF00623	PF00623	PF03871		PF00623PF03871
LOC_Os01g59140	LOC_Os04g41490	PF03871	PF04997	PF03871	PF04997		PF03871PF04997
LOC_Os01g59140	LOC_Os04g41490	PF03871	PF04983	PF03871	PF04983		PF03871PF04983
LOC_Os01g59140	LOC_Os04g41490	PF03871	PF05000	PF03871	PF05000		PF03871PF05000
LOC_Os01g59140	LOC_Os07g37640	PF03871	PF04762	PF03871	PF04762		PF03871PF04762
LOC_Os01g59140	LOC_Os03g44484	PF03871	PF00562	PF00562	PF03871		PF00562PF03871
LOC_Os01g59140	LOC_Os03g44484	PF03871	PF04563	PF03871	PF04563		PF03871PF04563
LOC_Os01g59140	LOC_Os03g44484	PF03871	PF04561	PF03871	PF04561		PF03871PF04561
LOC_Os01g59140	LOC_Os03g44484	PF03871	PF04560	PF03871	PF04560		PF03871PF04560
LOC_Os01g59140	LOC_Os03g44484	PF03871	PF04566	PF03871	PF04566		PF03871PF04566
LOC_Os01g59140	LOC_Os03g44484	PF03871	PF04565	PF03871	PF04565		PF03871PF04565
LOC_Os01g59140	LOC_Os03g44484	PF03871	PF04567	PF03871	PF04567		PF03871PF04567
LOC_Os01g59140	LOC_Os02g02510	PF03871	PF03874	PF03871	PF03874		PF03871PF03874
LOC_Os01g59600	LOC_Os05g41180	PF00227	PF00227	PF00227	PF00227		PF00227PF00227
LOC_Os01g59800	LOC_Os07g10540	PF04132	PF00557	PF00557	PF04132		PF00557PF04132
LOC_Os01g60040	LOC_Os09g36440	PF02985	PF00382	PF00382	PF02985		PF00382PF02985
LOC_Os01g60440	LOC_Os03g42050	PF02985	PF03810	PF02985	PF03810		PF02985PF03810
LOC_Os01g60660	LOC_Os06g31210	PF01588	PF01588	PF01588	PF01588		PF01588PF01588
LOC_Os01g60660	LOC_Os01g60660	PF01588	PF01588	PF01588	PF01588		PF01588PF01588
LOC_Os01g60790	LOC_Os03g54780	PF01283	PF00069	PF00069	PF01283		PF00069PF01283
LOC_Os01g60790	LOC_Os03g54780	PF01283	PF07714	PF01283	PF07714		PF01283PF07714
LOC_Os01g61400	LOC_Os03g21490	PF01458	PF00005	PF00005	PF01458		PF00005PF01458
LOC_Os01g61400	LOC_Os01g61400	PF01458	PF01458	PF01458	PF01458		PF01458PF01458
LOC_Os01g61810	LOC_Os08g09690	PF00808	PF02045	PF00808	PF02045		PF00808PF02045
LOC_Os01g61810	LOC_Os09g30310	PF00808	PF00808	PF00808	PF00808		PF00808PF00808
LOC_Os01g61810	LOC_Os09g30310	PF00808	PF00125	PF00125	PF00808		PF00125PF00808
LOC_Os01g62620	LOC_Os05g38360	PF01529	PF01529	PF01529	PF01529		PF01529PF01529
LOC_Os01g62840	LOC_Os05g06350	PF00483	PF00514	PF00483	PF00514		PF00483PF00514
LOC_Os01g62840	LOC_Os05g06350	PF00483	PF01749	PF00483	PF01749		PF00483PF01749
LOC_Os01g62840	LOC_Os05g06350	PF00483	PF02985	PF00483	PF02985		PF00483PF02985
LOC_Os01g62840	LOC_Os05g28510	PF00483	PF03810	PF00483	PF03810		PF00483PF03810
LOC_Os01g62840	LOC_Os05g28510	PF00483	PF02985	PF00483	PF02985		PF00483PF02985
LOC_Os01g62840	LOC_Os05g06350	PF00132	PF00514	PF00132	PF00514		PF00132PF00514
LOC_Os01g62840	LOC_Os05g06350	PF00132	PF01749	PF00132	PF01749		PF00132PF01749
LOC_Os01g62840	LOC_Os05g06350	PF00132	PF02985	PF00132	PF02985		PF00132PF02985
LOC_Os01g62840	LOC_Os05g28510	PF00132	PF03810	PF00132	PF03810		PF00132PF03810
LOC_Os01g62840	LOC_Os05g28510	PF00132	PF02985	PF00132	PF02985		PF00132PF02985
LOC_Os01g63260	LOC_Os02g34940	PF02544	PF00085	PF00085	PF02544		PF00085PF02544
LOC_Os01g63270	LOC_Os03g26450	PF00343	PF01115	PF00343	PF01115		PF00343PF01115
LOC_Os01g63270	LOC_Os02g56210	PF00343	PF05026	PF00343	PF05026		PF00343PF05026
LOC_Os01g63270	LOC_Os02g56210	PF00343	PF00293	PF00293	PF00343		PF00293PF00343
LOC_Os01g63830	LOC_Os06g07860	PF01255	PF01053	PF01053	PF01255		PF01053PF01255
LOC_Os01g63830	LOC_Os06g07860	PF01255	PF01212	PF01212	PF01255		PF01212PF01255
LOC_Os01g63940	LOC_Os10g29660	PF03847	PF00352	PF00352	PF03847		PF00352PF03847
LOC_Os01g63940	LOC_Os04g24600	PF03847	PF00112	PF00112	PF03847		PF00112PF03847
LOC_Os01g63940	LOC_Os06g43790	PF03847	PF00439	PF00439	PF03847		PF00439PF03847
LOC_Os01g63940	LOC_Os06g43790	PF03847	PF00240	PF00240	PF03847		PF00240PF03847
LOC_Os01g64280	LOC_Os01g64280	PF00787	PF00787	PF00787	PF00787		PF00787PF00787
LOC_Os01g64650	LOC_Os08g17600	PF00957	PF05739	PF00957	PF05739		PF00957PF05739
LOC_Os01g64660	LOC_Os01g64660	PF00316	PF00316	PF00316	PF00316		PF00316PF00316
LOC_Os01g64660	LOC_Os05g06350	PF00316	PF00514	PF00316	PF00514		PF00316PF00514
LOC_Os01g64660	LOC_Os05g06350	PF00316	PF01749	PF00316	PF01749		PF00316PF01749
LOC_Os01g64660	LOC_Os05g06350	PF00316	PF02985	PF00316	PF02985		PF00316PF02985
LOC_Os01g64660	LOC_Os07g33850	PF00316	PF00071	PF00071	PF00316		PF00071PF00316
LOC_Os01g64660	LOC_Os05g28510	PF00316	PF03810	PF00316	PF03810		PF00316PF03810
LOC_Os01g64660	LOC_Os05g28510	PF00316	PF02985	PF00316	PF02985		PF00316PF02985
LOC_Os01g64820	LOC_Os02g30800	PF00136	PF03104	PF00136	PF03104		PF00136PF03104
LOC_Os01g64820	LOC_Os02g30800	PF00136	PF00136	PF00136	PF00136		PF00136PF00136
LOC_Os01g64820	LOC_Os02g30800	PF03104	PF03104	PF03104	PF03104		PF03104PF03104
LOC_Os01g64820	LOC_Os02g30800	PF03104	PF00136	PF00136	PF03104		PF00136PF03104
LOC_Os01g65000	LOC_Os01g65000	PF00909	PF00909	PF00909	PF00909		PF00909PF00909
LOC_Os01g67040	LOC_Os08g17600	PF01694	PF05739	PF01694	PF05739		PF01694PF05739
LOC_Os01g67040	LOC_Os08g17820	PF01694	PF02181	PF01694	PF02181		PF01694PF02181
LOC_Os01g67134	LOC_Os01g67134	PF00861	PF00861	PF00861	PF00861		PF00861PF00861
LOC_Os01g67740	LOC_Os04g46450	PF02463	PF00097	PF00097	PF02463		PF00097PF02463
LOC_Os01g67740	LOC_Os01g67740	PF02463	PF02463	PF02463	PF02463		PF02463PF02463
LOC_Os01g67740	LOC_Os01g67740	PF02463	PF06470	PF02463	PF06470		PF02463PF06470
LOC_Os01g67740	LOC_Os02g04050	PF02463	PF02463	PF02463	PF02463		PF02463PF02463
LOC_Os01g67740	LOC_Os02g04050	PF02463	PF06470	PF02463	PF06470		PF02463PF06470
LOC_Os01g67740	LOC_Os04g46450	PF06470	PF00097	PF00097	PF06470		PF00097PF06470
LOC_Os01g67740	LOC_Os01g67740	PF06470	PF02463	PF02463	PF06470		PF02463PF06470
LOC_Os01g67740	LOC_Os01g67740	PF06470	PF06470	PF06470	PF06470		PF06470PF06470
LOC_Os01g67740	LOC_Os02g04050	PF06470	PF02463	PF02463	PF06470		PF02463PF06470
LOC_Os01g67740	LOC_Os02g04050	PF06470	PF06470	PF06470	PF06470		PF06470PF06470
LOC_Os01g68940	LOC_Os07g30980	PF00240	PF00580	PF00240	PF00580		PF00240PF00580
LOC_Os01g68940	LOC_Os04g32330	PF00240	PF00198	PF00198	PF00240		PF00198PF00240
LOC_Os01g68940	LOC_Os04g32330	PF00240	PF00364	PF00240	PF00364		PF00240PF00364
LOC_Os01g68940	LOC_Os01g68940	PF00240	PF00240	PF00240	PF00240		PF00240PF00240
LOC_Os01g68940	LOC_Os01g68950	PF00240	PF00240	PF00240	PF00240		PF00240PF00240
LOC_Os01g68940	LOC_Os08g41790	PF00240	PF00485	PF00240	PF00485		PF00240PF00485
LOC_Os01g68940	LOC_Os05g06350	PF00240	PF00514	PF00240	PF00514		PF00240PF00514
LOC_Os01g68940	LOC_Os05g06350	PF00240	PF01749	PF00240	PF01749		PF00240PF01749
LOC_Os01g68940	LOC_Os05g06350	PF00240	PF02985	PF00240	PF02985		PF00240PF02985
LOC_Os01g68940	LOC_Os02g47150	PF00240	PF00521	PF00240	PF00521		PF00240PF00521
LOC_Os01g68940	LOC_Os02g47150	PF00240	PF00204	PF00204	PF00240		PF00204PF00240
LOC_Os01g68940	LOC_Os02g47150	PF00240	PF02518	PF00240	PF02518		PF00240PF02518
LOC_Os01g69130	LOC_Os01g69130	PF01031	PF01031	PF01031	PF01031		PF01031PF01031
LOC_Os01g69130	LOC_Os01g69130	PF01031	PF00350	PF00350	PF01031		PF00350PF01031
LOC_Os01g69130	LOC_Os01g69130	PF01031	PF02212	PF01031	PF02212		PF01031PF02212
LOC_Os01g69130	LOC_Os02g56210	PF01031	PF05026	PF01031	PF05026		PF01031PF05026
LOC_Os01g69130	LOC_Os02g56210	PF01031	PF00293	PF00293	PF01031		PF00293PF01031
LOC_Os01g69130	LOC_Os01g69130	PF00350	PF01031	PF00350	PF01031		PF00350PF01031
LOC_Os01g69130	LOC_Os01g69130	PF00350	PF00350	PF00350	PF00350		PF00350PF00350
LOC_Os01g69130	LOC_Os01g69130	PF00350	PF02212	PF00350	PF02212		PF00350PF02212
LOC_Os01g69130	LOC_Os02g56210	PF00350	PF05026	PF00350	PF05026		PF00350PF05026
LOC_Os01g69130	LOC_Os02g56210	PF00350	PF00293	PF00293	PF00350		PF00293PF00350
LOC_Os01g69130	LOC_Os01g69130	PF02212	PF01031	PF01031	PF02212		PF01031PF02212
LOC_Os01g69130	LOC_Os01g69130	PF02212	PF00350	PF00350	PF02212		PF00350PF02212
LOC_Os01g69130	LOC_Os01g69130	PF02212	PF02212	PF02212	PF02212		PF02212PF02212
LOC_Os01g69130	LOC_Os02g56210	PF02212	PF05026	PF02212	PF05026		PF02212PF05026
LOC_Os01g69130	LOC_Os02g56210	PF02212	PF00293	PF00293	PF02212		PF00293PF02212
LOC_Os01g69920	LOC_Os06g44410	PF03924	PF02518	PF02518	PF03924		PF02518PF03924
LOC_Os01g69920	LOC_Os06g44410	PF03924	PF00072	PF00072	PF03924		PF00072PF03924
LOC_Os01g69920	LOC_Os06g44410	PF03924	PF00512	PF00512	PF03924		PF00512PF03924
LOC_Os01g69920	LOC_Os06g44410	PF02518	PF02518	PF02518	PF02518		PF02518PF02518
LOC_Os01g69920	LOC_Os06g44410	PF02518	PF00072	PF00072	PF02518		PF00072PF02518
LOC_Os01g69920	LOC_Os06g44410	PF02518	PF00512	PF00512	PF02518		PF00512PF02518
LOC_Os01g69920	LOC_Os06g44410	PF00072	PF02518	PF00072	PF02518		PF00072PF02518
LOC_Os01g69920	LOC_Os06g44410	PF00072	PF00072	PF00072	PF00072		PF00072PF00072
LOC_Os01g69920	LOC_Os06g44410	PF00072	PF00512	PF00072	PF00512		PF00072PF00512
LOC_Os01g69920	LOC_Os06g44410	PF00512	PF02518	PF00512	PF02518		PF00512PF02518
LOC_Os01g69920	LOC_Os06g44410	PF00512	PF00072	PF00072	PF00512		PF00072PF00512
LOC_Os01g69920	LOC_Os06g44410	PF00512	PF00512	PF00512	PF00512		PF00512PF00512
LOC_Os01g69970	LOC_Os01g69970	PF00400	PF00400	PF00400	PF00400		PF00400PF00400
LOC_Os01g70960	LOC_Os05g23620	PF02167	PF02167	PF02167	PF02167		PF02167PF02167
LOC_Os01g71230	LOC_Os05g31000	PF01849	PF01849	PF01849	PF01849		PF01849PF01849
LOC_Os01g71230	LOC_Os05g31000	PF01849	PF00627	PF00627	PF01849		PF00627PF01849
LOC_Os01g71230	LOC_Os05g31000	PF00627	PF01849	PF00627	PF01849		PF00627PF01849
LOC_Os01g71230	LOC_Os05g31000	PF00627	PF00627	PF00627	PF00627		PF00627PF00627
LOC_Os01g71960	LOC_Os01g71960	PF02732	PF02732	PF02732	PF02732		PF02732PF02732
LOC_Os01g71990	LOC_Os01g71990	PF03807	PF03807	PF03807	PF03807		PF03807PF03807
LOC_Os01g71990	LOC_Os01g71990	PF03807	PF01210	PF01210	PF03807		PF01210PF03807
LOC_Os01g71990	LOC_Os01g71990	PF03807	PF03446	PF03446	PF03807		PF03446PF03807
LOC_Os01g71990	LOC_Os05g06350	PF03807	PF00514	PF00514	PF03807		PF00514PF03807
LOC_Os01g71990	LOC_Os05g06350	PF03807	PF01749	PF01749	PF03807		PF01749PF03807
LOC_Os01g71990	LOC_Os05g06350	PF03807	PF02985	PF02985	PF03807		PF02985PF03807
LOC_Os01g71990	LOC_Os07g33850	PF03807	PF00071	PF00071	PF03807		PF00071PF03807
LOC_Os01g71990	LOC_Os05g28510	PF03807	PF03810	PF03807	PF03810		PF03807PF03810
LOC_Os01g71990	LOC_Os05g28510	PF03807	PF02985	PF02985	PF03807		PF02985PF03807
LOC_Os01g71990	LOC_Os01g71990	PF01210	PF03807	PF01210	PF03807		PF01210PF03807
LOC_Os01g71990	LOC_Os01g71990	PF01210	PF01210	PF01210	PF01210		PF01210PF01210
LOC_Os01g71990	LOC_Os01g71990	PF01210	PF03446	PF01210	PF03446		PF01210PF03446
LOC_Os01g71990	LOC_Os05g06350	PF01210	PF00514	PF00514	PF01210		PF00514PF01210
LOC_Os01g71990	LOC_Os05g06350	PF01210	PF01749	PF01210	PF01749		PF01210PF01749
LOC_Os01g71990	LOC_Os05g06350	PF01210	PF02985	PF01210	PF02985		PF01210PF02985
LOC_Os01g71990	LOC_Os07g33850	PF01210	PF00071	PF00071	PF01210		PF00071PF01210
LOC_Os01g71990	LOC_Os05g28510	PF01210	PF03810	PF01210	PF03810		PF01210PF03810
LOC_Os01g71990	LOC_Os05g28510	PF01210	PF02985	PF01210	PF02985		PF01210PF02985
LOC_Os01g71990	LOC_Os01g71990	PF03446	PF03807	PF03446	PF03807		PF03446PF03807
LOC_Os01g71990	LOC_Os01g71990	PF03446	PF01210	PF01210	PF03446		PF01210PF03446
LOC_Os01g71990	LOC_Os01g71990	PF03446	PF03446	PF03446	PF03446		PF03446PF03446
LOC_Os01g71990	LOC_Os05g06350	PF03446	PF00514	PF00514	PF03446		PF00514PF03446
LOC_Os01g71990	LOC_Os05g06350	PF03446	PF01749	PF01749	PF03446		PF01749PF03446
LOC_Os01g71990	LOC_Os05g06350	PF03446	PF02985	PF02985	PF03446		PF02985PF03446
LOC_Os01g71990	LOC_Os07g33850	PF03446	PF00071	PF00071	PF03446		PF00071PF03446
LOC_Os01g71990	LOC_Os05g28510	PF03446	PF03810	PF03446	PF03810		PF03446PF03810
LOC_Os01g71990	LOC_Os05g28510	PF03446	PF02985	PF02985	PF03446		PF02985PF03446
LOC_Os01g72880	LOC_Os02g37920	PF01119	PF01119	PF01119	PF01119		PF01119PF01119
LOC_Os01g72880	LOC_Os02g37920	PF01119	PF02518	PF01119	PF02518		PF01119PF02518
LOC_Os01g72880	LOC_Os01g72880	PF01119	PF01119	PF01119	PF01119		PF01119PF01119
LOC_Os01g72880	LOC_Os01g72880	PF01119	PF02518	PF01119	PF02518		PF01119PF02518
LOC_Os01g72880	LOC_Os05g19270	PF01119	PF00488	PF00488	PF01119		PF00488PF01119
LOC_Os01g72880	LOC_Os05g19270	PF01119	PF05192	PF01119	PF05192		PF01119PF05192
LOC_Os01g72880	LOC_Os05g19270	PF01119	PF05190	PF01119	PF05190		PF01119PF05190
LOC_Os01g72880	LOC_Os05g19270	PF01119	PF05188	PF01119	PF05188		PF01119PF05188
LOC_Os01g72880	LOC_Os05g19270	PF01119	PF01624	PF01119	PF01624		PF01119PF01624
LOC_Os01g72880	LOC_Os02g56130	PF01119	PF02747	PF01119	PF02747		PF01119PF02747
LOC_Os01g72880	LOC_Os02g56130	PF01119	PF00705	PF00705	PF01119		PF00705PF01119
LOC_Os01g72880	LOC_Os02g37920	PF02518	PF01119	PF01119	PF02518		PF01119PF02518
LOC_Os01g72880	LOC_Os02g37920	PF02518	PF02518	PF02518	PF02518		PF02518PF02518
LOC_Os01g72880	LOC_Os01g72880	PF02518	PF01119	PF01119	PF02518		PF01119PF02518
LOC_Os01g72880	LOC_Os01g72880	PF02518	PF02518	PF02518	PF02518		PF02518PF02518
LOC_Os01g72880	LOC_Os05g19270	PF02518	PF00488	PF00488	PF02518		PF00488PF02518
LOC_Os01g72880	LOC_Os05g19270	PF02518	PF05192	PF02518	PF05192		PF02518PF05192
LOC_Os01g72880	LOC_Os05g19270	PF02518	PF05190	PF02518	PF05190		PF02518PF05190
LOC_Os01g72880	LOC_Os05g19270	PF02518	PF05188	PF02518	PF05188		PF02518PF05188
LOC_Os01g72880	LOC_Os05g19270	PF02518	PF01624	PF01624	PF02518		PF01624PF02518
LOC_Os01g72880	LOC_Os02g56130	PF02518	PF02747	PF02518	PF02747		PF02518PF02747
LOC_Os01g72880	LOC_Os02g56130	PF02518	PF00705	PF00705	PF02518		PF00705PF02518
LOC_Os01g73310	LOC_Os07g08950	PF00022	PF02913	PF00022	PF02913		PF00022PF02913
LOC_Os01g73310	LOC_Os07g08950	PF00022	PF01565	PF00022	PF01565		PF00022PF01565
LOC_Os01g73310	LOC_Os06g05880	PF00022	PF00235	PF00022	PF00235		PF00022PF00235
LOC_Os01g73310	LOC_Os03g51250	PF00022	PF01213	PF00022	PF01213		PF00022PF01213
LOC_Os01g73310	LOC_Os01g73310	PF00022	PF00022	PF00022	PF00022		PF00022PF00022
LOC_Os01g73310	LOC_Os05g37330	PF00022	PF00428	PF00022	PF00428		PF00022PF00428
LOC_Os01g73310	LOC_Os07g30090	PF00022	PF00241	PF00022	PF00241		PF00022PF00241
LOC_Os01g73310	LOC_Os08g17820	PF00022	PF02181	PF00022	PF02181		PF00022PF02181
LOC_Os01g73310	LOC_Os03g17020	PF00022	PF01412	PF00022	PF01412		PF00022PF01412
LOC_Os01g73310	LOC_Os03g54780	PF00022	PF00069	PF00022	PF00069		PF00022PF00069
LOC_Os01g73310	LOC_Os03g54780	PF00022	PF07714	PF00022	PF07714		PF00022PF07714
LOC_Os01g73530	LOC_Os02g37430	PF06472	PF01423	PF01423	PF06472		PF01423PF06472
LOC_Os01g73530	LOC_Os02g37430	PF00005	PF01423	PF00005	PF01423		PF00005PF01423
LOC_Os01g73790	LOC_Os01g73790	PF01370	PF01370	PF01370	PF01370		PF01370PF01370
LOC_Os01g73880	LOC_Os09g02700	PF01652	PF00076	PF00076	PF01652		PF00076PF01652
LOC_Os01g73880	LOC_Os09g02700	PF01652	PF00658	PF00658	PF01652		PF00658PF01652
LOC_Os01g73880	LOC_Os01g73880	PF01652	PF01652	PF01652	PF01652		PF01652PF01652
LOC_Os01g73990	LOC_Os07g10540	PF00173	PF00557	PF00173	PF00557		PF00173PF00557
LOC_Os01g74180	LOC_Os01g74180	PF01602	PF01602	PF01602	PF01602		PF01602PF01602
LOC_Os01g74180	LOC_Os01g74180	PF01602	PF02985	PF01602	PF02985		PF01602PF02985
LOC_Os01g74180	LOC_Os01g74180	PF02985	PF01602	PF01602	PF02985		PF01602PF02985
LOC_Os01g74180	LOC_Os01g74180	PF02985	PF02985	PF02985	PF02985		PF02985PF02985
LOC_Os01g74520	LOC_Os03g63940	PF01209	PF00571	PF00571	PF01209		PF00571PF01209
LOC_Os02g01250	LOC_Os02g01250	PF01423	PF01423	PF01423	PF01423		PF01423PF01423
LOC_Os02g01740	LOC_Os10g02630	PF02889	PF00076	PF00076	PF02889		PF00076PF02889
LOC_Os02g01740	LOC_Os02g58090	PF02889	PF04037	PF02889	PF04037		PF02889PF04037
LOC_Os02g01740	LOC_Os02g58090	PF02889	PF04046	PF02889	PF04046		PF02889PF04046
LOC_Os02g01740	LOC_Os10g02630	PF00270	PF00076	PF00076	PF00270		PF00076PF00270
LOC_Os02g01740	LOC_Os02g58090	PF00270	PF04037	PF00270	PF04037		PF00270PF04037
LOC_Os02g01740	LOC_Os02g58090	PF00270	PF04046	PF00270	PF04046		PF00270PF04046
LOC_Os02g01740	LOC_Os10g02630	PF00271	PF00076	PF00076	PF00271		PF00076PF00271
LOC_Os02g01740	LOC_Os02g58090	PF00271	PF04037	PF00271	PF04037		PF00271PF04037
LOC_Os02g01740	LOC_Os02g58090	PF00271	PF04046	PF00271	PF04046		PF00271PF04046
LOC_Os02g01740	LOC_Os10g02630	PF04851	PF00076	PF00076	PF04851		PF00076PF04851
LOC_Os02g01740	LOC_Os02g58090	PF04851	PF04037	PF04037	PF04851		PF04037PF04851
LOC_Os02g01740	LOC_Os02g58090	PF04851	PF04046	PF04046	PF04851		PF04046PF04851
LOC_Os02g02400	LOC_Os02g02400	PF00199	PF00199	PF00199	PF00199		PF00199PF00199
LOC_Os02g02510	LOC_Os05g33240	PF03874	PF03876	PF03874	PF03876		PF03874PF03876
LOC_Os02g02510	LOC_Os05g33240	PF03874	PF00575	PF00575	PF03874		PF00575PF03874
LOC_Os02g02510	LOC_Os07g37640	PF03874	PF04762	PF03874	PF04762		PF03874PF04762
LOC_Os02g02510	LOC_Os03g44484	PF03874	PF00562	PF00562	PF03874		PF00562PF03874
LOC_Os02g02510	LOC_Os03g44484	PF03874	PF04563	PF03874	PF04563		PF03874PF04563
LOC_Os02g02510	LOC_Os03g44484	PF03874	PF04561	PF03874	PF04561		PF03874PF04561
LOC_Os02g02510	LOC_Os03g44484	PF03874	PF04560	PF03874	PF04560		PF03874PF04560
LOC_Os02g02510	LOC_Os03g44484	PF03874	PF04566	PF03874	PF04566		PF03874PF04566
LOC_Os02g02510	LOC_Os03g44484	PF03874	PF04565	PF03874	PF04565		PF03874PF04565
LOC_Os02g02510	LOC_Os03g44484	PF03874	PF04567	PF03874	PF04567		PF03874PF04567
LOC_Os02g02510	LOC_Os09g02284	PF03874	PF01000	PF01000	PF03874		PF01000PF03874
LOC_Os02g02510	LOC_Os09g02284	PF03874	PF01193	PF01193	PF03874		PF01193PF03874
LOC_Os02g02510	LOC_Os05g05860	PF03874	PF04998	PF03874	PF04998		PF03874PF04998
LOC_Os02g02510	LOC_Os05g05860	PF03874	PF04997	PF03874	PF04997		PF03874PF04997
LOC_Os02g02510	LOC_Os05g05860	PF03874	PF00623	PF00623	PF03874		PF00623PF03874
LOC_Os02g02510	LOC_Os05g05860	PF03874	PF04992	PF03874	PF04992		PF03874PF04992
LOC_Os02g02510	LOC_Os05g05860	PF03874	PF04990	PF03874	PF04990		PF03874PF04990
LOC_Os02g02510	LOC_Os05g05860	PF03874	PF04983	PF03874	PF04983		PF03874PF04983
LOC_Os02g02510	LOC_Os05g05860	PF03874	PF05001	PF03874	PF05001		PF03874PF05001
LOC_Os02g02510	LOC_Os05g05860	PF03874	PF05000	PF03874	PF05000		PF03874PF05000
LOC_Os02g02570	LOC_Os03g38000	PF04106	PF00189	PF00189	PF04106		PF00189PF04106
LOC_Os02g02570	LOC_Os03g38000	PF04106	PF07650	PF04106	PF07650		PF04106PF07650
LOC_Os02g02570	LOC_Os02g02570	PF04106	PF04106	PF04106	PF04106		PF04106PF04106
LOC_Os02g02860	LOC_Os02g02860	PF00749	PF00749	PF00749	PF00749		PF00749PF00749
LOC_Os02g03080	LOC_Os05g41900	PF05470	PF01253	PF01253	PF05470		PF01253PF05470
LOC_Os02g03080	LOC_Os02g03080	PF05470	PF05470	PF05470	PF05470		PF05470PF05470
LOC_Os02g03080	LOC_Os02g03080	PF05470	PF01399	PF01399	PF05470		PF01399PF05470
LOC_Os02g03080	LOC_Os02g03080	PF05470	PF05469	PF05469	PF05470		PF05469PF05470
LOC_Os02g03080	LOC_Os06g48350	PF05470	PF01873	PF01873	PF05470		PF01873PF05470
LOC_Os02g03080	LOC_Os06g48350	PF05470	PF02020	PF02020	PF05470		PF02020PF05470
LOC_Os02g03080	LOC_Os05g41900	PF01399	PF01253	PF01253	PF01399		PF01253PF01399
LOC_Os02g03080	LOC_Os02g03080	PF01399	PF05470	PF01399	PF05470		PF01399PF05470
LOC_Os02g03080	LOC_Os02g03080	PF01399	PF01399	PF01399	PF01399		PF01399PF01399
LOC_Os02g03080	LOC_Os02g03080	PF01399	PF05469	PF01399	PF05469		PF01399PF05469
LOC_Os02g03080	LOC_Os06g48350	PF01399	PF01873	PF01399	PF01873		PF01399PF01873
LOC_Os02g03080	LOC_Os06g48350	PF01399	PF02020	PF01399	PF02020		PF01399PF02020
LOC_Os02g03080	LOC_Os05g41900	PF05469	PF01253	PF01253	PF05469		PF01253PF05469
LOC_Os02g03080	LOC_Os02g03080	PF05469	PF05470	PF05469	PF05470		PF05469PF05470
LOC_Os02g03080	LOC_Os02g03080	PF05469	PF01399	PF01399	PF05469		PF01399PF05469
LOC_Os02g03080	LOC_Os02g03080	PF05469	PF05469	PF05469	PF05469		PF05469PF05469
LOC_Os02g03080	LOC_Os06g48350	PF05469	PF01873	PF01873	PF05469		PF01873PF05469
LOC_Os02g03080	LOC_Os06g48350	PF05469	PF02020	PF02020	PF05469		PF02020PF05469
LOC_Os02g03110	LOC_Os07g10600	PF01066	PF01209	PF01066	PF01209		PF01066PF01209
LOC_Os02g03110	LOC_Os07g10600	PF01066	PF02353	PF01066	PF02353		PF01066PF02353
LOC_Os02g03440	LOC_Os02g03440	PF01423	PF01423	PF01423	PF01423		PF01423PF01423
LOC_Os02g03440	LOC_Os03g23970	PF01423	PF00590	PF00590	PF01423		PF00590PF01423
LOC_Os02g03470	LOC_Os04g20230	PF07719	PF03665	PF03665	PF07719		PF03665PF07719
LOC_Os02g03540	LOC_Os06g41360	PF00156	PF00156	PF00156	PF00156		PF00156PF00156
LOC_Os02g03540	LOC_Os02g03540	PF00156	PF00156	PF00156	PF00156		PF00156PF00156
LOC_Os02g03540	LOC_Os06g11790	PF00156	PF07534	PF00156	PF07534		PF00156PF07534
LOC_Os02g03540	LOC_Os04g37580	PF00156	PF04752	PF00156	PF04752		PF00156PF04752
LOC_Os02g03620	LOC_Os09g31180	PF03145	PF00347	PF00347	PF03145		PF00347PF03145
LOC_Os02g03740	LOC_Os07g01020	PF01174	PF01680	PF01174	PF01680		PF01174PF01680
LOC_Os02g03740	LOC_Os07g01020	PF01174	PF05690	PF01174	PF05690		PF01174PF05690
LOC_Os02g03740	LOC_Os02g03740	PF01174	PF01174	PF01174	PF01174		PF01174PF01174
LOC_Os02g03740	LOC_Os02g03740	PF01174	PF07685	PF01174	PF07685		PF01174PF07685
LOC_Os02g03740	LOC_Os07g01020	PF07685	PF01680	PF01680	PF07685		PF01680PF07685
LOC_Os02g03740	LOC_Os07g01020	PF07685	PF05690	PF05690	PF07685		PF05690PF07685
LOC_Os02g03740	LOC_Os02g03740	PF07685	PF01174	PF01174	PF07685		PF01174PF07685
LOC_Os02g03740	LOC_Os02g03740	PF07685	PF07685	PF07685	PF07685		PF07685PF07685
LOC_Os02g04050	LOC_Os08g06600	PF02463	PF03800	PF02463	PF03800		PF02463PF03800
LOC_Os02g04050	LOC_Os02g04050	PF02463	PF02463	PF02463	PF02463		PF02463PF02463
LOC_Os02g04050	LOC_Os02g04050	PF02463	PF06470	PF02463	PF06470		PF02463PF06470
LOC_Os02g04050	LOC_Os04g46450	PF02463	PF00097	PF00097	PF02463		PF00097PF02463
LOC_Os02g04050	LOC_Os05g41750	PF02463	PF02463	PF02463	PF02463		PF02463PF02463
LOC_Os02g04050	LOC_Os08g06600	PF06470	PF03800	PF03800	PF06470		PF03800PF06470
LOC_Os02g04050	LOC_Os02g04050	PF06470	PF02463	PF02463	PF06470		PF02463PF06470
LOC_Os02g04050	LOC_Os02g04050	PF06470	PF06470	PF06470	PF06470		PF06470PF06470
LOC_Os02g04050	LOC_Os04g46450	PF06470	PF00097	PF00097	PF06470		PF00097PF06470
LOC_Os02g04050	LOC_Os05g41750	PF06470	PF02463	PF02463	PF06470		PF02463PF06470
LOC_Os02g04100	LOC_Os05g41180	PF00227	PF00227	PF00227	PF00227		PF00227PF00227
LOC_Os02g04100	LOC_Os07g38240	PF00227	PF00096	PF00096	PF00227		PF00096PF00227
LOC_Os02g04100	LOC_Os07g38240	PF00227	PF01428	PF00227	PF01428		PF00227PF01428
LOC_Os02g04160	LOC_Os02g04160	PF05129	PF05129	PF05129	PF05129		PF05129PF05129
LOC_Os02g04170	LOC_Os02g04170	PF00890	PF00890	PF00890	PF00890		PF00890PF00890
LOC_Os02g04170	LOC_Os02g04170	PF00890	PF02910	PF00890	PF02910		PF00890PF02910
LOC_Os02g04170	LOC_Os02g04170	PF00890	PF01266	PF00890	PF01266		PF00890PF01266
LOC_Os02g04170	LOC_Os02g04170	PF02910	PF00890	PF00890	PF02910		PF00890PF02910
LOC_Os02g04170	LOC_Os02g04170	PF02910	PF02910	PF02910	PF02910		PF02910PF02910
LOC_Os02g04170	LOC_Os02g04170	PF02910	PF01266	PF01266	PF02910		PF01266PF02910
LOC_Os02g04170	LOC_Os02g04170	PF01266	PF00890	PF00890	PF01266		PF00890PF01266
LOC_Os02g04170	LOC_Os02g04170	PF01266	PF02910	PF01266	PF02910		PF01266PF02910
LOC_Os02g04170	LOC_Os02g04170	PF01266	PF01266	PF01266	PF01266		PF01266PF01266
LOC_Os02g04320	LOC_Os02g04320	PF00400	PF00400	PF00400	PF00400		PF00400PF00400
LOC_Os02g04320	LOC_Os03g07580	PF00400	PF04096	PF00400	PF04096		PF00400PF04096
LOC_Os02g04320	LOC_Os07g46370	PF00400	PF00400	PF00400	PF00400		PF00400PF00400
LOC_Os02g04480	LOC_Os02g04480	PF03178	PF03178	PF03178	PF03178		PF03178PF03178
LOC_Os02g04660	LOC_Os02g04660	PF05185	PF05185	PF05185	PF05185		PF05185PF05185
LOC_Os02g04740	LOC_Os02g04740	PF02391	PF02391	PF02391	PF02391		PF02391PF02391
LOC_Os02g05310	LOC_Os02g05310	PF02985	PF02985	PF02985	PF02985		PF02985PF02985
LOC_Os02g05340	LOC_Os06g15360	PF01851	PF00627	PF00627	PF01851		PF00627PF01851
LOC_Os02g05340	LOC_Os06g15360	PF01851	PF00240	PF00240	PF01851		PF00240PF01851
LOC_Os02g05340	LOC_Os05g41900	PF01851	PF01253	PF01253	PF01851		PF01253PF01851
LOC_Os02g05340	LOC_Os09g38560	PF01851	PF01679	PF01679	PF01851		PF01679PF01851
LOC_Os02g05340	LOC_Os02g05340	PF01851	PF01851	PF01851	PF01851		PF01851PF01851
LOC_Os02g06480	LOC_Os02g06480	PF02630	PF02630	PF02630	PF02630		PF02630PF02630
LOC_Os02g06640	LOC_Os06g46770	PF00240	PF00240	PF00240	PF00240		PF00240PF00240
LOC_Os02g06640	LOC_Os06g46770	PF00240	PF07708	PF00240	PF07708		PF00240PF07708
LOC_Os02g06640	LOC_Os06g46770	PF07708	PF00240	PF00240	PF07708		PF00240PF07708
LOC_Os02g06640	LOC_Os06g46770	PF07708	PF07708	PF07708	PF07708		PF07708PF07708
LOC_Os02g07490	LOC_Os05g06350	PF02800	PF00514	PF00514	PF02800		PF00514PF02800
LOC_Os02g07490	LOC_Os05g06350	PF02800	PF01749	PF01749	PF02800		PF01749PF02800
LOC_Os02g07490	LOC_Os05g06350	PF02800	PF02985	PF02800	PF02985		PF02800PF02985
LOC_Os02g07490	LOC_Os05g06350	PF00044	PF00514	PF00044	PF00514		PF00044PF00514
LOC_Os02g07490	LOC_Os05g06350	PF00044	PF01749	PF00044	PF01749		PF00044PF01749
LOC_Os02g07490	LOC_Os05g06350	PF00044	PF02985	PF00044	PF02985		PF00044PF02985
LOC_Os02g07630	LOC_Os02g32814	PF00122	PF00403	PF00122	PF00403		PF00122PF00403
LOC_Os02g07630	LOC_Os02g32814	PF00702	PF00403	PF00403	PF00702		PF00403PF00702
LOC_Os02g07630	LOC_Os02g32814	PF00403	PF00403	PF00403	PF00403		PF00403PF00403
LOC_Os02g07760	LOC_Os05g37330	PF00171	PF00428	PF00171	PF00428		PF00171PF00428
LOC_Os02g07760	LOC_Os02g07760	PF00171	PF00171	PF00171	PF00171		PF00171PF00171
LOC_Os02g07790	LOC_Os02g07790	PF07714	PF07714	PF07714	PF07714		PF07714PF07714
LOC_Os02g07790	LOC_Os02g07790	PF07714	PF00069	PF00069	PF07714		PF00069PF07714
LOC_Os02g07790	LOC_Os02g07790	PF00069	PF07714	PF00069	PF07714		PF00069PF07714
LOC_Os02g07790	LOC_Os02g07790	PF00069	PF00069	PF00069	PF00069		PF00069PF00069
LOC_Os02g07870	LOC_Os06g37180	PF00006	PF00006	PF00006	PF00006		PF00006PF00006
LOC_Os02g07870	LOC_Os06g37180	PF00006	PF00306	PF00006	PF00306		PF00006PF00306
LOC_Os02g07870	LOC_Os06g37180	PF00006	PF02874	PF00006	PF02874		PF00006PF02874
LOC_Os02g07870	LOC_Os06g37180	PF00306	PF00006	PF00006	PF00306		PF00006PF00306
LOC_Os02g07870	LOC_Os06g37180	PF00306	PF00306	PF00306	PF00306		PF00306PF00306
LOC_Os02g07870	LOC_Os06g37180	PF00306	PF02874	PF00306	PF02874		PF00306PF02874
LOC_Os02g07870	LOC_Os06g37180	PF02874	PF00006	PF00006	PF02874		PF00006PF02874
LOC_Os02g07870	LOC_Os06g37180	PF02874	PF00306	PF00306	PF02874		PF00306PF02874
LOC_Os02g07870	LOC_Os06g37180	PF02874	PF02874	PF02874	PF02874		PF02874PF02874
LOC_Os02g07900	LOC_Os06g51250	PF07651	PF00036	PF00036	PF07651		PF00036PF07651
LOC_Os02g07900	LOC_Os06g51250	PF01417	PF00036	PF00036	PF01417		PF00036PF01417
LOC_Os02g08180	LOC_Os03g11440	PF00584	PF00344	PF00344	PF00584		PF00344PF00584
LOC_Os02g08364	LOC_Os02g08364	PF00481	PF00481	PF00481	PF00481		PF00481PF00481
LOC_Os02g08480	LOC_Os06g21600	PF03152	PF02696	PF02696	PF03152		PF02696PF03152
LOC_Os02g08480	LOC_Os07g39780	PF03152	PF00899	PF00899	PF03152		PF00899PF03152
LOC_Os02g08480	LOC_Os07g39780	PF03152	PF02134	PF02134	PF03152		PF02134PF03152
LOC_Os02g08480	LOC_Os06g21470	PF03152	PF04928	PF03152	PF04928		PF03152PF04928
LOC_Os02g08480	LOC_Os06g21470	PF03152	PF04926	PF03152	PF04926		PF03152PF04926
LOC_Os02g08480	LOC_Os06g21470	PF03152	PF01909	PF01909	PF03152		PF01909PF03152
LOC_Os02g09130	LOC_Os06g43680	PF00023	PF00023	PF00023	PF00023		PF00023PF00023
LOC_Os02g09130	LOC_Os06g43680	PF00023	PF01529	PF00023	PF01529		PF00023PF01529
LOC_Os02g09130	LOC_Os06g43680	PF01529	PF00023	PF00023	PF01529		PF00023PF01529
LOC_Os02g09130	LOC_Os06g43680	PF01529	PF01529	PF01529	PF01529		PF01529PF01529
LOC_Os02g10060	LOC_Os04g01970	PF04433	PF04433	PF04433	PF04433		PF04433PF04433
LOC_Os02g10060	LOC_Os04g01970	PF04433	PF00249	PF00249	PF04433		PF00249PF04433
LOC_Os02g10060	LOC_Os04g01970	PF04433	PF00569	PF00569	PF04433		PF00569PF04433
LOC_Os02g10060	LOC_Os04g01970	PF00249	PF04433	PF00249	PF04433		PF00249PF04433
LOC_Os02g10060	LOC_Os04g01970	PF00249	PF00249	PF00249	PF00249		PF00249PF00249
LOC_Os02g10060	LOC_Os04g01970	PF00249	PF00569	PF00249	PF00569		PF00249PF00569
LOC_Os02g10290	LOC_Os04g01674	PF00122	PF02826	PF00122	PF02826		PF00122PF02826
LOC_Os02g10290	LOC_Os04g01674	PF00122	PF00389	PF00122	PF00389		PF00122PF00389
LOC_Os02g10290	LOC_Os02g33610	PF00122	PF00753	PF00122	PF00753		PF00122PF00753
LOC_Os02g10290	LOC_Os02g33610	PF00122	PF07521	PF00122	PF07521		PF00122PF07521
LOC_Os02g10290	LOC_Os04g01674	PF00702	PF02826	PF00702	PF02826		PF00702PF02826
LOC_Os02g10290	LOC_Os04g01674	PF00702	PF00389	PF00389	PF00702		PF00389PF00702
LOC_Os02g10290	LOC_Os02g33610	PF00702	PF00753	PF00702	PF00753		PF00702PF00753
LOC_Os02g10290	LOC_Os02g33610	PF00702	PF07521	PF00702	PF07521		PF00702PF07521
LOC_Os02g10290	LOC_Os04g01674	PF00403	PF02826	PF00403	PF02826		PF00403PF02826
LOC_Os02g10290	LOC_Os04g01674	PF00403	PF00389	PF00389	PF00403		PF00389PF00403
LOC_Os02g10290	LOC_Os02g33610	PF00403	PF00753	PF00403	PF00753		PF00403PF00753
LOC_Os02g10290	LOC_Os02g33610	PF00403	PF07521	PF00403	PF07521		PF00403PF07521
LOC_Os02g10510	LOC_Os02g10510	PF00240	PF00240	PF00240	PF00240		PF00240PF00240
LOC_Os02g10510	LOC_Os02g10510	PF00240	PF00627	PF00240	PF00627		PF00240PF00627
LOC_Os02g10510	LOC_Os02g10510	PF00627	PF00240	PF00240	PF00627		PF00240PF00627
LOC_Os02g10510	LOC_Os02g10510	PF00627	PF00627	PF00627	PF00627		PF00627PF00627
LOC_Os02g10640	LOC_Os02g21970	PF00004	PF00004	PF00004	PF00004		PF00004PF00004
LOC_Os02g10640	LOC_Os02g21970	PF00004	PF07728	PF00004	PF07728		PF00004PF07728
LOC_Os02g10640	LOC_Os02g11050	PF00004	PF00004	PF00004	PF00004		PF00004PF00004
LOC_Os02g10640	LOC_Os02g10640	PF00004	PF00004	PF00004	PF00004		PF00004PF00004
LOC_Os02g10640	LOC_Os02g10640	PF00004	PF07728	PF00004	PF07728		PF00004PF07728
LOC_Os02g10640	LOC_Os03g53720	PF00004	PF00069	PF00004	PF00069		PF00004PF00069
LOC_Os02g10640	LOC_Os06g07630	PF00004	PF00004	PF00004	PF00004		PF00004PF00004
LOC_Os02g10640	LOC_Os06g07630	PF00004	PF07728	PF00004	PF07728		PF00004PF07728
LOC_Os02g10640	LOC_Os02g21970	PF07728	PF00004	PF00004	PF07728		PF00004PF07728
LOC_Os02g10640	LOC_Os02g21970	PF07728	PF07728	PF07728	PF07728		PF07728PF07728
LOC_Os02g10640	LOC_Os02g11050	PF07728	PF00004	PF00004	PF07728		PF00004PF07728
LOC_Os02g10640	LOC_Os02g10640	PF07728	PF00004	PF00004	PF07728		PF00004PF07728
LOC_Os02g10640	LOC_Os02g10640	PF07728	PF07728	PF07728	PF07728		PF07728PF07728
LOC_Os02g10640	LOC_Os03g53720	PF07728	PF00069	PF00069	PF07728		PF00069PF07728
LOC_Os02g10640	LOC_Os06g07630	PF07728	PF00004	PF00004	PF07728		PF00004PF07728
LOC_Os02g10640	LOC_Os06g07630	PF07728	PF07728	PF07728	PF07728		PF07728PF07728
LOC_Os02g11050	LOC_Os02g11050	PF00004	PF00004	PF00004	PF00004		PF00004PF00004
LOC_Os02g12800	LOC_Os05g22260	PF00647	PF02184	PF00647	PF02184		PF00647PF02184
LOC_Os02g12800	LOC_Os05g22260	PF00647	PF07719	PF00647	PF07719		PF00647PF07719
LOC_Os02g12800	LOC_Os03g29260	PF00647	PF00736	PF00647	PF00736		PF00647PF00736
LOC_Os02g12800	LOC_Os05g22260	PF02798	PF02184	PF02184	PF02798		PF02184PF02798
LOC_Os02g12800	LOC_Os05g22260	PF02798	PF07719	PF02798	PF07719		PF02798PF07719
LOC_Os02g12800	LOC_Os03g29260	PF02798	PF00736	PF00736	PF02798		PF00736PF02798
LOC_Os02g12800	LOC_Os05g22260	PF00043	PF02184	PF00043	PF02184		PF00043PF02184
LOC_Os02g12800	LOC_Os05g22260	PF00043	PF07719	PF00043	PF07719		PF00043PF07719
LOC_Os02g12800	LOC_Os03g29260	PF00043	PF00736	PF00043	PF00736		PF00043PF00736
LOC_Os02g12850	LOC_Os02g12850	PF00076	PF00076	PF00076	PF00076		PF00076PF00076
LOC_Os02g13640	LOC_Os03g16110	PF00560	PF00149	PF00149	PF00560		PF00149PF00560
LOC_Os02g13990	LOC_Os02g39050	PF00560	PF06246	PF00560	PF06246		PF00560PF06246
LOC_Os02g14000	LOC_Os08g28190	PF04062	PF00022	PF00022	PF04062		PF00022PF04062
LOC_Os02g14059	LOC_Os02g14059	PF00673	PF00673	PF00673	PF00673		PF00673PF00673
LOC_Os02g14059	LOC_Os02g14059	PF00673	PF00281	PF00281	PF00673		PF00281PF00673
LOC_Os02g14059	LOC_Os02g14059	PF00281	PF00673	PF00281	PF00673		PF00281PF00673
LOC_Os02g14059	LOC_Os02g14059	PF00281	PF00281	PF00281	PF00281		PF00281PF00281
LOC_Os02g14110	LOC_Os02g14110	PF00155	PF00155	PF00155	PF00155		PF00155PF00155
LOC_Os02g14780	LOC_Os03g22890	PF01805	PF08153	PF01805	PF08153		PF01805PF08153
LOC_Os02g14780	LOC_Os03g22890	PF01805	PF01926	PF01805	PF01926		PF01805PF01926
LOC_Os02g14780	LOC_Os03g14260	PF01805	PF01369	PF01369	PF01805		PF01369PF01805
LOC_Os02g14780	LOC_Os03g54780	PF01805	PF00069	PF00069	PF01805		PF00069PF01805
LOC_Os02g14780	LOC_Os03g54780	PF01805	PF07714	PF01805	PF07714		PF01805PF07714
LOC_Os02g14780	LOC_Os04g37950	PF01805	PF00443	PF00443	PF01805		PF00443PF01805
LOC_Os02g14780	LOC_Os05g32330	PF01805	PF03372	PF01805	PF03372		PF01805PF03372
LOC_Os02g14780	LOC_Os03g22890	PF00240	PF08153	PF00240	PF08153		PF00240PF08153
LOC_Os02g14780	LOC_Os03g22890	PF00240	PF01926	PF00240	PF01926		PF00240PF01926
LOC_Os02g14780	LOC_Os03g14260	PF00240	PF01369	PF00240	PF01369		PF00240PF01369
LOC_Os02g14780	LOC_Os03g54780	PF00240	PF00069	PF00069	PF00240		PF00069PF00240
LOC_Os02g14780	LOC_Os03g54780	PF00240	PF07714	PF00240	PF07714		PF00240PF07714
LOC_Os02g14780	LOC_Os04g37950	PF00240	PF00443	PF00240	PF00443		PF00240PF00443
LOC_Os02g14780	LOC_Os05g32330	PF00240	PF03372	PF00240	PF03372		PF00240PF03372
LOC_Os02g14790	LOC_Os02g14790	PF00400	PF00400	PF00400	PF00400		PF00400PF00400
LOC_Os02g14790	LOC_Os10g31950	PF00400	PF00108	PF00108	PF00400		PF00108PF00400
LOC_Os02g14790	LOC_Os10g31950	PF00400	PF02803	PF00400	PF02803		PF00400PF02803
LOC_Os02g15220	LOC_Os04g51380	PF00439	PF04140	PF00439	PF04140		PF00439PF04140
LOC_Os02g15220	LOC_Os05g41900	PF00439	PF01253	PF00439	PF01253		PF00439PF01253
LOC_Os02g16550	LOC_Os07g29360	PF00149	PF07719	PF00149	PF07719		PF00149PF07719
LOC_Os02g16550	LOC_Os07g29360	PF00149	PF00515	PF00149	PF00515		PF00149PF00515
LOC_Os02g16630	LOC_Os05g41060	PF00697	PF00025	PF00025	PF00697		PF00025PF00697
LOC_Os02g16630	LOC_Os05g41060	PF00697	PF00071	PF00071	PF00697		PF00071PF00697
LOC_Os02g17620	LOC_Os02g17620	PF00857	PF00857	PF00857	PF00857		PF00857PF00857
LOC_Os02g17700	LOC_Os02g17700	PF07992	PF07992	PF07992	PF07992		PF07992PF07992
LOC_Os02g17900	LOC_Os05g43560	PF00722	PF07942	PF00722	PF07942		PF00722PF07942
LOC_Os02g17900	LOC_Os05g43560	PF06955	PF07942	PF06955	PF07942		PF06955PF07942
LOC_Os02g18450	LOC_Os08g37310	PF00009	PF01205	PF00009	PF01205		PF00009PF01205
LOC_Os02g18450	LOC_Os02g18450	PF00009	PF00009	PF00009	PF00009		PF00009PF00009
LOC_Os02g18450	LOC_Os02g18450	PF00009	PF00679	PF00009	PF00679		PF00009PF00679
LOC_Os02g18450	LOC_Os02g18450	PF00009	PF03144	PF00009	PF03144		PF00009PF03144
LOC_Os02g18450	LOC_Os08g37310	PF00679	PF01205	PF00679	PF01205		PF00679PF01205
LOC_Os02g18450	LOC_Os02g18450	PF00679	PF00009	PF00009	PF00679		PF00009PF00679
LOC_Os02g18450	LOC_Os02g18450	PF00679	PF00679	PF00679	PF00679		PF00679PF00679
LOC_Os02g18450	LOC_Os02g18450	PF00679	PF03144	PF00679	PF03144		PF00679PF03144
LOC_Os02g18450	LOC_Os08g37310	PF03144	PF01205	PF01205	PF03144		PF01205PF03144
LOC_Os02g18450	LOC_Os02g18450	PF03144	PF00009	PF00009	PF03144		PF00009PF03144
LOC_Os02g18450	LOC_Os02g18450	PF03144	PF00679	PF00679	PF03144		PF00679PF03144
LOC_Os02g18450	LOC_Os02g18450	PF03144	PF03144	PF03144	PF03144		PF03144PF03144
LOC_Os02g20850	LOC_Os02g58730	PF00071	PF00071	PF00071	PF00071		PF00071PF00071
LOC_Os02g21970	LOC_Os02g21970	PF00004	PF00004	PF00004	PF00004		PF00004PF00004
LOC_Os02g21970	LOC_Os02g21970	PF00004	PF07728	PF00004	PF07728		PF00004PF07728
LOC_Os02g21970	LOC_Os06g07630	PF00004	PF00004	PF00004	PF00004		PF00004PF00004
LOC_Os02g21970	LOC_Os06g07630	PF00004	PF07728	PF00004	PF07728		PF00004PF07728
LOC_Os02g21970	LOC_Os03g55110	PF00004	PF00023	PF00004	PF00023		PF00004PF00023
LOC_Os02g21970	LOC_Os02g21970	PF07728	PF00004	PF00004	PF07728		PF00004PF07728
LOC_Os02g21970	LOC_Os02g21970	PF07728	PF07728	PF07728	PF07728		PF07728PF07728
LOC_Os02g21970	LOC_Os06g07630	PF07728	PF00004	PF00004	PF07728		PF00004PF07728
LOC_Os02g21970	LOC_Os06g07630	PF07728	PF07728	PF07728	PF07728		PF07728PF07728
LOC_Os02g21970	LOC_Os03g55110	PF07728	PF00023	PF00023	PF07728		PF00023PF07728
LOC_Os02g24354	LOC_Os02g24354	PF02784	PF02784	PF02784	PF02784		PF02784PF02784
LOC_Os02g24354	LOC_Os02g24354	PF02784	PF00278	PF00278	PF02784		PF00278PF02784
LOC_Os02g24354	LOC_Os02g24354	PF00278	PF02784	PF00278	PF02784		PF00278PF02784
LOC_Os02g24354	LOC_Os02g24354	PF00278	PF00278	PF00278	PF00278		PF00278PF00278
LOC_Os02g27760	LOC_Os09g30418	PF00410	PF00183	PF00183	PF00410		PF00183PF00410
LOC_Os02g27760	LOC_Os09g30418	PF00410	PF02518	PF00410	PF02518		PF00410PF02518
LOC_Os02g28810	LOC_Os03g05300	PF01201	PF01111	PF01111	PF01201		PF01111PF01201
LOC_Os02g28810	LOC_Os02g48650	PF01201	PF00583	PF00583	PF01201		PF00583PF01201
LOC_Os02g28810	LOC_Os02g28810	PF01201	PF01201	PF01201	PF01201		PF01201PF01201
LOC_Os02g29464	LOC_Os04g54340	PF02463	PF04152	PF02463	PF04152		PF02463PF04152
LOC_Os02g29464	LOC_Os04g54340	PF02463	PF00149	PF00149	PF02463		PF00149PF02463
LOC_Os02g29464	LOC_Os08g06600	PF02463	PF03800	PF02463	PF03800		PF02463PF03800
LOC_Os02g29464	LOC_Os02g29464	PF02463	PF02463	PF02463	PF02463		PF02463PF02463
LOC_Os02g29464	LOC_Os02g29464	PF02463	PF04423	PF02463	PF04423		PF02463PF04423
LOC_Os02g29464	LOC_Os04g54340	PF04423	PF04152	PF04152	PF04423		PF04152PF04423
LOC_Os02g29464	LOC_Os04g54340	PF04423	PF00149	PF00149	PF04423		PF00149PF04423
LOC_Os02g29464	LOC_Os08g06600	PF04423	PF03800	PF03800	PF04423		PF03800PF04423
LOC_Os02g29464	LOC_Os02g29464	PF04423	PF02463	PF02463	PF04423		PF02463PF04423
LOC_Os02g29464	LOC_Os02g29464	PF04423	PF04423	PF04423	PF04423		PF04423PF04423
LOC_Os02g30624	LOC_Os08g05850	PF01423	PF01423	PF01423	PF01423		PF01423PF01423
LOC_Os02g30624	LOC_Os05g32310	PF01423	PF01423	PF01423	PF01423		PF01423PF01423
LOC_Os02g30624	LOC_Os04g36810	PF01423	PF01423	PF01423	PF01423		PF01423PF01423
LOC_Os02g30624	LOC_Os02g40450	PF01423	PF00270	PF00270	PF01423		PF00270PF01423
LOC_Os02g30624	LOC_Os02g40450	PF01423	PF00271	PF00271	PF01423		PF00271PF01423
LOC_Os02g30624	LOC_Os02g40450	PF01423	PF02889	PF01423	PF02889		PF01423PF02889
LOC_Os02g30624	LOC_Os02g30624	PF01423	PF01423	PF01423	PF01423		PF01423PF01423
LOC_Os02g30624	LOC_Os05g24970	PF01423	PF01423	PF01423	PF01423		PF01423PF01423
LOC_Os02g30624	LOC_Os08g08040	PF01423	PF01423	PF01423	PF01423		PF01423PF01423
LOC_Os02g30630	LOC_Os02g30630	PF02776	PF02776	PF02776	PF02776		PF02776PF02776
LOC_Os02g30630	LOC_Os02g30630	PF02776	PF00205	PF00205	PF02776		PF00205PF02776
LOC_Os02g30630	LOC_Os02g30630	PF02776	PF02775	PF02775	PF02776		PF02775PF02776
LOC_Os02g30630	LOC_Os05g32370	PF02776	PF04408	PF02776	PF04408		PF02776PF04408
LOC_Os02g30630	LOC_Os05g32370	PF02776	PF07717	PF02776	PF07717		PF02776PF07717
LOC_Os02g30630	LOC_Os05g32370	PF02776	PF00271	PF00271	PF02776		PF00271PF02776
LOC_Os02g30630	LOC_Os08g21840	PF02776	PF01305	PF01305	PF02776		PF01305PF02776
LOC_Os02g30630	LOC_Os03g05806	PF02776	PF01479	PF01479	PF02776		PF01479PF02776
LOC_Os02g30630	LOC_Os03g05806	PF02776	PF00849	PF00849	PF02776		PF00849PF02776
LOC_Os02g30630	LOC_Os02g39570	PF02776	PF01842	PF01842	PF02776		PF01842PF02776
LOC_Os02g30630	LOC_Os02g30630	PF00205	PF02776	PF00205	PF02776		PF00205PF02776
LOC_Os02g30630	LOC_Os02g30630	PF00205	PF00205	PF00205	PF00205		PF00205PF00205
LOC_Os02g30630	LOC_Os02g30630	PF00205	PF02775	PF00205	PF02775		PF00205PF02775
LOC_Os02g30630	LOC_Os05g32370	PF00205	PF04408	PF00205	PF04408		PF00205PF04408
LOC_Os02g30630	LOC_Os05g32370	PF00205	PF07717	PF00205	PF07717		PF00205PF07717
LOC_Os02g30630	LOC_Os05g32370	PF00205	PF00271	PF00205	PF00271		PF00205PF00271
LOC_Os02g30630	LOC_Os08g21840	PF00205	PF01305	PF00205	PF01305		PF00205PF01305
LOC_Os02g30630	LOC_Os03g05806	PF00205	PF01479	PF00205	PF01479		PF00205PF01479
LOC_Os02g30630	LOC_Os03g05806	PF00205	PF00849	PF00205	PF00849		PF00205PF00849
LOC_Os02g30630	LOC_Os02g39570	PF00205	PF01842	PF00205	PF01842		PF00205PF01842
LOC_Os02g30630	LOC_Os02g30630	PF02775	PF02776	PF02775	PF02776		PF02775PF02776
LOC_Os02g30630	LOC_Os02g30630	PF02775	PF00205	PF00205	PF02775		PF00205PF02775
LOC_Os02g30630	LOC_Os02g30630	PF02775	PF02775	PF02775	PF02775		PF02775PF02775
LOC_Os02g30630	LOC_Os05g32370	PF02775	PF04408	PF02775	PF04408		PF02775PF04408
LOC_Os02g30630	LOC_Os05g32370	PF02775	PF07717	PF02775	PF07717		PF02775PF07717
LOC_Os02g30630	LOC_Os05g32370	PF02775	PF00271	PF00271	PF02775		PF00271PF02775
LOC_Os02g30630	LOC_Os08g21840	PF02775	PF01305	PF01305	PF02775		PF01305PF02775
LOC_Os02g30630	LOC_Os03g05806	PF02775	PF01479	PF01479	PF02775		PF01479PF02775
LOC_Os02g30630	LOC_Os03g05806	PF02775	PF00849	PF00849	PF02775		PF00849PF02775
LOC_Os02g30630	LOC_Os02g39570	PF02775	PF01842	PF01842	PF02775		PF01842PF02775
LOC_Os02g30800	LOC_Os05g06840	PF03104	PF04042	PF03104	PF04042		PF03104PF04042
LOC_Os02g30800	LOC_Os02g30800	PF03104	PF03104	PF03104	PF03104		PF03104PF03104
LOC_Os02g30800	LOC_Os02g30800	PF03104	PF00136	PF00136	PF03104		PF00136PF03104
LOC_Os02g30800	LOC_Os07g22400	PF03104	PF04104	PF03104	PF04104		PF03104PF04104
LOC_Os02g30800	LOC_Os05g06840	PF00136	PF04042	PF00136	PF04042		PF00136PF04042
LOC_Os02g30800	LOC_Os02g30800	PF00136	PF03104	PF00136	PF03104		PF00136PF03104
LOC_Os02g30800	LOC_Os02g30800	PF00136	PF00136	PF00136	PF00136		PF00136PF00136
LOC_Os02g30800	LOC_Os07g22400	PF00136	PF04104	PF00136	PF04104		PF00136PF04104
LOC_Os02g30840	LOC_Os09g36440	PF00849	PF00382	PF00382	PF00849		PF00382PF00849
LOC_Os02g32460	LOC_Os02g32460	PF00899	PF00899	PF00899	PF00899		PF00899PF00899
LOC_Os02g32460	LOC_Os07g33850	PF00899	PF00071	PF00071	PF00899		PF00071PF00899
LOC_Os02g32490	LOC_Os10g02630	PF00501	PF00076	PF00076	PF00501		PF00076PF00501
LOC_Os02g32660	LOC_Os09g36440	PF02922	PF00382	PF00382	PF02922		PF00382PF02922
LOC_Os02g32660	LOC_Os09g36440	PF00128	PF00382	PF00128	PF00382		PF00128PF00382
LOC_Os02g33450	LOC_Os05g06350	PF00578	PF00514	PF00514	PF00578		PF00514PF00578
LOC_Os02g33450	LOC_Os05g06350	PF00578	PF01749	PF00578	PF01749		PF00578PF01749
LOC_Os02g33450	LOC_Os05g06350	PF00578	PF02985	PF00578	PF02985		PF00578PF02985
LOC_Os02g33610	LOC_Os09g19954	PF00753	PF00252	PF00252	PF00753		PF00252PF00753
LOC_Os02g33610	LOC_Os09g19954	PF07521	PF00252	PF00252	PF07521		PF00252PF07521
LOC_Os02g34080	LOC_Os03g48140	PF00063	PF00063	PF00063	PF00063		PF00063PF00063
LOC_Os02g34080	LOC_Os03g48140	PF00063	PF01843	PF00063	PF01843		PF00063PF01843
LOC_Os02g34080	LOC_Os03g48140	PF00063	PF00612	PF00063	PF00612		PF00063PF00612
LOC_Os02g34080	LOC_Os03g48140	PF00063	PF02736	PF00063	PF02736		PF00063PF02736
LOC_Os02g34080	LOC_Os03g48140	PF01843	PF00063	PF00063	PF01843		PF00063PF01843
LOC_Os02g34080	LOC_Os03g48140	PF01843	PF01843	PF01843	PF01843		PF01843PF01843
LOC_Os02g34080	LOC_Os03g48140	PF01843	PF00612	PF00612	PF01843		PF00612PF01843
LOC_Os02g34080	LOC_Os03g48140	PF01843	PF02736	PF01843	PF02736		PF01843PF02736
LOC_Os02g34080	LOC_Os03g48140	PF00612	PF00063	PF00063	PF00612		PF00063PF00612
LOC_Os02g34080	LOC_Os03g48140	PF00612	PF01843	PF00612	PF01843		PF00612PF01843
LOC_Os02g34080	LOC_Os03g48140	PF00612	PF00612	PF00612	PF00612		PF00612PF00612
LOC_Os02g34080	LOC_Os03g48140	PF00612	PF02736	PF00612	PF02736		PF00612PF02736
LOC_Os02g34080	LOC_Os03g48140	PF02736	PF00063	PF00063	PF02736		PF00063PF02736
LOC_Os02g34080	LOC_Os03g48140	PF02736	PF01843	PF01843	PF02736		PF01843PF02736
LOC_Os02g34080	LOC_Os03g48140	PF02736	PF00612	PF00612	PF02736		PF00612PF02736
LOC_Os02g34080	LOC_Os03g48140	PF02736	PF02736	PF02736	PF02736		PF02736PF02736
LOC_Os02g34460	LOC_Os07g03680	PF03501	PF00188	PF00188	PF03501		PF00188PF03501
LOC_Os02g34460	LOC_Os05g01450	PF03501	PF01398	PF01398	PF03501		PF01398PF03501
LOC_Os02g34460	LOC_Os05g46270	PF03501	PF00752	PF00752	PF03501		PF00752PF03501
LOC_Os02g34460	LOC_Os05g46270	PF03501	PF00867	PF00867	PF03501		PF00867PF03501
LOC_Os02g34570	LOC_Os09g07820	PF01138	PF01138	PF01138	PF01138		PF01138PF01138
LOC_Os02g34570	LOC_Os09g07820	PF01138	PF03725	PF01138	PF03725		PF01138PF03725
LOC_Os02g34570	LOC_Os09g07820	PF03725	PF01138	PF01138	PF03725		PF01138PF03725
LOC_Os02g34570	LOC_Os09g07820	PF03725	PF03725	PF03725	PF03725		PF03725PF03725
LOC_Os02g34680	LOC_Os02g34680	PF00096	PF00096	PF00096	PF00096		PF00096PF00096
LOC_Os02g34750	LOC_Os03g61790	PF07934	PF01137	PF01137	PF07934		PF01137PF07934
LOC_Os02g34750	LOC_Os03g61790	PF07934	PF05189	PF05189	PF07934		PF05189PF07934
LOC_Os02g34750	LOC_Os03g61790	PF00069	PF01137	PF00069	PF01137		PF00069PF01137
LOC_Os02g34750	LOC_Os03g61790	PF00069	PF05189	PF00069	PF05189		PF00069PF05189
LOC_Os02g34750	LOC_Os03g61790	PF00560	PF01137	PF00560	PF01137		PF00560PF01137
LOC_Os02g34750	LOC_Os03g61790	PF00560	PF05189	PF00560	PF05189		PF00560PF05189
LOC_Os02g34750	LOC_Os03g61790	PF00730	PF01137	PF00730	PF01137		PF00730PF01137
LOC_Os02g34750	LOC_Os03g61790	PF00730	PF05189	PF00730	PF05189		PF00730PF05189
LOC_Os02g36340	LOC_Os05g06350	PF00926	PF00514	PF00514	PF00926		PF00514PF00926
LOC_Os02g36340	LOC_Os05g06350	PF00926	PF01749	PF00926	PF01749		PF00926PF01749
LOC_Os02g36340	LOC_Os05g06350	PF00926	PF02985	PF00926	PF02985		PF00926PF02985
LOC_Os02g36340	LOC_Os05g06350	PF00925	PF00514	PF00514	PF00925		PF00514PF00925
LOC_Os02g36340	LOC_Os05g06350	PF00925	PF01749	PF00925	PF01749		PF00925PF01749
LOC_Os02g36340	LOC_Os05g06350	PF00925	PF02985	PF00925	PF02985		PF00925PF02985
LOC_Os02g36380	LOC_Os02g36380	PF03441	PF03441	PF03441	PF03441		PF03441PF03441
LOC_Os02g36380	LOC_Os02g36380	PF03441	PF00875	PF00875	PF03441		PF00875PF03441
LOC_Os02g36380	LOC_Os02g36380	PF00875	PF03441	PF00875	PF03441		PF00875PF03441
LOC_Os02g36380	LOC_Os02g36380	PF00875	PF00875	PF00875	PF00875		PF00875PF00875
LOC_Os02g36870	LOC_Os02g36870	PF06127	PF06127	PF06127	PF06127		PF06127PF06127
LOC_Os02g37430	LOC_Os02g37430	PF01423	PF01423	PF01423	PF01423		PF01423PF01423
LOC_Os02g37920	LOC_Os02g37920	PF01119	PF01119	PF01119	PF01119		PF01119PF01119
LOC_Os02g37920	LOC_Os02g37920	PF01119	PF02518	PF01119	PF02518		PF01119PF02518
LOC_Os02g37920	LOC_Os07g30980	PF01119	PF00580	PF00580	PF01119		PF00580PF01119
LOC_Os02g37920	LOC_Os02g38210	PF01119	PF00009	PF00009	PF01119		PF00009PF01119
LOC_Os02g37920	LOC_Os02g38210	PF01119	PF03143	PF01119	PF03143		PF01119PF03143
LOC_Os02g37920	LOC_Os02g38210	PF01119	PF03144	PF01119	PF03144		PF01119PF03144
LOC_Os02g37920	LOC_Os05g19270	PF01119	PF00488	PF00488	PF01119		PF00488PF01119
LOC_Os02g37920	LOC_Os05g19270	PF01119	PF05192	PF01119	PF05192		PF01119PF05192
LOC_Os02g37920	LOC_Os05g19270	PF01119	PF05190	PF01119	PF05190		PF01119PF05190
LOC_Os02g37920	LOC_Os05g19270	PF01119	PF05188	PF01119	PF05188		PF01119PF05188
LOC_Os02g37920	LOC_Os05g19270	PF01119	PF01624	PF01119	PF01624		PF01119PF01624
LOC_Os02g37920	LOC_Os02g37920	PF02518	PF01119	PF01119	PF02518		PF01119PF02518
LOC_Os02g37920	LOC_Os02g37920	PF02518	PF02518	PF02518	PF02518		PF02518PF02518
LOC_Os02g37920	LOC_Os07g30980	PF02518	PF00580	PF00580	PF02518		PF00580PF02518
LOC_Os02g37920	LOC_Os02g38210	PF02518	PF00009	PF00009	PF02518		PF00009PF02518
LOC_Os02g37920	LOC_Os02g38210	PF02518	PF03143	PF02518	PF03143		PF02518PF03143
LOC_Os02g37920	LOC_Os02g38210	PF02518	PF03144	PF02518	PF03144		PF02518PF03144
LOC_Os02g37920	LOC_Os05g19270	PF02518	PF00488	PF00488	PF02518		PF00488PF02518
LOC_Os02g37920	LOC_Os05g19270	PF02518	PF05192	PF02518	PF05192		PF02518PF05192
LOC_Os02g37920	LOC_Os05g19270	PF02518	PF05190	PF02518	PF05190		PF02518PF05190
LOC_Os02g37920	LOC_Os05g19270	PF02518	PF05188	PF02518	PF05188		PF02518PF05188
LOC_Os02g37920	LOC_Os05g19270	PF02518	PF01624	PF01624	PF02518		PF01624PF02518
LOC_Os02g38210	LOC_Os10g32550	PF00009	PF00118	PF00009	PF00118		PF00009PF00118
LOC_Os02g38210	LOC_Os06g13660	PF00009	PF01411	PF00009	PF01411		PF00009PF01411
LOC_Os02g38210	LOC_Os06g13660	PF00009	PF07973	PF00009	PF07973		PF00009PF07973
LOC_Os02g38210	LOC_Os06g13660	PF00009	PF02272	PF00009	PF02272		PF00009PF02272
LOC_Os02g38210	LOC_Os05g26914	PF00009	PF01556	PF00009	PF01556		PF00009PF01556
LOC_Os02g38210	LOC_Os05g26914	PF00009	PF00226	PF00009	PF00226		PF00009PF00226
LOC_Os02g38210	LOC_Os05g26914	PF00009	PF00684	PF00009	PF00684		PF00009PF00684
LOC_Os02g38210	LOC_Os05g33840	PF00009	PF02779	PF00009	PF02779		PF00009PF02779
LOC_Os02g38210	LOC_Os05g33840	PF00009	PF02780	PF00009	PF02780		PF00009PF02780
LOC_Os02g38210	LOC_Os05g49220	PF00009	PF01926	PF00009	PF01926		PF00009PF01926
LOC_Os02g38210	LOC_Os05g49220	PF00009	PF07650	PF00009	PF07650		PF00009PF07650
LOC_Os02g38210	LOC_Os02g53770	PF00009	PF00133	PF00009	PF00133		PF00009PF00133
LOC_Os02g38210	LOC_Os02g53770	PF00009	PF06827	PF00009	PF06827		PF00009PF06827
LOC_Os02g38210	LOC_Os05g48750	PF00009	PF02348	PF00009	PF02348		PF00009PF02348
LOC_Os02g38210	LOC_Os04g54500	PF00009	PF00476	PF00009	PF00476		PF00009PF00476
LOC_Os02g38210	LOC_Os08g23430	PF00009	PF00686	PF00009	PF00686		PF00009PF00686
LOC_Os02g38210	LOC_Os09g07820	PF00009	PF01138	PF00009	PF01138		PF00009PF01138
LOC_Os02g38210	LOC_Os09g07820	PF00009	PF03725	PF00009	PF03725		PF00009PF03725
LOC_Os02g38210	LOC_Os02g38210	PF00009	PF00009	PF00009	PF00009		PF00009PF00009
LOC_Os02g38210	LOC_Os02g38210	PF00009	PF03143	PF00009	PF03143		PF00009PF03143
LOC_Os02g38210	LOC_Os02g38210	PF00009	PF03144	PF00009	PF03144		PF00009PF03144
LOC_Os02g38210	LOC_Os03g48850	PF00009	PF00133	PF00009	PF00133		PF00009PF00133
LOC_Os02g38210	LOC_Os07g47290	PF00009	PF01261	PF00009	PF01261		PF00009PF01261
LOC_Os02g38210	LOC_Os03g55280	PF00009	PF02774	PF00009	PF02774		PF00009PF02774
LOC_Os02g38210	LOC_Os03g55280	PF00009	PF01118	PF00009	PF01118		PF00009PF01118
LOC_Os02g38210	LOC_Os04g33190	PF00009	PF00501	PF00009	PF00501		PF00009PF00501
LOC_Os02g38210	LOC_Os10g32550	PF03143	PF00118	PF00118	PF03143		PF00118PF03143
LOC_Os02g38210	LOC_Os06g13660	PF03143	PF01411	PF01411	PF03143		PF01411PF03143
LOC_Os02g38210	LOC_Os06g13660	PF03143	PF07973	PF03143	PF07973		PF03143PF07973
LOC_Os02g38210	LOC_Os06g13660	PF03143	PF02272	PF02272	PF03143		PF02272PF03143
LOC_Os02g38210	LOC_Os05g26914	PF03143	PF01556	PF01556	PF03143		PF01556PF03143
LOC_Os02g38210	LOC_Os05g26914	PF03143	PF00226	PF00226	PF03143		PF00226PF03143
LOC_Os02g38210	LOC_Os05g26914	PF03143	PF00684	PF00684	PF03143		PF00684PF03143
LOC_Os02g38210	LOC_Os05g33840	PF03143	PF02779	PF02779	PF03143		PF02779PF03143
LOC_Os02g38210	LOC_Os05g33840	PF03143	PF02780	PF02780	PF03143		PF02780PF03143
LOC_Os02g38210	LOC_Os05g49220	PF03143	PF01926	PF01926	PF03143		PF01926PF03143
LOC_Os02g38210	LOC_Os05g49220	PF03143	PF07650	PF03143	PF07650		PF03143PF07650
LOC_Os02g38210	LOC_Os02g53770	PF03143	PF00133	PF00133	PF03143		PF00133PF03143
LOC_Os02g38210	LOC_Os02g53770	PF03143	PF06827	PF03143	PF06827		PF03143PF06827
LOC_Os02g38210	LOC_Os05g48750	PF03143	PF02348	PF02348	PF03143		PF02348PF03143
LOC_Os02g38210	LOC_Os04g54500	PF03143	PF00476	PF00476	PF03143		PF00476PF03143
LOC_Os02g38210	LOC_Os08g23430	PF03143	PF00686	PF00686	PF03143		PF00686PF03143
LOC_Os02g38210	LOC_Os09g07820	PF03143	PF01138	PF01138	PF03143		PF01138PF03143
LOC_Os02g38210	LOC_Os09g07820	PF03143	PF03725	PF03143	PF03725		PF03143PF03725
LOC_Os02g38210	LOC_Os02g38210	PF03143	PF00009	PF00009	PF03143		PF00009PF03143
LOC_Os02g38210	LOC_Os02g38210	PF03143	PF03143	PF03143	PF03143		PF03143PF03143
LOC_Os02g38210	LOC_Os02g38210	PF03143	PF03144	PF03143	PF03144		PF03143PF03144
LOC_Os02g38210	LOC_Os03g48850	PF03143	PF00133	PF00133	PF03143		PF00133PF03143
LOC_Os02g38210	LOC_Os07g47290	PF03143	PF01261	PF01261	PF03143		PF01261PF03143
LOC_Os02g38210	LOC_Os03g55280	PF03143	PF02774	PF02774	PF03143		PF02774PF03143
LOC_Os02g38210	LOC_Os03g55280	PF03143	PF01118	PF01118	PF03143		PF01118PF03143
LOC_Os02g38210	LOC_Os04g33190	PF03143	PF00501	PF00501	PF03143		PF00501PF03143
LOC_Os02g38210	LOC_Os10g32550	PF03144	PF00118	PF00118	PF03144		PF00118PF03144
LOC_Os02g38210	LOC_Os06g13660	PF03144	PF01411	PF01411	PF03144		PF01411PF03144
LOC_Os02g38210	LOC_Os06g13660	PF03144	PF07973	PF03144	PF07973		PF03144PF07973
LOC_Os02g38210	LOC_Os06g13660	PF03144	PF02272	PF02272	PF03144		PF02272PF03144
LOC_Os02g38210	LOC_Os05g26914	PF03144	PF01556	PF01556	PF03144		PF01556PF03144
LOC_Os02g38210	LOC_Os05g26914	PF03144	PF00226	PF00226	PF03144		PF00226PF03144
LOC_Os02g38210	LOC_Os05g26914	PF03144	PF00684	PF00684	PF03144		PF00684PF03144
LOC_Os02g38210	LOC_Os05g33840	PF03144	PF02779	PF02779	PF03144		PF02779PF03144
LOC_Os02g38210	LOC_Os05g33840	PF03144	PF02780	PF02780	PF03144		PF02780PF03144
LOC_Os02g38210	LOC_Os05g49220	PF03144	PF01926	PF01926	PF03144		PF01926PF03144
LOC_Os02g38210	LOC_Os05g49220	PF03144	PF07650	PF03144	PF07650		PF03144PF07650
LOC_Os02g38210	LOC_Os02g53770	PF03144	PF00133	PF00133	PF03144		PF00133PF03144
LOC_Os02g38210	LOC_Os02g53770	PF03144	PF06827	PF03144	PF06827		PF03144PF06827
LOC_Os02g38210	LOC_Os05g48750	PF03144	PF02348	PF02348	PF03144		PF02348PF03144
LOC_Os02g38210	LOC_Os04g54500	PF03144	PF00476	PF00476	PF03144		PF00476PF03144
LOC_Os02g38210	LOC_Os08g23430	PF03144	PF00686	PF00686	PF03144		PF00686PF03144
LOC_Os02g38210	LOC_Os09g07820	PF03144	PF01138	PF01138	PF03144		PF01138PF03144
LOC_Os02g38210	LOC_Os09g07820	PF03144	PF03725	PF03144	PF03725		PF03144PF03725
LOC_Os02g38210	LOC_Os02g38210	PF03144	PF00009	PF00009	PF03144		PF00009PF03144
LOC_Os02g38210	LOC_Os02g38210	PF03144	PF03143	PF03143	PF03144		PF03143PF03144
LOC_Os02g38210	LOC_Os02g38210	PF03144	PF03144	PF03144	PF03144		PF03144PF03144
LOC_Os02g38210	LOC_Os03g48850	PF03144	PF00133	PF00133	PF03144		PF00133PF03144
LOC_Os02g38210	LOC_Os07g47290	PF03144	PF01261	PF01261	PF03144		PF01261PF03144
LOC_Os02g38210	LOC_Os03g55280	PF03144	PF02774	PF02774	PF03144		PF02774PF03144
LOC_Os02g38210	LOC_Os03g55280	PF03144	PF01118	PF01118	PF03144		PF01118PF03144
LOC_Os02g38210	LOC_Os04g33190	PF03144	PF00501	PF00501	PF03144		PF00501PF03144
LOC_Os02g38300	LOC_Os02g38300	PF03357	PF03357	PF03357	PF03357		PF03357PF03357
LOC_Os02g38340	LOC_Os08g34970	PF00022	PF04136	PF00022	PF04136		PF00022PF04136
LOC_Os02g38340	LOC_Os10g17660	PF00022	PF00235	PF00022	PF00235		PF00022PF00235
LOC_Os02g38340	LOC_Os08g28190	PF00022	PF00022	PF00022	PF00022		PF00022PF00022
LOC_Os02g38340	LOC_Os02g57220	PF00022	PF00400	PF00022	PF00400		PF00022PF00400
LOC_Os02g38340	LOC_Os08g17820	PF00022	PF02181	PF00022	PF02181		PF00022PF02181
LOC_Os02g38340	LOC_Os09g36440	PF00022	PF00382	PF00022	PF00382		PF00022PF00382
LOC_Os02g38920	LOC_Os05g06350	PF02800	PF00514	PF00514	PF02800		PF00514PF02800
LOC_Os02g38920	LOC_Os05g06350	PF02800	PF01749	PF01749	PF02800		PF01749PF02800
LOC_Os02g38920	LOC_Os05g06350	PF02800	PF02985	PF02800	PF02985		PF02800PF02985
LOC_Os02g38920	LOC_Os02g38920	PF02800	PF02800	PF02800	PF02800		PF02800PF02800
LOC_Os02g38920	LOC_Os02g38920	PF02800	PF00044	PF00044	PF02800		PF00044PF02800
LOC_Os02g38920	LOC_Os05g06350	PF00044	PF00514	PF00044	PF00514		PF00044PF00514
LOC_Os02g38920	LOC_Os05g06350	PF00044	PF01749	PF00044	PF01749		PF00044PF01749
LOC_Os02g38920	LOC_Os05g06350	PF00044	PF02985	PF00044	PF02985		PF00044PF02985
LOC_Os02g38920	LOC_Os02g38920	PF00044	PF02800	PF00044	PF02800		PF00044PF02800
LOC_Os02g38920	LOC_Os02g38920	PF00044	PF00044	PF00044	PF00044		PF00044PF00044
LOC_Os02g39050	LOC_Os07g44970	PF06246	PF07719	PF06246	PF07719		PF06246PF07719
LOC_Os02g39570	LOC_Os06g43570	PF01842	PF00227	PF00227	PF01842		PF00227PF01842
LOC_Os02g39890	LOC_Os05g06350	PF00076	PF00514	PF00076	PF00514		PF00076PF00514
LOC_Os02g39890	LOC_Os05g06350	PF00076	PF01749	PF00076	PF01749		PF00076PF01749
LOC_Os02g39890	LOC_Os05g06350	PF00076	PF02985	PF00076	PF02985		PF00076PF02985
LOC_Os02g39890	LOC_Os02g39890	PF00076	PF00076	PF00076	PF00076		PF00076PF00076
LOC_Os02g40000	LOC_Os03g28400	PF04628	PF04051	PF04051	PF04628		PF04051PF04628
LOC_Os02g40880	LOC_Os05g48030	PF01929	PF04729	PF01929	PF04729		PF01929PF04729
LOC_Os02g41590	LOC_Os02g41590	PF00294	PF00294	PF00294	PF00294		PF00294PF00294
LOC_Os02g42040	LOC_Os02g42040	PF02854	PF02854	PF02854	PF02854		PF02854PF02854
LOC_Os02g42040	LOC_Os02g42040	PF02854	PF04050	PF02854	PF04050		PF02854PF04050
LOC_Os02g42040	LOC_Os04g31320	PF02854	PF02201	PF02201	PF02854		PF02201PF02854
LOC_Os02g42040	LOC_Os06g13030	PF02854	PF00412	PF00412	PF02854		PF00412PF02854
LOC_Os02g42040	LOC_Os02g42040	PF04050	PF02854	PF02854	PF04050		PF02854PF04050
LOC_Os02g42040	LOC_Os02g42040	PF04050	PF04050	PF04050	PF04050		PF04050PF04050
LOC_Os02g42040	LOC_Os04g31320	PF04050	PF02201	PF02201	PF04050		PF02201PF04050
LOC_Os02g42040	LOC_Os06g13030	PF04050	PF00412	PF00412	PF04050		PF00412PF04050
LOC_Os02g42230	LOC_Os02g42230	PF01336	PF01336	PF01336	PF01336		PF01336PF01336
LOC_Os02g42320	LOC_Os02g42320	PF00227	PF00227	PF00227	PF00227		PF00227PF00227
LOC_Os02g42320	LOC_Os05g09490	PF00227	PF00227	PF00227	PF00227		PF00227PF00227
LOC_Os02g42320	LOC_Os03g25050	PF00227	PF00166	PF00166	PF00227		PF00166PF00227
LOC_Os02g42320	LOC_Os03g12300	PF00227	PF02985	PF00227	PF02985		PF00227PF02985
LOC_Os02g42590	LOC_Os04g52400	PF00400	PF00106	PF00106	PF00400		PF00106PF00400
LOC_Os02g42820	LOC_Os09g36440	PF00412	PF00382	PF00382	PF00412		PF00382PF00412
LOC_Os02g42860	LOC_Os02g42860	PF00270	PF00270	PF00270	PF00270		PF00270PF00270
LOC_Os02g42860	LOC_Os02g42860	PF00270	PF00271	PF00270	PF00271		PF00270PF00271
LOC_Os02g42860	LOC_Os08g05850	PF00270	PF01423	PF00270	PF01423		PF00270PF01423
LOC_Os02g42860	LOC_Os02g55300	PF00270	PF04857	PF00270	PF04857		PF00270PF04857
LOC_Os02g42860	LOC_Os02g42860	PF00271	PF00270	PF00270	PF00271		PF00270PF00271
LOC_Os02g42860	LOC_Os02g42860	PF00271	PF00271	PF00271	PF00271		PF00271PF00271
LOC_Os02g42860	LOC_Os08g05850	PF00271	PF01423	PF00271	PF01423		PF00271PF01423
LOC_Os02g42860	LOC_Os02g55300	PF00271	PF04857	PF00271	PF04857		PF00271PF04857
LOC_Os02g43020	LOC_Os09g30412	PF00515	PF00183	PF00183	PF00515		PF00183PF00515
LOC_Os02g43020	LOC_Os09g30412	PF00515	PF02518	PF00515	PF02518		PF00515PF02518
LOC_Os02g43020	LOC_Os08g39140	PF00515	PF00183	PF00183	PF00515		PF00183PF00515
LOC_Os02g43020	LOC_Os08g39140	PF00515	PF02518	PF00515	PF02518		PF00515PF02518
LOC_Os02g43020	LOC_Os08g27070	PF00515	PF04969	PF00515	PF04969		PF00515PF04969
LOC_Os02g43020	LOC_Os09g30412	PF07719	PF00183	PF00183	PF07719		PF00183PF07719
LOC_Os02g43020	LOC_Os09g30412	PF07719	PF02518	PF02518	PF07719		PF02518PF07719
LOC_Os02g43020	LOC_Os08g39140	PF07719	PF00183	PF00183	PF07719		PF00183PF07719
LOC_Os02g43020	LOC_Os08g39140	PF07719	PF02518	PF02518	PF07719		PF02518PF07719
LOC_Os02g43020	LOC_Os08g27070	PF07719	PF04969	PF04969	PF07719		PF04969PF07719
LOC_Os02g43340	LOC_Os02g43340	PF00561	PF00561	PF00561	PF00561		PF00561PF00561
LOC_Os02g43600	LOC_Os03g15960	PF01245	PF00011	PF00011	PF01245		PF00011PF01245
LOC_Os02g43720	LOC_Os02g43720	PF00378	PF00378	PF00378	PF00378		PF00378PF00378
LOC_Os02g43920	LOC_Os04g14654	PF04049	PF00995	PF00995	PF04049		PF00995PF04049
LOC_Os02g43920	LOC_Os06g04290	PF04049	PF00338	PF00338	PF04049		PF00338PF04049
LOC_Os02g43920	LOC_Os03g13370	PF04049	PF00515	PF00515	PF04049		PF00515PF04049
LOC_Os02g43920	LOC_Os03g13370	PF04049	PF07719	PF04049	PF07719		PF04049PF07719
LOC_Os02g43920	LOC_Os03g13370	PF04049	PF07720	PF04049	PF07720		PF04049PF07720
LOC_Os02g43920	LOC_Os02g43920	PF04049	PF04049	PF04049	PF04049		PF04049PF04049
LOC_Os02g43920	LOC_Os02g43920	PF04049	PF07719	PF04049	PF07719		PF04049PF07719
LOC_Os02g43920	LOC_Os02g43920	PF04049	PF00515	PF00515	PF04049		PF00515PF04049
LOC_Os02g43920	LOC_Os06g41750	PF04049	PF00515	PF00515	PF04049		PF00515PF04049
LOC_Os02g43920	LOC_Os06g41750	PF04049	PF07719	PF04049	PF07719		PF04049PF07719
LOC_Os02g43920	LOC_Os04g40830	PF04049	PF00888	PF00888	PF04049		PF00888PF04049
LOC_Os02g43920	LOC_Os05g50360	PF04049	PF03256	PF03256	PF04049		PF03256PF04049
LOC_Os02g43920	LOC_Os03g19059	PF04049	PF00097	PF00097	PF04049		PF00097PF04049
LOC_Os02g43920	LOC_Os04g14654	PF07719	PF00995	PF00995	PF07719		PF00995PF07719
LOC_Os02g43920	LOC_Os06g04290	PF07719	PF00338	PF00338	PF07719		PF00338PF07719
LOC_Os02g43920	LOC_Os03g13370	PF07719	PF00515	PF00515	PF07719		PF00515PF07719
LOC_Os02g43920	LOC_Os03g13370	PF07719	PF07719	PF07719	PF07719		PF07719PF07719
LOC_Os02g43920	LOC_Os03g13370	PF07719	PF07720	PF07719	PF07720		PF07719PF07720
LOC_Os02g43920	LOC_Os02g43920	PF07719	PF04049	PF04049	PF07719		PF04049PF07719
LOC_Os02g43920	LOC_Os02g43920	PF07719	PF07719	PF07719	PF07719		PF07719PF07719
LOC_Os02g43920	LOC_Os02g43920	PF07719	PF00515	PF00515	PF07719		PF00515PF07719
LOC_Os02g43920	LOC_Os06g41750	PF07719	PF00515	PF00515	PF07719		PF00515PF07719
LOC_Os02g43920	LOC_Os06g41750	PF07719	PF07719	PF07719	PF07719		PF07719PF07719
LOC_Os02g43920	LOC_Os04g40830	PF07719	PF00888	PF00888	PF07719		PF00888PF07719
LOC_Os02g43920	LOC_Os05g50360	PF07719	PF03256	PF03256	PF07719		PF03256PF07719
LOC_Os02g43920	LOC_Os03g19059	PF07719	PF00097	PF00097	PF07719		PF00097PF07719
LOC_Os02g43920	LOC_Os04g14654	PF00515	PF00995	PF00515	PF00995		PF00515PF00995
LOC_Os02g43920	LOC_Os06g04290	PF00515	PF00338	PF00338	PF00515		PF00338PF00515
LOC_Os02g43920	LOC_Os03g13370	PF00515	PF00515	PF00515	PF00515		PF00515PF00515
LOC_Os02g43920	LOC_Os03g13370	PF00515	PF07719	PF00515	PF07719		PF00515PF07719
LOC_Os02g43920	LOC_Os03g13370	PF00515	PF07720	PF00515	PF07720		PF00515PF07720
LOC_Os02g43920	LOC_Os02g43920	PF00515	PF04049	PF00515	PF04049		PF00515PF04049
LOC_Os02g43920	LOC_Os02g43920	PF00515	PF07719	PF00515	PF07719		PF00515PF07719
LOC_Os02g43920	LOC_Os02g43920	PF00515	PF00515	PF00515	PF00515		PF00515PF00515
LOC_Os02g43920	LOC_Os06g41750	PF00515	PF00515	PF00515	PF00515		PF00515PF00515
LOC_Os02g43920	LOC_Os06g41750	PF00515	PF07719	PF00515	PF07719		PF00515PF07719
LOC_Os02g43920	LOC_Os04g40830	PF00515	PF00888	PF00515	PF00888		PF00515PF00888
LOC_Os02g43920	LOC_Os05g50360	PF00515	PF03256	PF00515	PF03256		PF00515PF03256
LOC_Os02g43920	LOC_Os03g19059	PF00515	PF00097	PF00097	PF00515		PF00097PF00515
LOC_Os02g44500	LOC_Os06g11320	PF00255	PF00160	PF00160	PF00255		PF00160PF00255
LOC_Os02g44500	LOC_Os06g11320	PF00255	PF07719	PF00255	PF07719		PF00255PF07719
LOC_Os02g44500	LOC_Os06g11320	PF00255	PF00515	PF00255	PF00515		PF00255PF00515
LOC_Os02g45120	LOC_Os03g28960	PF01096	PF00562	PF00562	PF01096		PF00562PF01096
LOC_Os02g45120	LOC_Os03g28960	PF01096	PF04563	PF01096	PF04563		PF01096PF04563
LOC_Os02g45120	LOC_Os03g28960	PF01096	PF04560	PF01096	PF04560		PF01096PF04560
LOC_Os02g45120	LOC_Os03g28960	PF01096	PF04565	PF01096	PF04565		PF01096PF04565
LOC_Os02g45120	LOC_Os03g28960	PF01096	PF04566	PF01096	PF04566		PF01096PF04566
LOC_Os02g45120	LOC_Os03g28960	PF01096	PF04561	PF01096	PF04561		PF01096PF04561
LOC_Os02g45120	LOC_Os03g28960	PF01096	PF04567	PF01096	PF04567		PF01096PF04567
LOC_Os02g45120	LOC_Os03g63590	PF01096	PF00753	PF00753	PF01096		PF00753PF01096
LOC_Os02g45120	LOC_Os03g63590	PF01096	PF07521	PF01096	PF07521		PF01096PF07521
LOC_Os02g45120	LOC_Os03g28960	PF02150	PF00562	PF00562	PF02150		PF00562PF02150
LOC_Os02g45120	LOC_Os03g28960	PF02150	PF04563	PF02150	PF04563		PF02150PF04563
LOC_Os02g45120	LOC_Os03g28960	PF02150	PF04560	PF02150	PF04560		PF02150PF04560
LOC_Os02g45120	LOC_Os03g28960	PF02150	PF04565	PF02150	PF04565		PF02150PF04565
LOC_Os02g45120	LOC_Os03g28960	PF02150	PF04566	PF02150	PF04566		PF02150PF04566
LOC_Os02g45120	LOC_Os03g28960	PF02150	PF04561	PF02150	PF04561		PF02150PF04561
LOC_Os02g45120	LOC_Os03g28960	PF02150	PF04567	PF02150	PF04567		PF02150PF04567
LOC_Os02g45120	LOC_Os03g63590	PF02150	PF00753	PF00753	PF02150		PF00753PF02150
LOC_Os02g45120	LOC_Os03g63590	PF02150	PF07521	PF02150	PF07521		PF02150PF07521
LOC_Os02g46350	LOC_Os03g22180	PF06728	PF00828	PF00828	PF06728		PF00828PF06728
LOC_Os02g47150	LOC_Os02g47150	PF00521	PF00521	PF00521	PF00521		PF00521PF00521
LOC_Os02g47150	LOC_Os02g47150	PF00521	PF00204	PF00204	PF00521		PF00204PF00521
LOC_Os02g47150	LOC_Os02g47150	PF00521	PF02518	PF00521	PF02518		PF00521PF02518
LOC_Os02g47150	LOC_Os02g47150	PF00204	PF00521	PF00204	PF00521		PF00204PF00521
LOC_Os02g47150	LOC_Os02g47150	PF00204	PF00204	PF00204	PF00204		PF00204PF00204
LOC_Os02g47150	LOC_Os02g47150	PF00204	PF02518	PF00204	PF02518		PF00204PF02518
LOC_Os02g47150	LOC_Os02g47150	PF02518	PF00521	PF00521	PF02518		PF00521PF02518
LOC_Os02g47150	LOC_Os02g47150	PF02518	PF00204	PF00204	PF02518		PF00204PF02518
LOC_Os02g47150	LOC_Os02g47150	PF02518	PF02518	PF02518	PF02518		PF02518PF02518
LOC_Os02g47350	LOC_Os02g47350	PF00106	PF00106	PF00106	PF00106		PF00106PF00106
LOC_Os02g47410	LOC_Os07g37650	PF00069	PF01412	PF00069	PF01412		PF00069PF01412
LOC_Os02g47410	LOC_Os09g33986	PF00069	PF00227	PF00069	PF00227		PF00069PF00227
LOC_Os02g47850	LOC_Os02g47850	PF00988	PF00988	PF00988	PF00988		PF00988PF00988
LOC_Os02g47850	LOC_Os02g47850	PF00988	PF00117	PF00117	PF00988		PF00117PF00988
LOC_Os02g47850	LOC_Os02g47850	PF00117	PF00988	PF00117	PF00988		PF00117PF00988
LOC_Os02g47850	LOC_Os02g47850	PF00117	PF00117	PF00117	PF00117		PF00117PF00117
LOC_Os02g47880	LOC_Os02g47880	PF07719	PF07719	PF07719	PF07719		PF07719PF07719
LOC_Os02g47880	LOC_Os02g47880	PF07719	PF00515	PF00515	PF07719		PF00515PF07719
LOC_Os02g47880	LOC_Os02g47880	PF00515	PF07719	PF00515	PF07719		PF00515PF07719
LOC_Os02g47880	LOC_Os02g47880	PF00515	PF00515	PF00515	PF00515		PF00515PF00515
LOC_Os02g48010	LOC_Os04g42330	PF02370	PF04130	PF02370	PF04130		PF02370PF04130
LOC_Os02g48010	LOC_Os05g41210	PF02370	PF00036	PF00036	PF02370		PF00036PF02370
LOC_Os02g48010	LOC_Os07g42660	PF02370	PF00036	PF00036	PF02370		PF00036PF02370
LOC_Os02g48010	LOC_Os05g06450	PF02370	PF00091	PF00091	PF02370		PF00091PF02370
LOC_Os02g48010	LOC_Os05g06450	PF02370	PF03953	PF02370	PF03953		PF02370PF03953
LOC_Os02g48100	LOC_Os02g48100	PF00271	PF00271	PF00271	PF00271		PF00271PF00271
LOC_Os02g48100	LOC_Os02g48100	PF00271	PF00270	PF00270	PF00271		PF00270PF00271
LOC_Os02g48100	LOC_Os09g19954	PF00271	PF00252	PF00252	PF00271		PF00252PF00271
LOC_Os02g48100	LOC_Os02g48100	PF00270	PF00271	PF00270	PF00271		PF00270PF00271
LOC_Os02g48100	LOC_Os02g48100	PF00270	PF00270	PF00270	PF00270		PF00270PF00270
LOC_Os02g48100	LOC_Os09g19954	PF00270	PF00252	PF00252	PF00270		PF00252PF00270
LOC_Os02g48290	LOC_Os06g22140	PF07992	PF07992	PF07992	PF07992		PF07992PF07992
LOC_Os02g48290	LOC_Os06g22140	PF07992	PF00070	PF00070	PF07992		PF00070PF07992
LOC_Os02g48290	LOC_Os06g22140	PF00070	PF07992	PF00070	PF07992		PF00070PF07992
LOC_Os02g48290	LOC_Os06g22140	PF00070	PF00070	PF00070	PF00070		PF00070PF00070
LOC_Os02g48350	LOC_Os08g18110	PF03982	PF02071	PF02071	PF03982		PF02071PF03982
LOC_Os02g48350	LOC_Os08g18110	PF03982	PF07719	PF03982	PF07719		PF03982PF07719
LOC_Os02g48650	LOC_Os05g41180	PF00583	PF00227	PF00227	PF00583		PF00227PF00583
LOC_Os02g48650	LOC_Os02g54700	PF00583	PF00076	PF00076	PF00583		PF00076PF00583
LOC_Os02g48650	LOC_Os02g48650	PF00583	PF00583	PF00583	PF00583		PF00583PF00583
LOC_Os02g48650	LOC_Os05g06350	PF00583	PF00514	PF00514	PF00583		PF00514PF00583
LOC_Os02g48650	LOC_Os05g06350	PF00583	PF01749	PF00583	PF01749		PF00583PF01749
LOC_Os02g48650	LOC_Os05g06350	PF00583	PF02985	PF00583	PF02985		PF00583PF02985
LOC_Os02g49590	LOC_Os06g04580	PF03798	PF03366	PF03366	PF03798		PF03366PF03798
LOC_Os02g49590	LOC_Os02g49590	PF03798	PF03798	PF03798	PF03798		PF03798PF03798
LOC_Os02g50360	LOC_Os03g15960	PF05450	PF00011	PF00011	PF05450		PF00011PF05450
LOC_Os02g51180	LOC_Os06g12690	PF00888	PF03556	PF00888	PF03556		PF00888PF03556
LOC_Os02g51180	LOC_Os06g12690	PF00888	PF00627	PF00627	PF00888		PF00627PF00888
LOC_Os02g51430	LOC_Os03g12460	PF06046	PF06419	PF06046	PF06419		PF06046PF06419
LOC_Os02g52250	LOC_Os05g22260	PF02731	PF02184	PF02184	PF02731		PF02184PF02731
LOC_Os02g52250	LOC_Os05g22260	PF02731	PF07719	PF02731	PF07719		PF02731PF07719
LOC_Os02g52250	LOC_Os07g38940	PF02731	PF00179	PF00179	PF02731		PF00179PF02731
LOC_Os02g52250	LOC_Os04g59494	PF02731	PF02985	PF02731	PF02985		PF02731PF02985
LOC_Os02g52250	LOC_Os04g59494	PF02731	PF00366	PF00366	PF02731		PF00366PF02731
LOC_Os02g52250	LOC_Os04g59494	PF02731	PF03810	PF02731	PF03810		PF02731PF03810
LOC_Os02g52250	LOC_Os07g44970	PF02731	PF07719	PF02731	PF07719		PF02731PF07719
LOC_Os02g52250	LOC_Os03g21990	PF02731	PF00400	PF00400	PF02731		PF00400PF02731
LOC_Os02g52250	LOC_Os05g06350	PF02731	PF00514	PF00514	PF02731		PF00514PF02731
LOC_Os02g52250	LOC_Os05g06350	PF02731	PF01749	PF01749	PF02731		PF01749PF02731
LOC_Os02g52250	LOC_Os05g06350	PF02731	PF02985	PF02731	PF02985		PF02731PF02985
LOC_Os02g53060	LOC_Os03g12300	PF00227	PF02985	PF00227	PF02985		PF00227PF02985
LOC_Os02g53060	LOC_Os06g06030	PF00227	PF00227	PF00227	PF00227		PF00227PF00227
LOC_Os02g53060	LOC_Os05g09490	PF00227	PF00227	PF00227	PF00227		PF00227PF00227
LOC_Os02g53060	LOC_Os02g53060	PF00227	PF00227	PF00227	PF00227		PF00227PF00227
LOC_Os02g53420	LOC_Os02g53420	PF00012	PF00012	PF00012	PF00012		PF00012PF00012
LOC_Os02g53420	LOC_Os07g22700	PF00012	PF04280	PF00012	PF04280		PF00012PF04280
LOC_Os02g53420	LOC_Os08g25090	PF00012	PF01025	PF00012	PF01025		PF00012PF01025
LOC_Os02g53420	LOC_Os07g41330	PF00012	PF02466	PF00012	PF02466		PF00012PF02466
LOC_Os02g53420	LOC_Os03g02390	PF00012	PF02466	PF00012	PF02466		PF00012PF02466
LOC_Os02g53420	LOC_Os06g02620	PF00012	PF01556	PF00012	PF01556		PF00012PF01556
LOC_Os02g53420	LOC_Os06g02620	PF00012	PF00226	PF00012	PF00226		PF00012PF00226
LOC_Os02g53420	LOC_Os06g02620	PF00012	PF00684	PF00012	PF00684		PF00012PF00684
LOC_Os02g53500	LOC_Os02g56130	PF00004	PF02747	PF00004	PF02747		PF00004PF02747
LOC_Os02g53500	LOC_Os02g56130	PF00004	PF00705	PF00004	PF00705		PF00004PF00705
LOC_Os02g53500	LOC_Os04g48060	PF00004	PF00004	PF00004	PF00004		PF00004PF00004
LOC_Os02g53520	LOC_Os02g53520	PF00225	PF00225	PF00225	PF00225		PF00225PF00225
LOC_Os02g53680	LOC_Os02g53680	PF04057	PF04057	PF04057	PF04057		PF04057PF04057
LOC_Os02g53680	LOC_Os02g53680	PF04057	PF01336	PF01336	PF04057		PF01336PF04057
LOC_Os02g53680	LOC_Os02g53680	PF01336	PF04057	PF01336	PF04057		PF01336PF04057
LOC_Os02g53680	LOC_Os02g53680	PF01336	PF01336	PF01336	PF01336		PF01336PF01336
LOC_Os02g53770	LOC_Os02g53770	PF00133	PF00133	PF00133	PF00133		PF00133PF00133
LOC_Os02g53770	LOC_Os02g53770	PF00133	PF06827	PF00133	PF06827		PF00133PF06827
LOC_Os02g53770	LOC_Os02g53770	PF06827	PF00133	PF00133	PF06827		PF00133PF06827
LOC_Os02g53770	LOC_Os02g53770	PF06827	PF06827	PF06827	PF06827		PF06827PF06827
LOC_Os02g53790	LOC_Os02g53790	PF00406	PF00406	PF00406	PF00406		PF00406PF00406
LOC_Os02g54120	LOC_Os02g54120	PF04153	PF04153	PF04153	PF04153		PF04153PF04153
LOC_Os02g54120	LOC_Os03g53960	PF04153	PF00249	PF00249	PF04153		PF00249PF04153
LOC_Os02g54120	LOC_Os03g53960	PF04153	PF00569	PF00569	PF04153		PF00569PF04153
LOC_Os02g54120	LOC_Os03g53960	PF04153	PF04433	PF04153	PF04433		PF04153PF04433
LOC_Os02g54530	LOC_Os09g36440	PF00188	PF00382	PF00188	PF00382		PF00188PF00382
LOC_Os02g54700	LOC_Os08g21660	PF00076	PF00400	PF00076	PF00400		PF00076PF00400
LOC_Os02g54700	LOC_Os02g54700	PF00076	PF00076	PF00076	PF00076		PF00076PF00076
LOC_Os02g55300	LOC_Os03g07080	PF04857	PF03372	PF03372	PF04857		PF03372PF04857
LOC_Os02g55300	LOC_Os02g55300	PF04857	PF04857	PF04857	PF04857		PF04857PF04857
LOC_Os02g55340	LOC_Os05g08810	PF00400	PF00613	PF00400	PF00613		PF00400PF00613
LOC_Os02g55340	LOC_Os05g08810	PF00400	PF00454	PF00400	PF00454		PF00400PF00454
LOC_Os02g55340	LOC_Os05g08810	PF00400	PF00792	PF00400	PF00792		PF00400PF00792
LOC_Os02g55340	LOC_Os05g08810	PF02985	PF00613	PF00613	PF02985		PF00613PF02985
LOC_Os02g55340	LOC_Os05g08810	PF02985	PF00454	PF00454	PF02985		PF00454PF02985
LOC_Os02g55340	LOC_Os05g08810	PF02985	PF00792	PF00792	PF02985		PF00792PF02985
LOC_Os02g55340	LOC_Os05g08810	PF00069	PF00613	PF00069	PF00613		PF00069PF00613
LOC_Os02g55340	LOC_Os05g08810	PF00069	PF00454	PF00069	PF00454		PF00069PF00454
LOC_Os02g55340	LOC_Os05g08810	PF00069	PF00792	PF00069	PF00792		PF00069PF00792
LOC_Os02g55370	LOC_Os02g55370	PF00832	PF00832	PF00832	PF00832		PF00832PF00832
LOC_Os02g55410	LOC_Os05g39850	PF00493	PF00493	PF00493	PF00493		PF00493PF00493
LOC_Os02g55630	LOC_Os07g40790	PF02492	PF02492	PF02492	PF02492		PF02492PF02492
LOC_Os02g55630	LOC_Os07g40790	PF02492	PF07683	PF02492	PF07683		PF02492PF07683
LOC_Os02g55630	LOC_Os07g40790	PF07683	PF02492	PF02492	PF07683		PF02492PF07683
LOC_Os02g55630	LOC_Os07g40790	PF07683	PF07683	PF07683	PF07683		PF07683PF07683
LOC_Os02g55880	LOC_Os02g55880	PF00036	PF00036	PF00036	PF00036		PF00036PF00036
LOC_Os02g56130	LOC_Os02g56130	PF02747	PF02747	PF02747	PF02747		PF02747PF02747
LOC_Os02g56130	LOC_Os02g56130	PF02747	PF00705	PF00705	PF02747		PF00705PF02747
LOC_Os02g56130	LOC_Os04g48060	PF02747	PF00004	PF00004	PF02747		PF00004PF02747
LOC_Os02g56130	LOC_Os02g56130	PF00705	PF02747	PF00705	PF02747		PF00705PF02747
LOC_Os02g56130	LOC_Os02g56130	PF00705	PF00705	PF00705	PF00705		PF00705PF00705
LOC_Os02g56130	LOC_Os04g48060	PF00705	PF00004	PF00004	PF00705		PF00004PF00705
LOC_Os02g56210	LOC_Os08g05850	PF05026	PF01423	PF01423	PF05026		PF01423PF05026
LOC_Os02g56210	LOC_Os03g02150	PF05026	PF01602	PF01602	PF05026		PF01602PF05026
LOC_Os02g56210	LOC_Os03g02150	PF05026	PF02883	PF02883	PF05026		PF02883PF05026
LOC_Os02g56210	LOC_Os03g02150	PF05026	PF02985	PF02985	PF05026		PF02985PF05026
LOC_Os02g56210	LOC_Os05g29050	PF05026	PF00614	PF00614	PF05026		PF00614PF05026
LOC_Os02g56210	LOC_Os05g29050	PF05026	PF00169	PF00169	PF05026		PF00169PF05026
LOC_Os02g56210	LOC_Os03g64080	PF05026	PF00665	PF00665	PF05026		PF00665PF05026
LOC_Os02g56210	LOC_Os03g64080	PF05026	PF07727	PF05026	PF07727		PF05026PF07727
LOC_Os02g56210	LOC_Os03g64080	PF05026	PF03810	PF03810	PF05026		PF03810PF05026
LOC_Os02g56210	LOC_Os03g64080	PF05026	PF00098	PF00098	PF05026		PF00098PF05026
LOC_Os02g56210	LOC_Os08g05850	PF00293	PF01423	PF00293	PF01423		PF00293PF01423
LOC_Os02g56210	LOC_Os03g02150	PF00293	PF01602	PF00293	PF01602		PF00293PF01602
LOC_Os02g56210	LOC_Os03g02150	PF00293	PF02883	PF00293	PF02883		PF00293PF02883
LOC_Os02g56210	LOC_Os03g02150	PF00293	PF02985	PF00293	PF02985		PF00293PF02985
LOC_Os02g56210	LOC_Os05g29050	PF00293	PF00614	PF00293	PF00614		PF00293PF00614
LOC_Os02g56210	LOC_Os05g29050	PF00293	PF00169	PF00169	PF00293		PF00169PF00293
LOC_Os02g56210	LOC_Os03g64080	PF00293	PF00665	PF00293	PF00665		PF00293PF00665
LOC_Os02g56210	LOC_Os03g64080	PF00293	PF07727	PF00293	PF07727		PF00293PF07727
LOC_Os02g56210	LOC_Os03g64080	PF00293	PF03810	PF00293	PF03810		PF00293PF03810
LOC_Os02g56210	LOC_Os03g64080	PF00293	PF00098	PF00098	PF00293		PF00098PF00293
LOC_Os02g56740	LOC_Os03g18510	PF02020	PF07541	PF02020	PF07541		PF02020PF07541
LOC_Os02g56740	LOC_Os03g18510	PF02020	PF00575	PF00575	PF02020		PF00575PF02020
LOC_Os02g56740	LOC_Os03g21550	PF02020	PF01873	PF01873	PF02020		PF01873PF02020
LOC_Os02g56740	LOC_Os02g56740	PF02020	PF02020	PF02020	PF02020		PF02020PF02020
LOC_Os02g56740	LOC_Os02g56740	PF02020	PF00132	PF00132	PF02020		PF00132PF02020
LOC_Os02g56740	LOC_Os02g56740	PF02020	PF00483	PF00483	PF02020		PF00483PF02020
LOC_Os02g56740	LOC_Os03g44310	PF02020	PF01008	PF01008	PF02020		PF01008PF02020
LOC_Os02g56740	LOC_Os10g25320	PF02020	PF01008	PF01008	PF02020		PF01008PF02020
LOC_Os02g56740	LOC_Os03g18510	PF00132	PF07541	PF00132	PF07541		PF00132PF07541
LOC_Os02g56740	LOC_Os03g18510	PF00132	PF00575	PF00132	PF00575		PF00132PF00575
LOC_Os02g56740	LOC_Os03g21550	PF00132	PF01873	PF00132	PF01873		PF00132PF01873
LOC_Os02g56740	LOC_Os02g56740	PF00132	PF02020	PF00132	PF02020		PF00132PF02020
LOC_Os02g56740	LOC_Os02g56740	PF00132	PF00132	PF00132	PF00132		PF00132PF00132
LOC_Os02g56740	LOC_Os02g56740	PF00132	PF00483	PF00132	PF00483		PF00132PF00483
LOC_Os02g56740	LOC_Os03g44310	PF00132	PF01008	PF00132	PF01008		PF00132PF01008
LOC_Os02g56740	LOC_Os10g25320	PF00132	PF01008	PF00132	PF01008		PF00132PF01008
LOC_Os02g56740	LOC_Os03g18510	PF00483	PF07541	PF00483	PF07541		PF00483PF07541
LOC_Os02g56740	LOC_Os03g18510	PF00483	PF00575	PF00483	PF00575		PF00483PF00575
LOC_Os02g56740	LOC_Os03g21550	PF00483	PF01873	PF00483	PF01873		PF00483PF01873
LOC_Os02g56740	LOC_Os02g56740	PF00483	PF02020	PF00483	PF02020		PF00483PF02020
LOC_Os02g56740	LOC_Os02g56740	PF00483	PF00132	PF00132	PF00483		PF00132PF00483
LOC_Os02g56740	LOC_Os02g56740	PF00483	PF00483	PF00483	PF00483		PF00483PF00483
LOC_Os02g56740	LOC_Os03g44310	PF00483	PF01008	PF00483	PF01008		PF00483PF01008
LOC_Os02g56740	LOC_Os10g25320	PF00483	PF01008	PF00483	PF01008		PF00483PF01008
LOC_Os02g56980	LOC_Os03g44150	PF01467	PF00202	PF00202	PF01467		PF00202PF01467
LOC_Os02g56980	LOC_Os02g56980	PF01467	PF01467	PF01467	PF01467		PF01467PF01467
LOC_Os02g56980	LOC_Os05g06350	PF01467	PF00514	PF00514	PF01467		PF00514PF01467
LOC_Os02g56980	LOC_Os05g06350	PF01467	PF01749	PF01467	PF01749		PF01467PF01749
LOC_Os02g56980	LOC_Os05g06350	PF01467	PF02985	PF01467	PF02985		PF01467PF02985
LOC_Os02g57040	LOC_Os02g57040	PF00107	PF00107	PF00107	PF00107		PF00107PF00107
LOC_Os02g57220	LOC_Os08g28190	PF00400	PF00022	PF00022	PF00400		PF00022PF00400
LOC_Os02g57370	LOC_Os05g38360	PF01529	PF01529	PF01529	PF01529		PF01529PF01529
LOC_Os02g57640	LOC_Os10g32710	PF00013	PF00400	PF00013	PF00400		PF00013PF00400
LOC_Os02g57854	LOC_Os02g57854	PF01990	PF01990	PF01990	PF01990		PF01990PF01990
LOC_Os02g58020	LOC_Os03g51140	PF00005	PF02985	PF00005	PF02985		PF00005PF02985
LOC_Os02g58020	LOC_Os03g51140	PF00005	PF03130	PF00005	PF03130		PF00005PF03130
LOC_Os02g58090	LOC_Os10g31900	PF04037	PF00076	PF00076	PF04037		PF00076PF04037
LOC_Os02g58090	LOC_Os06g07630	PF04037	PF00004	PF00004	PF04037		PF00004PF04037
LOC_Os02g58090	LOC_Os06g07630	PF04037	PF07728	PF04037	PF07728		PF04037PF07728
LOC_Os02g58090	LOC_Os10g31900	PF04046	PF00076	PF00076	PF04046		PF00076PF04046
LOC_Os02g58090	LOC_Os06g07630	PF04046	PF00004	PF00004	PF04046		PF00004PF04046
LOC_Os02g58090	LOC_Os06g07630	PF04046	PF07728	PF04046	PF07728		PF04046PF07728
LOC_Os02g58460	LOC_Os02g58460	PF08216	PF08216	PF08216	PF08216		PF08216PF08216
LOC_Os02g58510	LOC_Os05g06350	PF00288	PF00514	PF00288	PF00514		PF00288PF00514
LOC_Os02g58510	LOC_Os05g06350	PF00288	PF01749	PF00288	PF01749		PF00288PF01749
LOC_Os02g58510	LOC_Os05g06350	PF00288	PF02985	PF00288	PF02985		PF00288PF02985
LOC_Os02g58510	LOC_Os07g33850	PF00288	PF00071	PF00071	PF00288		PF00071PF00288
LOC_Os02g58730	LOC_Os06g21340	PF00071	PF02115	PF00071	PF02115		PF00071PF02115
LOC_Os02g58730	LOC_Os03g54780	PF00071	PF00069	PF00069	PF00071		PF00069PF00071
LOC_Os02g58730	LOC_Os03g54780	PF00071	PF07714	PF00071	PF07714		PF00071PF07714
LOC_Os03g01100	LOC_Os05g19270	PF02732	PF00488	PF00488	PF02732		PF00488PF02732
LOC_Os03g01100	LOC_Os05g19270	PF02732	PF05192	PF02732	PF05192		PF02732PF05192
LOC_Os03g01100	LOC_Os05g19270	PF02732	PF05190	PF02732	PF05190		PF02732PF05190
LOC_Os03g01100	LOC_Os05g19270	PF02732	PF05188	PF02732	PF05188		PF02732PF05188
LOC_Os03g01100	LOC_Os05g19270	PF02732	PF01624	PF01624	PF02732		PF01624PF02732
LOC_Os03g01100	LOC_Os06g05250	PF02732	PF06421	PF02732	PF06421		PF02732PF06421
LOC_Os03g01100	LOC_Os06g05250	PF02732	PF00009	PF00009	PF02732		PF00009PF02732
LOC_Os03g01100	LOC_Os06g05250	PF02732	PF00679	PF00679	PF02732		PF00679PF02732
LOC_Os03g01100	LOC_Os06g05250	PF02732	PF03144	PF02732	PF03144		PF02732PF03144
LOC_Os03g01100	LOC_Os03g01100	PF02732	PF02732	PF02732	PF02732		PF02732PF02732
LOC_Os03g01100	LOC_Os07g33100	PF02732	PF01344	PF01344	PF02732		PF01344PF02732
LOC_Os03g01100	LOC_Os07g33100	PF02732	PF02676	PF02676	PF02732		PF02676PF02732
LOC_Os03g01100	LOC_Os07g33100	PF02732	PF07646	PF02732	PF07646		PF02732PF07646
LOC_Os03g01100	LOC_Os07g33100	PF02732	PF02475	PF02475	PF02732		PF02475PF02732
LOC_Os03g01100	LOC_Os03g50300	PF02732	PF08172	PF02732	PF08172		PF02732PF08172
LOC_Os03g01190	LOC_Os03g01190	PF00107	PF00107	PF00107	PF00107		PF00107PF00107
LOC_Os03g01230	LOC_Os05g05860	PF02150	PF04998	PF02150	PF04998		PF02150PF04998
LOC_Os03g01230	LOC_Os05g05860	PF02150	PF04997	PF02150	PF04997		PF02150PF04997
LOC_Os03g01230	LOC_Os05g05860	PF02150	PF00623	PF00623	PF02150		PF00623PF02150
LOC_Os03g01230	LOC_Os05g05860	PF02150	PF04992	PF02150	PF04992		PF02150PF04992
LOC_Os03g01230	LOC_Os05g05860	PF02150	PF04990	PF02150	PF04990		PF02150PF04990
LOC_Os03g01230	LOC_Os05g05860	PF02150	PF04983	PF02150	PF04983		PF02150PF04983
LOC_Os03g01230	LOC_Os05g05860	PF02150	PF05001	PF02150	PF05001		PF02150PF05001
LOC_Os03g01230	LOC_Os05g05860	PF02150	PF05000	PF02150	PF05000		PF02150PF05000
LOC_Os03g01230	LOC_Os04g41490	PF02150	PF04998	PF02150	PF04998		PF02150PF04998
LOC_Os03g01230	LOC_Os04g41490	PF02150	PF00623	PF00623	PF02150		PF00623PF02150
LOC_Os03g01230	LOC_Os04g41490	PF02150	PF04997	PF02150	PF04997		PF02150PF04997
LOC_Os03g01230	LOC_Os04g41490	PF02150	PF04983	PF02150	PF04983		PF02150PF04983
LOC_Os03g01230	LOC_Os04g41490	PF02150	PF05000	PF02150	PF05000		PF02150PF05000
LOC_Os03g01230	LOC_Os03g44484	PF02150	PF00562	PF00562	PF02150		PF00562PF02150
LOC_Os03g01230	LOC_Os03g44484	PF02150	PF04563	PF02150	PF04563		PF02150PF04563
LOC_Os03g01230	LOC_Os03g44484	PF02150	PF04561	PF02150	PF04561		PF02150PF04561
LOC_Os03g01230	LOC_Os03g44484	PF02150	PF04560	PF02150	PF04560		PF02150PF04560
LOC_Os03g01230	LOC_Os03g44484	PF02150	PF04566	PF02150	PF04566		PF02150PF04566
LOC_Os03g01230	LOC_Os03g44484	PF02150	PF04565	PF02150	PF04565		PF02150PF04565
LOC_Os03g01230	LOC_Os03g44484	PF02150	PF04567	PF02150	PF04567		PF02150PF04567
LOC_Os03g02390	LOC_Os07g41330	PF02466	PF02466	PF02466	PF02466		PF02466PF02466
LOC_Os03g02390	LOC_Os07g22700	PF02466	PF04280	PF02466	PF04280		PF02466PF04280
LOC_Os03g02480	LOC_Os09g36440	PF02096	PF00382	PF00382	PF02096		PF00382PF02096
LOC_Os03g02680	LOC_Os03g05300	PF00069	PF01111	PF00069	PF01111		PF00069PF01111
LOC_Os03g02680	LOC_Os03g02680	PF00069	PF00069	PF00069	PF00069		PF00069PF00069
LOC_Os03g02680	LOC_Os08g05890	PF00069	PF00635	PF00069	PF00635		PF00069PF00635
LOC_Os03g02680	LOC_Os04g46000	PF00069	PF00134	PF00069	PF00134		PF00069PF00134
LOC_Os03g02970	LOC_Os03g02970	PF00636	PF00636	PF00636	PF00636		PF00636PF00636
LOC_Os03g02970	LOC_Os03g02970	PF00636	PF03368	PF00636	PF03368		PF00636PF03368
LOC_Os03g02970	LOC_Os03g02970	PF00636	PF02170	PF00636	PF02170		PF00636PF02170
LOC_Os03g02970	LOC_Os03g02970	PF00636	PF00035	PF00035	PF00636		PF00035PF00636
LOC_Os03g02970	LOC_Os03g02970	PF00636	PF00271	PF00271	PF00636		PF00271PF00636
LOC_Os03g02970	LOC_Os03g02970	PF00636	PF04851	PF00636	PF04851		PF00636PF04851
LOC_Os03g02970	LOC_Os03g02970	PF00636	PF00270	PF00270	PF00636		PF00270PF00636
LOC_Os03g02970	LOC_Os03g02970	PF03368	PF00636	PF00636	PF03368		PF00636PF03368
LOC_Os03g02970	LOC_Os03g02970	PF03368	PF03368	PF03368	PF03368		PF03368PF03368
LOC_Os03g02970	LOC_Os03g02970	PF03368	PF02170	PF02170	PF03368		PF02170PF03368
LOC_Os03g02970	LOC_Os03g02970	PF03368	PF00035	PF00035	PF03368		PF00035PF03368
LOC_Os03g02970	LOC_Os03g02970	PF03368	PF00271	PF00271	PF03368		PF00271PF03368
LOC_Os03g02970	LOC_Os03g02970	PF03368	PF04851	PF03368	PF04851		PF03368PF04851
LOC_Os03g02970	LOC_Os03g02970	PF03368	PF00270	PF00270	PF03368		PF00270PF03368
LOC_Os03g02970	LOC_Os03g02970	PF02170	PF00636	PF00636	PF02170		PF00636PF02170
LOC_Os03g02970	LOC_Os03g02970	PF02170	PF03368	PF02170	PF03368		PF02170PF03368
LOC_Os03g02970	LOC_Os03g02970	PF02170	PF02170	PF02170	PF02170		PF02170PF02170
LOC_Os03g02970	LOC_Os03g02970	PF02170	PF00035	PF00035	PF02170		PF00035PF02170
LOC_Os03g02970	LOC_Os03g02970	PF02170	PF00271	PF00271	PF02170		PF00271PF02170
LOC_Os03g02970	LOC_Os03g02970	PF02170	PF04851	PF02170	PF04851		PF02170PF04851
LOC_Os03g02970	LOC_Os03g02970	PF02170	PF00270	PF00270	PF02170		PF00270PF02170
LOC_Os03g02970	LOC_Os03g02970	PF00035	PF00636	PF00035	PF00636		PF00035PF00636
LOC_Os03g02970	LOC_Os03g02970	PF00035	PF03368	PF00035	PF03368		PF00035PF03368
LOC_Os03g02970	LOC_Os03g02970	PF00035	PF02170	PF00035	PF02170		PF00035PF02170
LOC_Os03g02970	LOC_Os03g02970	PF00035	PF00035	PF00035	PF00035		PF00035PF00035
LOC_Os03g02970	LOC_Os03g02970	PF00035	PF00271	PF00035	PF00271		PF00035PF00271
LOC_Os03g02970	LOC_Os03g02970	PF00035	PF04851	PF00035	PF04851		PF00035PF04851
LOC_Os03g02970	LOC_Os03g02970	PF00035	PF00270	PF00035	PF00270		PF00035PF00270
LOC_Os03g02970	LOC_Os03g02970	PF00271	PF00636	PF00271	PF00636		PF00271PF00636
LOC_Os03g02970	LOC_Os03g02970	PF00271	PF03368	PF00271	PF03368		PF00271PF03368
LOC_Os03g02970	LOC_Os03g02970	PF00271	PF02170	PF00271	PF02170		PF00271PF02170
LOC_Os03g02970	LOC_Os03g02970	PF00271	PF00035	PF00035	PF00271		PF00035PF00271
LOC_Os03g02970	LOC_Os03g02970	PF00271	PF00271	PF00271	PF00271		PF00271PF00271
LOC_Os03g02970	LOC_Os03g02970	PF00271	PF04851	PF00271	PF04851		PF00271PF04851
LOC_Os03g02970	LOC_Os03g02970	PF00271	PF00270	PF00270	PF00271		PF00270PF00271
LOC_Os03g02970	LOC_Os03g02970	PF04851	PF00636	PF00636	PF04851		PF00636PF04851
LOC_Os03g02970	LOC_Os03g02970	PF04851	PF03368	PF03368	PF04851		PF03368PF04851
LOC_Os03g02970	LOC_Os03g02970	PF04851	PF02170	PF02170	PF04851		PF02170PF04851
LOC_Os03g02970	LOC_Os03g02970	PF04851	PF00035	PF00035	PF04851		PF00035PF04851
LOC_Os03g02970	LOC_Os03g02970	PF04851	PF00271	PF00271	PF04851		PF00271PF04851
LOC_Os03g02970	LOC_Os03g02970	PF04851	PF04851	PF04851	PF04851		PF04851PF04851
LOC_Os03g02970	LOC_Os03g02970	PF04851	PF00270	PF00270	PF04851		PF00270PF04851
LOC_Os03g02970	LOC_Os03g02970	PF00270	PF00636	PF00270	PF00636		PF00270PF00636
LOC_Os03g02970	LOC_Os03g02970	PF00270	PF03368	PF00270	PF03368		PF00270PF03368
LOC_Os03g02970	LOC_Os03g02970	PF00270	PF02170	PF00270	PF02170		PF00270PF02170
LOC_Os03g02970	LOC_Os03g02970	PF00270	PF00035	PF00035	PF00270		PF00035PF00270
LOC_Os03g02970	LOC_Os03g02970	PF00270	PF00271	PF00270	PF00271		PF00270PF00271
LOC_Os03g02970	LOC_Os03g02970	PF00270	PF04851	PF00270	PF04851		PF00270PF04851
LOC_Os03g02970	LOC_Os03g02970	PF00270	PF00270	PF00270	PF00270		PF00270PF00270
LOC_Os03g03710	LOC_Os03g03710	PF00773	PF00773	PF00773	PF00773		PF00773PF00773
LOC_Os03g03710	LOC_Os07g32430	PF00773	PF07717	PF00773	PF07717		PF00773PF07717
LOC_Os03g03710	LOC_Os07g32430	PF00773	PF04408	PF00773	PF04408		PF00773PF04408
LOC_Os03g03710	LOC_Os07g32430	PF00773	PF00271	PF00271	PF00773		PF00271PF00773
LOC_Os03g05300	LOC_Os03g05300	PF01111	PF01111	PF01111	PF01111		PF01111PF01111
LOC_Os03g05730	LOC_Os03g05730	PF00004	PF00004	PF00004	PF00004		PF00004PF00004
LOC_Os03g05730	LOC_Os03g05730	PF00004	PF02359	PF00004	PF02359		PF00004PF02359
LOC_Os03g05730	LOC_Os03g05730	PF00004	PF07728	PF00004	PF07728		PF00004PF07728
LOC_Os03g05730	LOC_Os03g05730	PF02359	PF00004	PF00004	PF02359		PF00004PF02359
LOC_Os03g05730	LOC_Os03g05730	PF02359	PF02359	PF02359	PF02359		PF02359PF02359
LOC_Os03g05730	LOC_Os03g05730	PF02359	PF07728	PF02359	PF07728		PF02359PF07728
LOC_Os03g05730	LOC_Os03g05730	PF07728	PF00004	PF00004	PF07728		PF00004PF07728
LOC_Os03g05730	LOC_Os03g05730	PF07728	PF02359	PF02359	PF07728		PF02359PF07728
LOC_Os03g05730	LOC_Os03g05730	PF07728	PF07728	PF07728	PF07728		PF07728PF07728
LOC_Os03g05806	LOC_Os07g04200	PF01479	PF00132	PF00132	PF01479		PF00132PF01479
LOC_Os03g05806	LOC_Os07g07310	PF01479	PF01138	PF01138	PF01479		PF01138PF01479
LOC_Os03g05806	LOC_Os07g07310	PF01479	PF03725	PF01479	PF03725		PF01479PF03725
LOC_Os03g05806	LOC_Os07g07310	PF01479	PF00013	PF00013	PF01479		PF00013PF01479
LOC_Os03g05806	LOC_Os07g07310	PF01479	PF00575	PF00575	PF01479		PF00575PF01479
LOC_Os03g05806	LOC_Os07g07310	PF01479	PF03726	PF01479	PF03726		PF01479PF03726
LOC_Os03g05806	LOC_Os08g23430	PF01479	PF00686	PF00686	PF01479		PF00686PF01479
LOC_Os03g05806	LOC_Os09g32450	PF01479	PF01131	PF01131	PF01479		PF01131PF01479
LOC_Os03g05806	LOC_Os09g32450	PF01479	PF01751	PF01479	PF01751		PF01479PF01751
LOC_Os03g05806	LOC_Os03g05806	PF01479	PF01479	PF01479	PF01479		PF01479PF01479
LOC_Os03g05806	LOC_Os03g05806	PF01479	PF00849	PF00849	PF01479		PF00849PF01479
LOC_Os03g05806	LOC_Os06g13660	PF01479	PF01411	PF01411	PF01479		PF01411PF01479
LOC_Os03g05806	LOC_Os06g13660	PF01479	PF07973	PF01479	PF07973		PF01479PF07973
LOC_Os03g05806	LOC_Os06g13660	PF01479	PF02272	PF01479	PF02272		PF01479PF02272
LOC_Os03g05806	LOC_Os05g32370	PF01479	PF04408	PF01479	PF04408		PF01479PF04408
LOC_Os03g05806	LOC_Os05g32370	PF01479	PF07717	PF01479	PF07717		PF01479PF07717
LOC_Os03g05806	LOC_Os05g32370	PF01479	PF00271	PF00271	PF01479		PF00271PF01479
LOC_Os03g05806	LOC_Os07g04200	PF00849	PF00132	PF00132	PF00849		PF00132PF00849
LOC_Os03g05806	LOC_Os07g07310	PF00849	PF01138	PF00849	PF01138		PF00849PF01138
LOC_Os03g05806	LOC_Os07g07310	PF00849	PF03725	PF00849	PF03725		PF00849PF03725
LOC_Os03g05806	LOC_Os07g07310	PF00849	PF00013	PF00013	PF00849		PF00013PF00849
LOC_Os03g05806	LOC_Os07g07310	PF00849	PF00575	PF00575	PF00849		PF00575PF00849
LOC_Os03g05806	LOC_Os07g07310	PF00849	PF03726	PF00849	PF03726		PF00849PF03726
LOC_Os03g05806	LOC_Os08g23430	PF00849	PF00686	PF00686	PF00849		PF00686PF00849
LOC_Os03g05806	LOC_Os09g32450	PF00849	PF01131	PF00849	PF01131		PF00849PF01131
LOC_Os03g05806	LOC_Os09g32450	PF00849	PF01751	PF00849	PF01751		PF00849PF01751
LOC_Os03g05806	LOC_Os03g05806	PF00849	PF01479	PF00849	PF01479		PF00849PF01479
LOC_Os03g05806	LOC_Os03g05806	PF00849	PF00849	PF00849	PF00849		PF00849PF00849
LOC_Os03g05806	LOC_Os06g13660	PF00849	PF01411	PF00849	PF01411		PF00849PF01411
LOC_Os03g05806	LOC_Os06g13660	PF00849	PF07973	PF00849	PF07973		PF00849PF07973
LOC_Os03g05806	LOC_Os06g13660	PF00849	PF02272	PF00849	PF02272		PF00849PF02272
LOC_Os03g05806	LOC_Os05g32370	PF00849	PF04408	PF00849	PF04408		PF00849PF04408
LOC_Os03g05806	LOC_Os05g32370	PF00849	PF07717	PF00849	PF07717		PF00849PF07717
LOC_Os03g05806	LOC_Os05g32370	PF00849	PF00271	PF00271	PF00849		PF00271PF00849
LOC_Os03g06200	LOC_Os03g06200	PF00266	PF00266	PF00266	PF00266		PF00266PF00266
LOC_Os03g06740	LOC_Os03g06740	PF07992	PF07992	PF07992	PF07992		PF07992PF07992
LOC_Os03g06740	LOC_Os03g06740	PF07992	PF02852	PF02852	PF07992		PF02852PF07992
LOC_Os03g06740	LOC_Os03g06740	PF07992	PF00070	PF00070	PF07992		PF00070PF07992
LOC_Os03g06740	LOC_Os03g06740	PF02852	PF07992	PF02852	PF07992		PF02852PF07992
LOC_Os03g06740	LOC_Os03g06740	PF02852	PF02852	PF02852	PF02852		PF02852PF02852
LOC_Os03g06740	LOC_Os03g06740	PF02852	PF00070	PF00070	PF02852		PF00070PF02852
LOC_Os03g06740	LOC_Os03g06740	PF00070	PF07992	PF00070	PF07992		PF00070PF07992
LOC_Os03g06740	LOC_Os03g06740	PF00070	PF02852	PF00070	PF02852		PF00070PF02852
LOC_Os03g06740	LOC_Os03g06740	PF00070	PF00070	PF00070	PF00070		PF00070PF00070
LOC_Os03g06900	LOC_Os09g32450	PF01131	PF01131	PF01131	PF01131		PF01131PF01131
LOC_Os03g06900	LOC_Os09g32450	PF01131	PF01751	PF01131	PF01751		PF01131PF01751
LOC_Os03g06900	LOC_Os03g06900	PF01131	PF01131	PF01131	PF01131		PF01131PF01131
LOC_Os03g06900	LOC_Os03g06900	PF01131	PF01751	PF01131	PF01751		PF01131PF01751
LOC_Os03g06900	LOC_Os07g48360	PF01131	PF00271	PF00271	PF01131		PF00271PF01131
LOC_Os03g06900	LOC_Os07g48360	PF01131	PF00270	PF00270	PF01131		PF00270PF01131
LOC_Os03g06900	LOC_Os07g48360	PF01131	PF00570	PF00570	PF01131		PF00570PF01131
LOC_Os03g06900	LOC_Os09g32450	PF01751	PF01131	PF01131	PF01751		PF01131PF01751
LOC_Os03g06900	LOC_Os09g32450	PF01751	PF01751	PF01751	PF01751		PF01751PF01751
LOC_Os03g06900	LOC_Os03g06900	PF01751	PF01131	PF01131	PF01751		PF01131PF01751
LOC_Os03g06900	LOC_Os03g06900	PF01751	PF01751	PF01751	PF01751		PF01751PF01751
LOC_Os03g06900	LOC_Os07g48360	PF01751	PF00271	PF00271	PF01751		PF00271PF01751
LOC_Os03g06900	LOC_Os07g48360	PF01751	PF00270	PF00270	PF01751		PF00270PF01751
LOC_Os03g06900	LOC_Os07g48360	PF01751	PF00570	PF00570	PF01751		PF00570PF01751
LOC_Os03g06960	LOC_Os03g07910	PF00957	PF00795	PF00795	PF00957		PF00795PF00957
LOC_Os03g06960	LOC_Os07g36254	PF00957	PF01781	PF00957	PF01781		PF00957PF01781
LOC_Os03g07580	LOC_Os03g33580	PF04096	PF00400	PF00400	PF04096		PF00400PF04096
LOC_Os03g07580	LOC_Os03g07580	PF04096	PF04096	PF04096	PF04096		PF04096PF04096
LOC_Os03g07580	LOC_Os08g42000	PF04096	PF02136	PF02136	PF04096		PF02136PF04096
LOC_Os03g07580	LOC_Os07g38760	PF04096	PF02985	PF02985	PF04096		PF02985PF04096
LOC_Os03g07850	LOC_Os03g07850	PF03054	PF03054	PF03054	PF03054		PF03054PF03054
LOC_Os03g08050	LOC_Os03g08050	PF00009	PF00009	PF00009	PF00009		PF00009PF00009
LOC_Os03g08050	LOC_Os03g08050	PF00009	PF03143	PF00009	PF03143		PF00009PF03143
LOC_Os03g08050	LOC_Os03g08050	PF00009	PF03144	PF00009	PF03144		PF00009PF03144
LOC_Os03g08050	LOC_Os03g08050	PF03143	PF00009	PF00009	PF03143		PF00009PF03143
LOC_Os03g08050	LOC_Os03g08050	PF03143	PF03143	PF03143	PF03143		PF03143PF03143
LOC_Os03g08050	LOC_Os03g08050	PF03143	PF03144	PF03143	PF03144		PF03143PF03144
LOC_Os03g08050	LOC_Os03g08050	PF03144	PF00009	PF00009	PF03144		PF00009PF03144
LOC_Os03g08050	LOC_Os03g08050	PF03144	PF03143	PF03143	PF03144		PF03143PF03144
LOC_Os03g08050	LOC_Os03g08050	PF03144	PF03144	PF03144	PF03144		PF03144PF03144
LOC_Os03g08280	LOC_Os05g41180	PF00227	PF00227	PF00227	PF00227		PF00227PF00227
LOC_Os03g08640	LOC_Os03g08640	PF04084	PF04084	PF04084	PF04084		PF04084PF04084
LOC_Os03g09920	LOC_Os03g09920	PF04034	PF04034	PF04034	PF04034		PF04034PF04034
LOC_Os03g09920	LOC_Os03g09920	PF04034	PF04068	PF04034	PF04068		PF04034PF04068
LOC_Os03g09920	LOC_Os03g09920	PF04068	PF04034	PF04034	PF04068		PF04034PF04068
LOC_Os03g09920	LOC_Os03g09920	PF04068	PF04068	PF04068	PF04068		PF04068PF04068
LOC_Os03g10340	LOC_Os07g06820	PF01015	PF01163	PF01015	PF01163		PF01015PF01163
LOC_Os03g10450	LOC_Os03g10450	PF01300	PF01300	PF01300	PF01300		PF01300PF01300
LOC_Os03g10570	LOC_Os03g10570	PF02301	PF02301	PF02301	PF02301		PF02301PF02301
LOC_Os03g10990	LOC_Os03g51550	PF00400	PF00400	PF00400	PF00400		PF00400PF00400
LOC_Os03g10990	LOC_Os08g05850	PF00400	PF01423	PF00400	PF01423		PF00400PF01423
LOC_Os03g11440	LOC_Os03g11440	PF00344	PF00344	PF00344	PF00344		PF00344PF00344
LOC_Os03g11900	LOC_Os03g39710	PF00083	PF00083	PF00083	PF00083		PF00083PF00083
LOC_Os03g11900	LOC_Os03g39710	PF00083	PF07690	PF00083	PF07690		PF00083PF07690
LOC_Os03g11900	LOC_Os03g39710	PF07690	PF00083	PF00083	PF07690		PF00083PF07690
LOC_Os03g11900	LOC_Os03g39710	PF07690	PF07690	PF07690	PF07690		PF07690PF07690
LOC_Os03g12300	LOC_Os05g01440	PF02985	PF02769	PF02769	PF02985		PF02769PF02985
LOC_Os03g12300	LOC_Os05g01440	PF02985	PF00586	PF00586	PF02985		PF00586PF02985
LOC_Os03g12300	LOC_Os03g12300	PF02985	PF02985	PF02985	PF02985		PF02985PF02985
LOC_Os03g12300	LOC_Os03g21990	PF02985	PF00400	PF00400	PF02985		PF00400PF02985
LOC_Os03g12300	LOC_Os10g25320	PF02985	PF01008	PF01008	PF02985		PF01008PF02985
LOC_Os03g12610	LOC_Os03g12610	PF01367	PF01367	PF01367	PF01367		PF01367PF01367
LOC_Os03g12610	LOC_Os03g12610	PF01367	PF02739	PF01367	PF02739		PF01367PF02739
LOC_Os03g12610	LOC_Os03g12610	PF02739	PF01367	PF01367	PF02739		PF01367PF02739
LOC_Os03g12610	LOC_Os03g12610	PF02739	PF02739	PF02739	PF02739		PF02739PF02739
LOC_Os03g12810	LOC_Os04g51120	PF02545	PF01417	PF01417	PF02545		PF01417PF02545
LOC_Os03g12810	LOC_Os03g12810	PF02545	PF02545	PF02545	PF02545		PF02545PF02545
LOC_Os03g13300	LOC_Os04g36810	PF00282	PF01423	PF00282	PF01423		PF00282PF01423
LOC_Os03g13370	LOC_Os03g13370	PF00515	PF00515	PF00515	PF00515		PF00515PF00515
LOC_Os03g13370	LOC_Os03g13370	PF00515	PF07719	PF00515	PF07719		PF00515PF07719
LOC_Os03g13370	LOC_Os03g13370	PF00515	PF07720	PF00515	PF07720		PF00515PF07720
LOC_Os03g13370	LOC_Os06g41750	PF00515	PF00515	PF00515	PF00515		PF00515PF00515
LOC_Os03g13370	LOC_Os06g41750	PF00515	PF07719	PF00515	PF07719		PF00515PF07719
LOC_Os03g13370	LOC_Os04g40830	PF00515	PF00888	PF00515	PF00888		PF00515PF00888
LOC_Os03g13370	LOC_Os05g50360	PF00515	PF03256	PF00515	PF03256		PF00515PF03256
LOC_Os03g13370	LOC_Os03g19059	PF00515	PF00097	PF00097	PF00515		PF00097PF00515
LOC_Os03g13370	LOC_Os03g13370	PF07719	PF00515	PF00515	PF07719		PF00515PF07719
LOC_Os03g13370	LOC_Os03g13370	PF07719	PF07719	PF07719	PF07719		PF07719PF07719
LOC_Os03g13370	LOC_Os03g13370	PF07719	PF07720	PF07719	PF07720		PF07719PF07720
LOC_Os03g13370	LOC_Os06g41750	PF07719	PF00515	PF00515	PF07719		PF00515PF07719
LOC_Os03g13370	LOC_Os06g41750	PF07719	PF07719	PF07719	PF07719		PF07719PF07719
LOC_Os03g13370	LOC_Os04g40830	PF07719	PF00888	PF00888	PF07719		PF00888PF07719
LOC_Os03g13370	LOC_Os05g50360	PF07719	PF03256	PF03256	PF07719		PF03256PF07719
LOC_Os03g13370	LOC_Os03g19059	PF07719	PF00097	PF00097	PF07719		PF00097PF07719
LOC_Os03g13370	LOC_Os03g13370	PF07720	PF00515	PF00515	PF07720		PF00515PF07720
LOC_Os03g13370	LOC_Os03g13370	PF07720	PF07719	PF07719	PF07720		PF07719PF07720
LOC_Os03g13370	LOC_Os03g13370	PF07720	PF07720	PF07720	PF07720		PF07720PF07720
LOC_Os03g13370	LOC_Os06g41750	PF07720	PF00515	PF00515	PF07720		PF00515PF07720
LOC_Os03g13370	LOC_Os06g41750	PF07720	PF07719	PF07719	PF07720		PF07719PF07720
LOC_Os03g13370	LOC_Os04g40830	PF07720	PF00888	PF00888	PF07720		PF00888PF07720
LOC_Os03g13370	LOC_Os05g50360	PF07720	PF03256	PF03256	PF07720		PF03256PF07720
LOC_Os03g13370	LOC_Os03g19059	PF07720	PF00097	PF00097	PF07720		PF00097PF07720
LOC_Os03g14530	LOC_Os06g04290	PF00338	PF00338	PF00338	PF00338		PF00338PF00338
LOC_Os03g14690	LOC_Os03g14690	PF01496	PF01496	PF01496	PF01496		PF01496PF01496
LOC_Os03g14990	LOC_Os03g14990	PF01264	PF01264	PF01264	PF01264		PF01264PF01264
LOC_Os03g15120	LOC_Os06g04300	PF00977	PF01885	PF00977	PF01885		PF00977PF01885
LOC_Os03g15120	LOC_Os06g04300	PF00117	PF01885	PF00117	PF01885		PF00117PF01885
LOC_Os03g15120	LOC_Os06g04300	PF07685	PF01885	PF01885	PF07685		PF01885PF07685
LOC_Os03g15120	LOC_Os06g04300	PF01174	PF01885	PF01174	PF01885		PF01174PF01885
LOC_Os03g15750	LOC_Os03g15750	PF03798	PF03798	PF03798	PF03798		PF03798PF03798
LOC_Os03g15780	LOC_Os03g50880	PF00425	PF00117	PF00117	PF00425		PF00117PF00425
LOC_Os03g15780	LOC_Os03g50880	PF04715	PF00117	PF00117	PF04715		PF00117PF04715
LOC_Os03g15960	LOC_Os04g45040	PF00011	PF00270	PF00011	PF00270		PF00011PF00270
LOC_Os03g15960	LOC_Os04g45040	PF00011	PF00271	PF00011	PF00271		PF00011PF00271
LOC_Os03g15960	LOC_Os03g15960	PF00011	PF00011	PF00011	PF00011		PF00011PF00011
LOC_Os03g15960	LOC_Os03g26450	PF00011	PF01115	PF00011	PF01115		PF00011PF01115
LOC_Os03g16020	LOC_Os03g16030	PF00011	PF00011	PF00011	PF00011		PF00011PF00011
LOC_Os03g16030	LOC_Os05g06350	PF00011	PF00514	PF00011	PF00514		PF00011PF00514
LOC_Os03g16030	LOC_Os05g06350	PF00011	PF01749	PF00011	PF01749		PF00011PF01749
LOC_Os03g16030	LOC_Os05g06350	PF00011	PF02985	PF00011	PF02985		PF00011PF02985
LOC_Os03g16030	LOC_Os07g33850	PF00011	PF00071	PF00011	PF00071		PF00011PF00071
LOC_Os03g16110	LOC_Os03g16110	PF00149	PF00149	PF00149	PF00149		PF00149PF00149
LOC_Os03g16110	LOC_Os06g51250	PF00149	PF00036	PF00036	PF00149		PF00036PF00149
LOC_Os03g16110	LOC_Os05g23610	PF00149	PF04979	PF00149	PF04979		PF00149PF04979
LOC_Os03g16860	LOC_Os03g16860	PF00012	PF00012	PF00012	PF00012		PF00012PF00012
LOC_Os03g16920	LOC_Os03g61670	PF00012	PF00262	PF00012	PF00262		PF00012PF00262
LOC_Os03g17020	LOC_Os06g43680	PF01412	PF00023	PF00023	PF01412		PF00023PF01412
LOC_Os03g17020	LOC_Os06g43680	PF01412	PF01529	PF01412	PF01529		PF01412PF01529
LOC_Os03g17700	LOC_Os03g17700	PF00069	PF00069	PF00069	PF00069		PF00069PF00069
LOC_Os03g17700	LOC_Os07g47300	PF00069	PF01018	PF00069	PF01018		PF00069PF01018
LOC_Os03g17700	LOC_Os07g47300	PF00069	PF01926	PF00069	PF01926		PF00069PF01926
LOC_Os03g17990	LOC_Os03g49150	PF04893	PF03226	PF03226	PF04893		PF03226PF04893
LOC_Os03g17990	LOC_Os03g17990	PF04893	PF04893	PF04893	PF04893		PF04893PF04893
LOC_Os03g17990	LOC_Os06g41590	PF04893	PF03878	PF03878	PF04893		PF03878PF04893
LOC_Os03g17990	LOC_Os06g35814	PF04893	PF00071	PF00071	PF04893		PF00071PF04893
LOC_Os03g17990	LOC_Os04g47700	PF04893	PF00400	PF00400	PF04893		PF00400PF04893
LOC_Os03g18510	LOC_Os03g18510	PF07541	PF07541	PF07541	PF07541		PF07541PF07541
LOC_Os03g18510	LOC_Os03g18510	PF07541	PF00575	PF00575	PF07541		PF00575PF07541
LOC_Os03g18510	LOC_Os03g18510	PF00575	PF07541	PF00575	PF07541		PF00575PF07541
LOC_Os03g18510	LOC_Os03g18510	PF00575	PF00575	PF00575	PF00575		PF00575PF00575
LOC_Os03g18580	LOC_Os09g36440	PF01251	PF00382	PF00382	PF01251		PF00382PF01251
LOC_Os03g18580	LOC_Os03g18580	PF01251	PF01251	PF01251	PF01251		PF01251PF01251
LOC_Os03g19059	LOC_Os06g41750	PF00097	PF00515	PF00097	PF00515		PF00097PF00515
[truncated: 77,310 more rows]

## Sheet: domain-domain hits
	PF00400(3908)	PF00271(3180)	PF00069(3180)	PF00076(2345)	PF00270(1939)	PF02985(1869)	PF02518(1663)	PF00004(1611)	PF07719(1487)	PF00009(1265)	PF03144(1246)	PF00183(1148)	PF00125(1129)	PF01423(1072)	PF00240(992)	PF07714(983)	PF00515(959)	PF00071(955)	PF00179(874)	PF03143(849)	PF00176(846)	PF07728(820)	PF00097(814)	PF00467(798)	PF00118(741)	PF00006(733)	PF00306(733)	PF02874(733)	PF00012(728)	PF00091(727)
PF00400(WD40)	166	99	70	70	59	65	22	22	47	22	22	16	37	49	18	19	32	14	20	15	20	7	27	14	62	21	21	21	9	8
PF00271(helicase_C)	99	101	47	94	131	26	18	28	21	20	20	11	37	36	15	15	9	6	17	14	42	6	18	24	5	16	16	16	9	14
PF00069(pkinase)	70	47	120	42	34	23	32	28	33	20	20	23	40	11	22	91	28	16	20	16	10	15	10	10	17	13	13	13	21	10
PF00076(rrm)	70	94	42	112	74	33	12	7	24	16	16	10	14	29	14	9	12	5	11	7	10	5	8	19	3	7	7	7	6	4
PF00270(DEAD)	59	131	34	74	58	13	12	18	9	11	11	5	7	25	6	13	2	4	6	7	5	5	5	18	4	11	11	11	6	8
PF02985(HEAT)	65	26	23	33	13	42	16	22	11	13	13	13	18	14	10	9	4	26	10	11	5	10	3	6	5	6	6	6	5	15
PF02518(HATPase_c)	22	18	32	12	12	16	27	12	19	5	5	16	4	3	10	11	17	9	4	3	3	6	9		5	5	5	5	11	3
PF00004(AAA)	22	28	28	7	18	22	12	60	19	16	16	7	15	5	26	6	18	5	7	13	9	47	13	6	4	11	11	11	10	11
PF07719(TPR_2)	47	21	33	24	9	11	19	19	36	7	7	15	9	31	11	17	50	8	6	5	7	11	10	6	2	6	6	6	15	5
PF00009(GTP_EFTU)	22	20	20	16	11	13	5	16	7	16	31	3	6	5	6	6	6	5	2	15	5	10	4	10	3	4	4	4	4	7
PF03144(GTP_EFTU_D2)	22	20	20	16	11	13	5	16	7	31	15	3	6	4	6	6	6	5	1	15	5	10	4	9	3	4	4	4	4	7
PF00183(HSP90)	16	11	23	10	5	13	16	7	15	3	3	6	3	2	8	7	13	9	2	1	3	5	5		5	2	2	2	5	1
PF00125(histone)	37	37	40	14	7	18	4	15	9	6	6	3	33	5	6	8	6	1	7	2	28	7	8	5		1	1	1	2	3
PF01423(Sm)	49	36	11	29	25	14	3	5	31	5	4	2	5	91	5	1	6	5	4	1	8	2	4	1	1				1	1
PF00240(ubiquitin)	18	15	22	14	6	10	10	26	11	6	6	8	6	5	24	8	8	4	18	4	8	14	6	5	3	1	1	1	4	3
PF07714(Pkinase_Tyr)	19	15	91	9	13	9	11	6	17	6	6	7	8	1	8	30	15	9	7	6	1	4	2		10	1	1	1	4	2
PF00515(TPR)	32	9	28	12	2	4	17	18	50	6	6	13	6	6	8	15	24	5	5	4	6	10	9	3	2	4	4	4	13	4
PF00071(ras)	14	6	16	5	4	26	9	5	8	5	5	9	1	5	4	9	5	23	11	4	2	3	4	1	2	3	3	3	2	3
PF00179(UQ_con)	20	17	20	11	6	10	4	7	6	2	1	2	7	4	18	7	5	11	20		10	2	18	1	2	1	1	1
PF03143(GTP_EFTU_D3)	15	14	16	7	7	11	3	13	5	15	15	1	2	1	4	6	4	4		5	3	9	3	4	3	3	3	3	4	3
PF00176(SNF2_N)	20	42	10	10	5	5	3	9	7	5	5	3	28	8	8	1	6	2	10	3	18	1	14	5	1	4	4	4	2	3
PF07728(AAA_5)	7	6	15	5	5	10	6	47	11	10	10	5	7	2	14	4	10	3	2	9	1	20	4	3	2	5	5	5	6	10
PF00097(zf-C3HC4)	27	18	10	8	5	3	9	13	10	4	4	5	8	4	6	2	9	4	18	3	14	4	23	2	2	1	1	1	2	4
PF00467(KOW)	14	24	10	19	18	6		6	6	10	9		5	1	5		3	1	1	4	5	3	2	7		3	3	3		2
PF00118(cpn60_TCP1)	62	5	17	3	4	5	5	4	2	3	3	5		1	3	10	2	2	2	3	1	2	2		26				3	5
PF00006(ATP-synt_ab)	21	16	13	7	11	6	5	11	6	4	4	2	1		1	1	4	3	1	3	4	5	1	3		7	14	14	1	6
PF00306(ATP-synt_ab_C)	21	16	13	7	11	6	5	11	6	4	4	2	1		1	1	4	3	1	3	4	5	1	3		14	7	14	1	6
PF02874(ATP-synt_ab_N)	21	16	13	7	11	6	5	11	6	4	4	2	1		1	1	4	3	1	3	4	5	1	3		14	14	7	1	6
PF00012(HSP70)	9	9	21	6	6	5	11	10	15	4	4	5	2	1	4	4	13	2		4	2	6	2		3	1	1	1	6	2
PF00091(tubulin)	8	14	10	4	8	15	3	11	5	7	7	1	3	1	3	2	4	3		3	3	10	4	2	5	6	6	6	2	11
