# Supplementary material for: A predicted protein interactome for rice
Source: Rice (N Y). 2012 Jul 2;5:15. doi: 10.1186/1939-8433-5-15 (PMC4883691; doi:10.1186/1939-8433-5-15)
Supplement: Supplementary file 3 — Additional file 3:Table S3. List of GSM identifiers of microarray expression data. (XLSX 17 KB) [file 12284_2012_30_MOESM3_ESM.xlsx]

## Sheet: GSM Identifiers
GSE10857	GSM275405	Azucena root tip_At the wax layer_rep1
GSE10857	GSM275406	Azucena root tip_At the wax layer_rep2
GSE10857	GSM275407	Azucena root tip_At the wax layer_rep3
GSE10857	GSM275408	Bala root tip_At the wax layer_rep1
GSE10857	GSM275409	Bala root tip_At the wax layer_rep2
GSE10857	GSM275410	Bala root tip_At the wax layer_rep3
GSE10857	GSM275411	Azucena root tip_Buckled at the wax layer_rep1
GSE10857	GSM275412	Azucena root tip Buckled at the wax layer_rep2
GSE10857	GSM275413	Azucena root tip_Buckled at the wax layer_rep3
GSE10857	GSM275414	Azucena root tip_Before the wax layer_rep1
GSE10857	GSM275415	Azucena root tip_Before the wax layer_Rep2
GSE10857	GSM275416	Azucena root tip_Before the wax layer_Rep3
GSE10872	GSM267998	Yellow leaves in F9Y RILs from parents lines
GSE10872	GSM267999	Green leaves in F9G RILs from parents lines
GSE12069	GSM304390	Stable transgenic rice line
GSE12069	GSM304394	Stable transgenic rice line (1)
GSE12069	GSM304395	Control for the stable transgenic rice line
GSE12069	GSM304397	Control for the stable transgenic rice line (1)
GSE12069	GSM304478	Control for the unstable lines
GSE12069	GSM304485	Control for the unstable lines (1)
GSE12069	GSM304497	Unstable transgenic line
GSE12069	GSM304646	Unstable transgenic line (1)
GSE12069	GSM304653	Mutant stable line
GSE12069	GSM304654	Mutant stable line (1)
GSE12069	GSM304664	Control for the stable mutant rice line
GSE12069	GSM304669	Control for the stable mutant rice line (1)
GSE12069	GSM304671	Unstable mutant line
GSE12069	GSM304677	Unstable mutant line (1)
GSE4471	GSM100439	Rice Azucena 0ppm Arsenate (Control) Rep1
GSE4471	GSM100440	Rice Azucena 0ppm Arsenate (Control) Rep2
GSE4471	GSM100441	Rice Azucena 1ppm Arsenate Rep1
GSE4471	GSM100442	Rice Azucena 1ppm Arsenate Rep2
GSE4471	GSM100443	Rice Bala 0ppm Arsenate (Control) Rep1
GSE4471	GSM100444	Rice Bala 0ppm Arsenate (Control) Rep2
GSE4471	GSM100445	Rice Bala 1ppm Arsenate Rep1
GSE4471	GSM100446	Rice Bala 1ppm Arsenate Rep2
GSE4471	GSM149409	Rice Azucena 0ppm Arsenate (Control) Rep3
GSE4471	GSM149410	Rice Azucena 1ppm Arsenate Rep3
GSE4471	GSM149411	Rice Bala 0ppm Arsenate (Control) Rep3
GSE4471	GSM149412	Rice Bala 1ppm Arsenate Rep3
GSE6719	GSM154829	Root_DMSO-treatment_30min_replicate 1
GSE6719	GSM154831	Root_DMSO-treatment_30min_replicate 2
GSE6719	GSM154832	Root_DMSO-treatment_30min_replicate 3
GSE6719	GSM154833	Root_tZ-treatment_30min_replicate 1
GSE6719	GSM154937	Root_tZ-treatment_30min_replicate 2
GSE6719	GSM154938	Root_tZ-treatment_30min_replicate 3
GSE6719	GSM154939	Root_DMSO-treatment_120min_replicate 1
GSE6719	GSM154940	Root_DMSO-treatment_120min_replicate 2
GSE6719	GSM154941	Root_DMSO-treatment_120min_replicate 3
GSE6719	GSM154942	Root_tZ-treatment_120min_replicate 1
GSE6719	GSM154943	Root_tZ-treatment_120min_replicate 2
GSE6719	GSM154944	Root_tZ-treatment_120min_replicate 3
GSE6719	GSM154945	Leaf_DMSO-treatment_30min_replicate 1
GSE6719	GSM154946	Leaf_DMSO-treatment_30min_replicate 2
GSE6719	GSM154947	Leaf_DMSO-treatment_30min_replicate 3
GSE6719	GSM154948	Leaf_tZ-treatment_30min_replicate 1
GSE6719	GSM154949	Leaf_tZ-treatment_30min_replicate 2
GSE6719	GSM154950	Leaf_tZ-treatment_30min_replicate 3
GSE6719	GSM154951	Leaf_DMSO-treatment_120min_replicate 1
GSE6719	GSM154952	Leaf_DMSO-treatment_120min_replicate 2
GSE6719	GSM154953	Leaf_DMSO-treatment_120min_replicate 3
GSE6719	GSM154954	Leaf_tZ-treatment_120min_replicate 1
GSE6719	GSM154955	Leaf_tZ-treatment_120min_replicate 2
GSE6719	GSM154956	Leaf_tZ-treatment_120min_replicate 3
GSE6720	GSM154957	Leaf_control_replicate 1
GSE6720	GSM154958	Leaf_control_replicate 2
GSE6720	GSM154959	Leaf_OsRR6-overexpressor_replicate 1
GSE6720	GSM154960	Leaf_OsRR6-overexpressor_replicate 2
GSE6893	GSM159177	Root, 7-day-old Seedling, biological rep 1
GSE6893	GSM159178	Root, 7-day-old Seedling, biological rep 2
GSE6893	GSM159179	Root, 7-day-old Seedling, biological rep 3
GSE6893	GSM159180	Mature leaf, biological rep 1
GSE6893	GSM159181	Mature leaf, biological rep 2
GSE6893	GSM159182	Mature leaf, biological rep 3
GSE6893	GSM159183	Y Leaf, biological rep 1
GSE6893	GSM159184	Y Leaf, biological rep 2
GSE6893	GSM159185	Y Leaf, biological rep 3
GSE6893	GSM159186	SAM, biological rep 1
GSE6893	GSM159187	SAM, biological rep 2
GSE6893	GSM159188	SAM, biological rep 3
GSE6893	GSM159189	Young inflorescence (P1, upto 3 cm), biological rep 1
GSE6893	GSM159190	Young inflorescence (P1, upto 3 cm), biological rep 2
GSE6893	GSM159191	Young inflorescence (P1, upto 3 cm), biological rep 3
GSE6893	GSM159192	Inflorescence (P2, 3 - 5 cm), biological rep 1
GSE6893	GSM159193	Inflorescence (P2, 3 - 5 cm), biological rep 2
GSE6893	GSM159194	Inflorescence (P2, 3 - 5 cm), biological rep 3
GSE6893	GSM159195	Inflorescence (P3, 5 - 10 cm), biological rep 1
GSE6893	GSM159196	Inflorescence (P3, 5 - 10 cm), biological rep 2
GSE6893	GSM159197	Inflorescence (P3, 5 - 10 cm), biological rep 3
GSE6893	GSM159198	Inflorescence (P4, 10 - 15 cm), biological rep 1
GSE6893	GSM159199	Inflorescence (P4, 10 - 15 cm), biological rep 2
GSE6893	GSM159200	Inflorescence (P4, 10 - 15 cm), biological rep 3
GSE6893	GSM159201	Inflorescence (P5, 15 - 22 cm), biological rep 1
GSE6893	GSM159202	Inflorescence (P5, 15 - 22 cm), biological rep 2
GSE6893	GSM159203	Inflorescence (P5, 15 - 22 cm), biological rep 3
GSE6893	GSM159204	Inflorescence (P6, 22 - 30 cm), biological rep 1
GSE6893	GSM159205	Inflorescence (P6, 22 - 30 cm), biological rep 2
GSE6893	GSM159206	Inflorescence (P6, 22 - 30 cm), biological rep 3
GSE6893	GSM159207	Seed (S1, 0 - 2 dap), biological rep 1
GSE6893	GSM159208	Seed (S1, 0 - 2 dap), biological rep 2
GSE6893	GSM159209	Seed (S1, 0 - 2 dap), biological rep 3
GSE6893	GSM159210	Seed (S2, 3 - 4 dap), biological rep 1
GSE6893	GSM159211	Seed (S2, 3 - 4 dap), biological rep 2
GSE6893	GSM159212	Seed (S2, 3 - 4 dap), biological rep 3
GSE6893	GSM159213	Seed (S3, 5 - 10 dap), biological rep 1
GSE6893	GSM159214	Seed (S3, 5 - 10 dap), biological rep 2
GSE6893	GSM159215	Seed (S3, 5 - 10 dap), biological rep 3
GSE6893	GSM159216	Seed (S4, 11 - 20 dap), biological rep 1
GSE6893	GSM159217	Seed (S4, 11 - 20 dap), biological rep 2
GSE6893	GSM159218	Seed (S4, 11 - 20 dap), biological rep 3
GSE6893	GSM159219	Seed (S5, 21 - 29 dap), biological rep 1
GSE6893	GSM159220	Seed (S5, 21 - 29 dap), biological rep 2
GSE6893	GSM159221	Seed (S5, 21 - 29 dap), biological rep 3
GSE6901	GSM159259	7-day-old Seedling, biological rep 1
GSE6901	GSM159260	7-day-old Seedling, biological rep 2
GSE6901	GSM159261	7-day-old Seedling, biological rep 3
GSE6901	GSM159262	Drought stress, biological rep 1
GSE6901	GSM159263	Drought stress, biological rep 2
GSE6901	GSM159264	Drought stress, biological rep 3
GSE6901	GSM159265	Salt stress, biological rep 1
GSE6901	GSM159266	Salt stress, biological rep 2
GSE6901	GSM159267	Salt stress, biological rep 3
GSE6901	GSM159268	Cold stress, biological rep 1
GSE6901	GSM159269	Cold stress, biological rep 2
GSE6901	GSM159270	Cold stress, biological rep 3
GSE6908	GSM159172	Rice coleoptiles, 4 days old, aerobic, replicate N.1 (sample#9)
GSE6908	GSM159173	Rice coleoptiles, 4 days old, aerobic, replicate N.2 (sample#10)
GSE6908	GSM159271	Rice coleoptiles, 4 days old, anoxic, REPLICATE 1 (Sample #11)
GSE6908	GSM159272	Rice coleoptiles, 4 days old, anoxic, REPLICATE 2 (Sample #12)
GSE7256	GSM174883	A mock 3 dpi rep 1 with array type rice from Affymetrix
GSE7256	GSM174884	E mock 4 dpi rep 1 with array type rice from Affymetrix
GSE7256	GSM174885	B FR13 3 dpi rep 1 with array type rice from Affymetrix
GSE7256	GSM174886	F FR13 4 dpi rep 1 with array type rice from Affymetrix
GSE7256	GSM174887	D FR13 3 dpi rep 2 with array type rice from Affymetrix
GSE7256	GSM174888	C mock 3 dpi rep 2 with array type rice from Affymetrix
GSE7256	GSM174889	H FR13 4 dpi rep 2 with array type rice from Affymetrix
GSE7257	GSM174890	G mock 4 dpi rep 2 with array type rice from Affymetrix
GSE7951	GSM195218	stigma 1, biological rep1
GSE7951	GSM195219	stigma 2, biological rep 2
GSE7951	GSM195220	stigma 3, biological rep 2
GSE7951	GSM195221	Ovary 1, biological rep 1
GSE7951	GSM195222	Ovary 2, biological rep 2
GSE7951	GSM195223	Ovary 3, biological rep 3
GSE7951	GSM195224	Suspension cell
GSE7951	GSM195225	Shoot
GSE7951	GSM195226	Root
GSE7951	GSM195227	Anther
GSE7951	GSM195228	Embryo
GSE7951	GSM195229	Endosperm
GSE7951	GSM195230	5d-seed
GSE8380	GSM207558	Mudanjiang8 OsWRKY13 Overexpressing D11UM1-1 rep1
GSE8380	GSM207559	Mudanjiang8 OsWRKY13 Overexpressing D11UM1-1 rep2
GSE8380	GSM207560	Mudanjiang8 OsWRKY13 Overexpressing D11UM1-1 rep3
GSE8380	GSM207562	Mudanjiang8 OsWRKY13 Overexpressing D11UM7-2 rep1
GSE8380	GSM207563	Mudanjiang8 OsWRKY13 Overexpressing D11UM7-2 rep2
GSE8380	GSM207564	Mudanjiang8 OsWRKY13 Overexpressing D11UM7-2 rep3
GSE8380	GSM207565	Mudanjiang8 wild type control rep1
GSE8380	GSM207566	Mudanjiang8 wild type control rep2
GSE8380	GSM207567	Mudanjiang8 wild type control rep3
GSE9498	GSM240994	Zhonghua11 7 DAF, biological replicate 1
GSE9498	GSM240995	Zhonghua11 7 DAF, biological replicate 2
GSE9498	GSM240996	Zhonghua11 7 DAF, biological replicate 3
GSE9498	GSM240997	gif1 7 DAF, biological replicate 1
GSE9498	GSM240998	gif1 7 DAF, biological replicate 2
GSE9498	GSM240999	gif1 7 DAF, biological replicate 3
