# Supplementary material for: A predicted protein interactome for rice
Source: Rice (N Y). 2012 Jul 2;5:15. doi: 10.1186/1939-8433-5-15 (PMC4883691; doi:10.1186/1939-8433-5-15)
Supplement: Supplementary file 4 — Additional file 4:Table S4. Experimental verification of predicted interactions. (XLSX 43 KB) [file 12284_2012_30_MOESM4_ESM.xlsx]

## Sheet: confirmed
Protein1	Protein2	Pcc	Bind_id	Interaction Key	Found in predicted interactome?
LOC_Os05g34940	LOC_Os06g49840		10394955	LOC_Os05g34940LOC_Os06g49840	1
LOC_Os02g45770	LOC_Os03g11614	0.833	10444103	LOC_Os02g45770LOC_Os03g11614	1
LOC_Os02g45770	LOC_Os04g49150	0.946	10444103	LOC_Os02g45770LOC_Os04g49150	1
LOC_Os02g45770	LOC_Os07g41370	0.59	10444103	LOC_Os02g45770LOC_Os07g41370	1
LOC_Os03g11614	LOC_Os03g54160	0.388	11197326	LOC_Os03g11614LOC_Os03g54160	1
LOC_Os03g11614	LOC_Os07g01820		11197326	LOC_Os03g11614LOC_Os07g01820	1
LOC_Os02g45770	LOC_Os12g10540	0.653	12395189	LOC_Os02g45770LOC_Os12g10540	1
LOC_Os09g32948	LOC_Os12g10540	0.694	12395189	LOC_Os09g32948LOC_Os12g10540	1
LOC_Os03g54160	LOC_Os12g10540	0.06	12395189	LOC_Os03g54160LOC_Os12g10540	1
LOC_Os02g12800	LOC_Os02g43290		12684538	LOC_Os02g12800LOC_Os02g43290	1
LOC_Os02g12800	LOC_Os03g29260		12684538	LOC_Os02g12800LOC_Os03g29260	1
LOC_Os02g12800	LOC_Os06g37660		12684538	LOC_Os02g12800LOC_Os06g37660	1
LOC_Os02g12800	LOC_Os07g42300	0.816	12684538	LOC_Os02g12800LOC_Os07g42300	1
LOC_Os02g39160	LOC_Os04g47990	0.26	12684538	LOC_Os02g39160LOC_Os04g47990	1
LOC_Os02g43760	LOC_Os10g35110	0.299	12684538	LOC_Os02g43760LOC_Os10g35110	1
LOC_Os02g45760	LOC_Os03g11510	0.335	12684538	LOC_Os02g45760LOC_Os03g11510	1
LOC_Os02g45760	LOC_Os03g50290	0.558	12684538	LOC_Os02g45760LOC_Os03g50290	1
LOC_Os02g45760	LOC_Os04g45910		12684538	LOC_Os02g45760LOC_Os04g45910	1
LOC_Os02g45770	LOC_Os02g49840	-0.212	12684538	LOC_Os02g45770LOC_Os02g49840	1
LOC_Os02g45770	LOC_Os02g52340	-0.158	12684538	LOC_Os02g45770LOC_Os02g52340	1
LOC_Os02g45770	LOC_Os03g08754	0.023	12684538	LOC_Os02g45770LOC_Os03g08754	1
LOC_Os02g45770	LOC_Os08g41950	0.705	12684538	LOC_Os02g45770LOC_Os08g41950	1
LOC_Os02g45770	LOC_Os10g39130	0.149	12684538	LOC_Os02g45770LOC_Os10g39130	1
LOC_Os02g49230	LOC_Os03g58250		12684538	LOC_Os02g49230LOC_Os03g58250	1
LOC_Os02g49440	LOC_Os07g05480	0.691	12684538	LOC_Os02g49440LOC_Os07g05480	1
LOC_Os02g49440	LOC_Os07g37250	0.633	12684538	LOC_Os02g49440LOC_Os07g37250	1
LOC_Os02g51850	LOC_Os10g35110	0.51	12684538	LOC_Os02g51850LOC_Os10g35110	1
LOC_Os02g54624	LOC_Os04g48050		12684538	LOC_Os02g54624LOC_Os04g48050	1
LOC_Os02g57660	LOC_Os08g33370	0.592	12684538	LOC_Os02g57660LOC_Os08g33370	1
LOC_Os03g07360	LOC_Os04g57310	0.262	12684538	LOC_Os03g07360LOC_Os04g57310	1
LOC_Os03g07360	LOC_Os07g37250	0.652	12684538	LOC_Os03g07360LOC_Os07g37250	1
LOC_Os03g07360	LOC_Os07g47510		12684538	LOC_Os03g07360LOC_Os07g47510	1
LOC_Os03g07360	LOC_Os07g48570	0.873	12684538	LOC_Os03g07360LOC_Os07g48570	1
LOC_Os03g08754	LOC_Os03g54160	0.049	12684538	LOC_Os03g08754LOC_Os03g54160	1
LOC_Os03g08754	LOC_Os08g41950	0.088	12684538	LOC_Os03g08754LOC_Os08g41950	1
LOC_Os03g17020	LOC_Os07g47510		12684538	LOC_Os03g17020LOC_Os07g47510	1
LOC_Os03g17070	LOC_Os10g37740	-0.147	12684538	LOC_Os03g17070LOC_Os10g37740	1
LOC_Os03g17700	LOC_Os06g04200	-0.225	12684538	LOC_Os03g17700LOC_Os06g04200	1
LOC_Os03g56940	LOC_Os07g48570	0.007	12684538	LOC_Os03g56940LOC_Os07g48570	1
LOC_Os03g62640	LOC_Os10g39030		12684538	LOC_Os03g62640LOC_Os10g39030	1
LOC_Os04g38870	LOC_Os09g35910	0.658	12684538	LOC_Os04g38870LOC_Os09g35910	1
LOC_Os04g47990	LOC_Os05g06270	0.604	12684538	LOC_Os04g47990LOC_Os05g06270	1
LOC_Os04g48050	LOC_Os05g13940	0.329	12684538	LOC_Os04g48050LOC_Os05g13940	1
LOC_Os04g56160	LOC_Os08g33370	0.671	12684538	LOC_Os04g56160LOC_Os08g33370	1
LOC_Os05g38570	LOC_Os08g33370	-0.112	12684538	LOC_Os05g38570LOC_Os08g33370	1
LOC_Os05g51530	LOC_Os08g33370	0.845	12684538	LOC_Os05g51530LOC_Os08g33370	1
LOC_Os06g04880	LOC_Os08g37490	0.59	12684538	LOC_Os06g04880LOC_Os08g37490	1
LOC_Os06g06750	LOC_Os08g41950	0.601	12684538	LOC_Os06g06750LOC_Os08g41950	1
LOC_Os06g06750	LOC_Os12g10540	0.493	12684538	LOC_Os06g06750LOC_Os12g10540	1
LOC_Os07g10600	LOC_Os07g25710	0.137	12684538	LOC_Os07g10600LOC_Os07g25710	1
LOC_Os07g10600	LOC_Os08g34210	-0.1	12684538	LOC_Os07g10600LOC_Os08g34210	1
LOC_Os07g41370	LOC_Os08g41950	0.528	12684538	LOC_Os07g41370LOC_Os08g41950	1
LOC_Os07g47510	LOC_Os07g47510	1	12684538	LOC_Os07g47510LOC_Os07g47510	1
LOC_Os07g47510	LOC_Os08g34210		12684538	LOC_Os07g47510LOC_Os08g34210	1
LOC_Os07g47510	LOC_Os08g40790		12684538	LOC_Os07g47510LOC_Os08g40790	1
LOC_Os08g28710	LOC_Os08g39450	0.357	12684538	LOC_Os08g28710LOC_Os08g39450	1
LOC_Os08g41950	LOC_Os10g39130	-0.052	12684538	LOC_Os08g41950LOC_Os10g39130	1
LOC_Os08g41950	LOC_Os12g10540	0.699	12684538	LOC_Os08g41950LOC_Os12g10540	1
LOC_Os10g37740	LOC_Os10g37740	1	12684538	LOC_Os10g37740LOC_Os10g37740	1
LOC_Os01g09550	LOC_Os04g47990	0.449	12684538	LOC_Os01g09550LOC_Os04g47990	1
LOC_Os01g10504	LOC_Os04g57020	-0.165	12684538	LOC_Os01g10504LOC_Os04g57020	1
LOC_Os01g10504	LOC_Os08g41950	0.966	12684538	LOC_Os01g10504LOC_Os08g41950	1
LOC_Os01g10504	LOC_Os09g32948	0.944	12684538	LOC_Os01g10504LOC_Os09g32948	1
LOC_Os01g31680	LOC_Os07g47510		12684538	LOC_Os01g31680LOC_Os07g47510	1
LOC_Os03g16120	LOC_Os06g49840	0.097	12684538	LOC_Os03g16120LOC_Os06g49840	1
LOC_Os03g20580	LOC_Os07g01820		12684538	LOC_Os03g20580LOC_Os07g01820	1
LOC_Os03g29260	LOC_Os06g37440	0.696	12684538	LOC_Os03g29260LOC_Os06g37440	1
LOC_Os03g29260	LOC_Os08g44320	0.125	12684538	LOC_Os03g29260LOC_Os08g44320	1
LOC_Os03g43910	LOC_Os08g37490	0.71	12684538	LOC_Os03g43910LOC_Os08g37490	1
LOC_Os03g44620	LOC_Os10g35110		12684538	LOC_Os03g44620LOC_Os10g35110	1
LOC_Os01g55690	LOC_Os03g50290		12684538	LOC_Os01g55690LOC_Os03g50290	1
LOC_Os01g55690	LOC_Os07g47510		12684538	LOC_Os01g55690LOC_Os07g47510	1
LOC_Os01g60080	LOC_Os04g44870	0.088	12684538	LOC_Os01g60080LOC_Os04g44870	1
LOC_Os03g50290	LOC_Os06g04200	-0.546	12684538	LOC_Os03g50290LOC_Os06g04200	1
LOC_Os03g50290	LOC_Os08g36790	0.679	12684538	LOC_Os03g50290LOC_Os08g36790	1
LOC_Os03g50290	LOC_Os08g37490	0.804	12684538	LOC_Os03g50290LOC_Os08g37490	1
LOC_Os03g54160	LOC_Os03g54160	1	12684538	LOC_Os03g54160LOC_Os03g54160	1
LOC_Os03g54160	LOC_Os04g45810	0.198	12684538	LOC_Os03g54160LOC_Os04g45810	1
LOC_Os03g54160	LOC_Os04g49150	0.354	12684538	LOC_Os03g54160LOC_Os04g49150	1
LOC_Os03g54160	LOC_Os06g06750	0.336	12684538	LOC_Os03g54160LOC_Os06g06750	1
LOC_Os03g54160	LOC_Os08g41950	0.258	12684538	LOC_Os03g54160LOC_Os08g41950	1
LOC_Os03g54160	LOC_Os09g32948	0.264	12684538	LOC_Os03g54160LOC_Os09g32948	1
LOC_Os03g54160	LOC_Os10g39130	0.609	12684538	LOC_Os03g54160LOC_Os10g39130	1
LOC_Os04g28260	LOC_Os06g49840	-0.123	12684538	LOC_Os04g28260LOC_Os06g49840	1
LOC_Os04g38870	LOC_Os06g06750	-0.103	12684538	LOC_Os04g38870LOC_Os06g06750	1
LOC_Os04g44870	LOC_Os05g33570	-0.281	12684538	LOC_Os04g44870LOC_Os05g33570	1
LOC_Os04g44870	LOC_Os06g07090		12684538	LOC_Os04g44870LOC_Os06g07090	1
LOC_Os04g44870	LOC_Os06g08530	0.513	12684538	LOC_Os04g44870LOC_Os06g08530	1
LOC_Os04g44870	LOC_Os06g49120	-0.319	12684538	LOC_Os04g44870LOC_Os06g49120	1
LOC_Os04g44870	LOC_Os09g38090	-0.28	12684538	LOC_Os04g44870LOC_Os09g38090	1
LOC_Os04g44870	LOC_Os10g30450		12684538	LOC_Os04g44870LOC_Os10g30450	1
LOC_Os04g49150	LOC_Os06g06750	0.939	12684538	LOC_Os04g49150LOC_Os06g06750	1
LOC_Os05g04520	LOC_Os06g45300	0.78	12684538	LOC_Os05g04520LOC_Os06g45300	1
LOC_Os05g13940	LOC_Os10g37740	0.097	12684538	LOC_Os05g13940LOC_Os10g37740	1
LOC_Os01g66890	LOC_Os02g43290	-0.202	12684538	LOC_Os01g66890LOC_Os02g43290	1
LOC_Os02g05480	LOC_Os02g41590	0.183	12684538	LOC_Os02g05480LOC_Os02g41590	1
LOC_Os02g05480	LOC_Os02g57260	0.712	12684538	LOC_Os02g05480LOC_Os02g57260	1
LOC_Os02g05480	LOC_Os05g13580	0.598	12684538	LOC_Os02g05480LOC_Os05g13580	1
LOC_Os02g05480	LOC_Os05g50190	0.426	12684538	LOC_Os02g05480LOC_Os05g50190	1
LOC_Os02g12580	LOC_Os02g41590	0.581	12684538	LOC_Os02g12580LOC_Os02g41590	1
LOC_Os02g12580	LOC_Os03g24600	0.234	12684538	LOC_Os02g12580LOC_Os03g24600	1
LOC_Os06g02240	LOC_Os07g47510		12684538	LOC_Os06g02240LOC_Os07g47510	1
LOC_Os06g04280	LOC_Os08g33370	0.71	12684538	LOC_Os06g04280LOC_Os08g33370	1
LOC_Os06g13820	LOC_Os08g33370	0.721	12684538	LOC_Os06g13820LOC_Os08g33370	1
LOC_Os06g37440	LOC_Os07g42300	0.784	12684538	LOC_Os06g37440LOC_Os07g42300	1
LOC_Os06g39906	LOC_Os08g33370	0.198	12684538	LOC_Os06g39906LOC_Os08g33370	1
LOC_Os06g51220	LOC_Os07g47510		12684538	LOC_Os06g51220LOC_Os07g47510	1
LOC_Os06g51220	LOC_Os10g39030	0.528	12684538	LOC_Os06g51220LOC_Os10g39030	1
LOC_Os07g01820	LOC_Os08g41950		12684538	LOC_Os07g01820LOC_Os08g41950	1
LOC_Os02g15169	LOC_Os07g47510		12684538	LOC_Os02g15169LOC_Os07g47510	1
LOC_Os02g15169	LOC_Os10g35110		12684538	LOC_Os02g15169LOC_Os10g35110	1
LOC_Os02g16830	LOC_Os07g47510		12684538	LOC_Os02g16830LOC_Os07g47510	1
LOC_Os02g16830	LOC_Os08g28710		12684538	LOC_Os02g16830LOC_Os08g28710	1
LOC_Os02g36974	LOC_Os03g07360		12684538	LOC_Os02g36974LOC_Os03g07360	1
LOC_Os02g43290	LOC_Os03g55130	0.216	12684538	LOC_Os02g43290LOC_Os03g55130	1
LOC_Os02g43290	LOC_Os03g61010	0.3	12684538	LOC_Os02g43290LOC_Os03g61010	1
LOC_Os02g43290	LOC_Os05g04520	0.406	12684538	LOC_Os02g43290LOC_Os05g04520	1
LOC_Os02g50240	LOC_Os03g07360	0.032	12684538	LOC_Os02g50240LOC_Os03g07360	1
LOC_Os02g52340	LOC_Os03g54160	0.237	12684538	LOC_Os02g52340LOC_Os03g54160	1
LOC_Os02g55200	LOC_Os08g37490		12684538	LOC_Os02g55200LOC_Os08g37490	1
LOC_Os02g56130	LOC_Os06g04290		12684538	LOC_Os02g56130LOC_Os06g04290	1
LOC_Os02g57650	LOC_Os03g44620		12684538	LOC_Os02g57650LOC_Os03g44620	1
LOC_Os03g03450	LOC_Os10g35110	0.13	12684538	LOC_Os03g03450LOC_Os10g35110	1
LOC_Os03g04980	LOC_Os10g39030	0.301	12684538	LOC_Os03g04980LOC_Os10g39030	1
LOC_Os03g10510	LOC_Os10g35110	0.376	12684538	LOC_Os03g10510LOC_Os10g35110	1
LOC_Os03g11614	LOC_Os08g41950	0.696	12684538	LOC_Os03g11614LOC_Os08g41950	1
LOC_Os07g37250	LOC_Os10g39030	0.55	12684538	LOC_Os07g37250LOC_Os10g39030	1
LOC_Os07g48570	LOC_Os07g48570	1	12684538	LOC_Os07g48570LOC_Os07g48570	1
LOC_Os07g48570	LOC_Os08g04390	0.703	12684538	LOC_Os07g48570LOC_Os08g04390	1
LOC_Os07g48570	LOC_Os12g16890		12684538	LOC_Os07g48570LOC_Os12g16890	1
LOC_Os08g33370	LOC_Os08g44680	0.097	12684538	LOC_Os08g33370LOC_Os08g44680	1
LOC_Os08g33370	LOC_Os10g21930	0.342	12684538	LOC_Os08g33370LOC_Os10g21930	1
LOC_Os08g33370	LOC_Os11g07020		12684538	LOC_Os08g33370LOC_Os11g07020	1
LOC_Os08g33370	LOC_Osp1g00420		12684538	LOC_Os08g33370LOC_Osp1g00420	1
LOC_Os08g34210	LOC_Os10g39030	0.312	12684538	LOC_Os08g34210LOC_Os10g39030	1
LOC_Os08g44320	LOC_Os09g27030	0.584	12684538	LOC_Os08g44320LOC_Os09g27030	1
LOC_Os10g05970	LOC_Os10g35110		12684538	LOC_Os10g05970LOC_Os10g35110	1
LOC_Os10g35110	LOC_Os12g04290		12684538	LOC_Os10g35110LOC_Os12g04290	1
LOC_Os10g35110	LOC_Os12g40490	0.435	12684538	LOC_Os10g35110LOC_Os12g40490	1
LOC_Os01g14950	LOC_Os03g07360	0.103	12684538	LOC_Os01g14950LOC_Os03g07360	1
LOC_Os01g28450	LOC_Os01g55690		12684538	LOC_Os01g28450LOC_Os01g55690	1
LOC_Os01g28450	LOC_Os11g33000	-0.093	12684538	LOC_Os01g28450LOC_Os11g33000	1
LOC_Os01g28450	LOC_Os12g16890		12684538	LOC_Os01g28450LOC_Os12g16890	1
LOC_Os01g56470	LOC_Os06g06750	-0.08	12684538	LOC_Os01g56470LOC_Os06g06750	1
LOC_Os06g49840	LOC_Os09g32948	0.631	12905025	LOC_Os06g49840LOC_Os09g32948	1
LOC_Os06g51110	LOC_Os10g39790	-0.023	14750518	LOC_Os06g51110LOC_Os10g39790	0
LOC_Os06g51110	LOC_Os04g57140	0.402	14750518	LOC_Os06g51110LOC_Os04g57140	0
LOC_Os06g51110	LOC_Os01g68040	-0.018	14750518	LOC_Os06g51110LOC_Os01g68040	0
LOC_Os09g25760	LOC_Os04g52130	0.301	14750518	LOC_Os09g25760LOC_Os04g52130	0
LOC_Os03g46650	LOC_Os05g26890	0.816	15078334	LOC_Os03g46650LOC_Os05g26890	1
LOC_Os02g04520	LOC_Os03g46650	0.458	15078334	LOC_Os02g04520LOC_Os03g46650	1
LOC_Os03g49990	LOC_Os05g33730	0.408	16193045	LOC_Os03g49990LOC_Os05g33730	1
LOC_Os06g01934	LOC_Os06g01934	1	16284419	LOC_Os06g01934LOC_Os06g01934	1
LOC_Os06g01934	LOC_Os07g03770	0.034	16284419	LOC_Os06g01934LOC_Os07g03770	1
LOC_Os04g56780	LOC_Os04g56780	1	16284419	LOC_Os04g56780LOC_Os04g56780	1
LOC_Os04g56780	LOC_Os11g01130		16284419	LOC_Os04g56780LOC_Os11g01130	1
LOC_Os07g03770	LOC_Os07g03770	1	16284419	LOC_Os07g03770LOC_Os07g03770	1
LOC_Os11g01130	LOC_Os11g01130	1	16284419	LOC_Os11g01130LOC_Os11g01130	1
LOC_Os02g42230	LOC_Os02g53680	0.767	16428324	LOC_Os02g42230LOC_Os02g53680	1
LOC_Os01g14980	LOC_Os02g42230	0.774	16428324	LOC_Os01g14980LOC_Os02g42230	1
LOC_Os01g14980	LOC_Os02g58220	0.715	16428324	LOC_Os01g14980LOC_Os02g58220	1
LOC_Os07g39820	LOC_Os12g02870		17446396	LOC_Os07g39820LOC_Os12g02870	1
LOC_Os02g40510	LOC_Os03g56950	0.548	17485859	LOC_Os02g40510LOC_Os03g56950	1
LOC_Os01g01410	LOC_Os03g44250		19109415	LOC_Os01g01410LOC_Os03g44250	0
LOC_Os01g02040	LOC_Os01g05060		19109415	LOC_Os01g02040LOC_Os01g05060	0
LOC_Os01g02040	LOC_Os04g59570		19109415	LOC_Os01g02040LOC_Os04g59570	0
LOC_Os01g02290	LOC_Os01g02390	0.216	19109415	LOC_Os01g02290LOC_Os01g02390	0
LOC_Os01g02310	LOC_Os03g08460	0.411	19109415	LOC_Os01g02310LOC_Os03g08460	0
LOC_Os01g02390	LOC_Os01g02390	1	19109415	LOC_Os01g02390LOC_Os01g02390	0
LOC_Os01g02390	LOC_Os01g02600		19109415	LOC_Os01g02390LOC_Os01g02600	0
LOC_Os01g02580	LOC_Os03g57854		19109415	LOC_Os01g02580LOC_Os03g57854	0
LOC_Os01g02580	LOC_Os04g40090	-0.021	19109415	LOC_Os01g02580LOC_Os04g40090	0
LOC_Os02g05950	LOC_Os07g37250	0.208	19109415	LOC_Os02g05950LOC_Os07g37250	0
LOC_Os02g06930	LOC_Os05g11320		19109415	LOC_Os02g06930LOC_Os05g11320	0
LOC_Os02g06930	LOC_Os10g41460	0.306	19109415	LOC_Os02g06930LOC_Os10g41460	0
LOC_Os02g14130	LOC_Os01g70270	0.502	19109415	LOC_Os02g14130LOC_Os01g70270	0
LOC_Os02g14130	LOC_Os09g24320	0.373	19109415	LOC_Os02g14130LOC_Os09g24320	0
LOC_Os02g38080	LOC_Os01g67160	0.442	19109415	LOC_Os02g38080LOC_Os01g67160	0
LOC_Os02g38080	LOC_Os02g54140	0.022	19109415	LOC_Os02g38080LOC_Os02g54140	0
LOC_Os02g38080	LOC_Os03g08460	0.27	19109415	LOC_Os02g38080LOC_Os03g08460	0
LOC_Os02g40240	LOC_Os01g74020	0.203	19109415	LOC_Os02g40240LOC_Os01g74020	0
LOC_Os02g40240	LOC_Os02g54890	0.235	19109415	LOC_Os02g40240LOC_Os02g54890	0
LOC_Os02g42620	LOC_Os01g54930	0.493	19109415	LOC_Os02g42620LOC_Os01g54930	0
LOC_Os02g42620	LOC_Os05g11320		19109415	LOC_Os02g42620LOC_Os05g11320	0
LOC_Os02g43430	LOC_Os01g54930	0.654	19109415	LOC_Os02g43430LOC_Os01g54930	0
LOC_Os03g02680	LOC_Os03g05300	0.471	19109415	LOC_Os03g02680LOC_Os03g05300	1
LOC_Os03g03660	LOC_Os02g30380	-0.018	19109415	LOC_Os03g03660LOC_Os02g30380	0
LOC_Os03g03660	LOC_Os03g06390	0.088	19109415	LOC_Os03g03660LOC_Os03g06390	0
LOC_Os03g03660	LOC_Os06g40360	0.571	19109415	LOC_Os03g03660LOC_Os06g40360	0
LOC_Os03g03660	LOC_Os07g07670	0.349	19109415	LOC_Os03g03660LOC_Os07g07670	0
LOC_Os03g03880	LOC_Os05g49380	0.21	19109415	LOC_Os03g03880LOC_Os05g49380	0
LOC_Os03g03880	LOC_Os09g30418		19109415	LOC_Os03g03880LOC_Os09g30418	0
LOC_Os03g05470	LOC_Os02g36974		19109415	LOC_Os03g05470LOC_Os02g36974	0
LOC_Os03g05470	LOC_Os03g50290	0.324	19109415	LOC_Os03g05470LOC_Os03g50290	0
LOC_Os03g05470	LOC_Os04g38870	0.299	19109415	LOC_Os03g05470LOC_Os04g38870	0
LOC_Os03g05470	LOC_Os08g33370	0.421	19109415	LOC_Os03g05470LOC_Os08g33370	0
LOC_Os03g05470	LOC_Os08g37490	0.327	19109415	LOC_Os03g05470LOC_Os08g37490	0
LOC_Os03g16010	LOC_Os02g57190	0.145	19109415	LOC_Os03g16010LOC_Os02g57190	0
LOC_Os03g17700	LOC_Os01g14810	0.116	19109415	LOC_Os03g17700LOC_Os01g14810	0
LOC_Os03g17700	LOC_Os01g38530	0.176	19109415	LOC_Os03g17700LOC_Os01g38530	0
LOC_Os03g17700	LOC_Os02g54600	0.505	19109415	LOC_Os03g17700LOC_Os02g54600	0
LOC_Os03g17700	LOC_Os02g57200	0.229	19109415	LOC_Os03g17700LOC_Os02g57200	0
LOC_Os03g17700	LOC_Os06g17280		19109415	LOC_Os03g17700LOC_Os06g17280	0
LOC_Os03g27280	LOC_Os03g14590	0.267	19109415	LOC_Os03g27280LOC_Os03g14590	0
LOC_Os03g53880	LOC_Os01g08680	0.406	19109415	LOC_Os03g53880LOC_Os01g08680	0
LOC_Os03g53880	LOC_Os03g53880	1	19109415	LOC_Os03g53880LOC_Os03g53880	1
LOC_Os03g62700	LOC_Os06g06760		19109415	LOC_Os03g62700LOC_Os06g06760	0
LOC_Os03g62700	LOC_Os11g04390		19109415	LOC_Os03g62700LOC_Os11g04390	0
LOC_Os04g20680	LOC_Os01g67860	0.463	19109415	LOC_Os04g20680LOC_Os01g67860	0
LOC_Os04g52860	LOC_Os05g44590		19109415	LOC_Os04g52860LOC_Os05g44590	0
LOC_Os04g54002	LOC_Os03g25050	-0.125	19109415	LOC_Os04g54002LOC_Os03g25050	0
LOC_Os04g54002	LOC_Os07g44740	-0.066	19109415	LOC_Os04g54002LOC_Os07g44740	0
LOC_Os04g54002	LOC_Os10g05730		19109415	LOC_Os04g54002LOC_Os10g05730	0
LOC_Os04g59450	LOC_Os03g14590	0.093	19109415	LOC_Os04g59450LOC_Os03g14590	0
LOC_Os05g05160	LOC_Os01g68160	0.731	19109415	LOC_Os05g05160LOC_Os01g68160	0
LOC_Os05g05160	LOC_Os02g36974		19109415	LOC_Os05g05160LOC_Os02g36974	0
LOC_Os05g05160	LOC_Os04g38870	0.443	19109415	LOC_Os05g05160LOC_Os04g38870	0
LOC_Os05g16670	LOC_Os06g30130	0.448	19109415	LOC_Os05g16670LOC_Os06g30130	0
LOC_Os05g41220	LOC_Os05g45420	0.349	19109415	LOC_Os05g41220LOC_Os05g45420	1
LOC_Os05g45420	LOC_Os10g28680	0.415	19109415	LOC_Os05g45420LOC_Os10g28680	0
LOC_Os05g45420	LOC_Os12g04440		19109415	LOC_Os05g45420LOC_Os12g04440	0
LOC_Os05g45420	LOC_Os12g26170	0.407	19109415	LOC_Os05g45420LOC_Os12g26170	0
LOC_Os06g04880	LOC_Os03g21950	0.249	19109415	LOC_Os06g04880LOC_Os03g21950	0
LOC_Os06g29810	LOC_Os01g66130	0.48	19109415	LOC_Os06g29810LOC_Os01g66130	0
LOC_Os06g29810	LOC_Os08g01900	0.547	19109415	LOC_Os06g29810LOC_Os08g01900	0
LOC_Os06g45300	LOC_Os03g13590	0.79	19109415	LOC_Os06g45300LOC_Os03g13590	0
LOC_Os06g45300	LOC_Os12g32980	0.699	19109415	LOC_Os06g45300LOC_Os12g32980	0
LOC_Os06g50100	LOC_Os01g54930	0.323	19109415	LOC_Os06g50100LOC_Os01g54930	0
LOC_Os06g50100	LOC_Os07g37250	0.138	19109415	LOC_Os06g50100LOC_Os07g37250	0
LOC_Os06g50100	LOC_Os08g15080	0.264	19109415	LOC_Os06g50100LOC_Os08g15080	0
LOC_Os07g02350	LOC_Os01g07750	0.569	19109415	LOC_Os07g02350LOC_Os01g07750	0
LOC_Os07g02350	LOC_Os02g10720	0.708	19109415	LOC_Os07g02350LOC_Os02g10720	0
LOC_Os07g02350	LOC_Os03g18700	0.78	19109415	LOC_Os07g02350LOC_Os03g18700	0
LOC_Os07g02350	LOC_Os07g29640	0.308	19109415	LOC_Os07g02350LOC_Os07g29640	0
LOC_Os07g02350	LOC_Os07g31280	0.715	19109415	LOC_Os07g02350LOC_Os07g31280	0
LOC_Os07g02350	LOC_Os11g10320	0.345	19109415	LOC_Os07g02350LOC_Os11g10320	0
LOC_Os07g03000	LOC_Os03g06160	0.253	19109415	LOC_Os07g03000LOC_Os03g06160	0
LOC_Os07g29330	LOC_Os01g32460		19109415	LOC_Os07g29330LOC_Os01g32460	0
LOC_Os07g29330	LOC_Os01g43370		19109415	LOC_Os07g29330LOC_Os01g43370	0
LOC_Os07g29330	LOC_Os02g36590		19109415	LOC_Os07g29330LOC_Os02g36590	0
LOC_Os07g29330	LOC_Os04g38520		19109415	LOC_Os07g29330LOC_Os04g38520	0
LOC_Os07g29330	LOC_Os04g54830		19109415	LOC_Os07g29330LOC_Os04g54830	0
LOC_Os07g29330	LOC_Os11g11020		19109415	LOC_Os07g29330LOC_Os11g11020	0
LOC_Os07g31130	LOC_Os03g36750	-0.04	19109415	LOC_Os07g31130LOC_Os03g36750	0
LOC_Os07g32400	LOC_Os01g54930	0.544	19109415	LOC_Os07g32400LOC_Os01g54930	0
LOC_Os07g35004	LOC_Os03g57854		19109415	LOC_Os07g35004LOC_Os03g57854	0
LOC_Os07g35260	LOC_Os01g66130	0.412	19109415	LOC_Os07g35260LOC_Os01g66130	0
LOC_Os07g35260	LOC_Os08g01900	0.506	19109415	LOC_Os07g35260LOC_Os08g01900	0
LOC_Os07g35370	LOC_Os01g64630	0.705	19109415	LOC_Os07g35370LOC_Os01g64630	0
LOC_Os07g35580	LOC_Os01g66130	0.45	19109415	LOC_Os07g35580LOC_Os01g66130	0
LOC_Os07g35580	LOC_Os02g01150	-0.001	19109415	LOC_Os07g35580LOC_Os02g01150	0
LOC_Os07g35580	LOC_Os08g01900	0.682	19109415	LOC_Os07g35580LOC_Os08g01900	0
LOC_Os07g38070	LOC_Os12g19394	0.462	19109415	LOC_Os07g38070LOC_Os12g19394	0
LOC_Os07g38800	LOC_Os01g10400	0.204	19109415	LOC_Os07g38800LOC_Os01g10400	0
LOC_Os07g38800	LOC_Os02g48370	0.126	19109415	LOC_Os07g38800LOC_Os02g48370	0
LOC_Os07g38800	LOC_Os03g08460	-0.132	19109415	LOC_Os07g38800LOC_Os03g08460	0
LOC_Os07g38800	LOC_Os06g31100	0.434	19109415	LOC_Os07g38800LOC_Os06g31100	0
LOC_Os07g38800	LOC_Os10g36060		19109415	LOC_Os07g38800LOC_Os10g36060	0
LOC_Os07g38800	LOC_Os12g07160	0.09	19109415	LOC_Os07g38800LOC_Os12g07160	0
LOC_Os07g38810	LOC_Os12g35360	0.198	19109415	LOC_Os07g38810LOC_Os12g35360	0
LOC_Os07g47270	LOC_Os03g08460	0.258	19109415	LOC_Os07g47270LOC_Os03g08460	0
LOC_Os07g47270	LOC_Os03g59360	0.771	19109415	LOC_Os07g47270LOC_Os03g59360	0
LOC_Os07g47270	LOC_Os07g38170	0.52	19109415	LOC_Os07g47270LOC_Os07g38170	0
LOC_Os08g10070	LOC_Os05g11320		19109415	LOC_Os08g10070LOC_Os05g11320	0
LOC_Os08g10070	LOC_Os10g41460	0.499	19109415	LOC_Os08g10070LOC_Os10g41460	0
LOC_Os09g19700	LOC_Os01g22900		19109415	LOC_Os09g19700LOC_Os01g22900	0
LOC_Os09g19700	LOC_Os07g29330		19109415	LOC_Os09g19700LOC_Os07g29330	0
LOC_Os09g39640	LOC_Os03g19280		19109415	LOC_Os09g39640LOC_Os03g19280	0
LOC_Os09g39640	LOC_Os06g50154	0.448	19109415	LOC_Os09g39640LOC_Os06g50154	0
LOC_Os09g39640	LOC_Os07g37250	0.281	19109415	LOC_Os09g39640LOC_Os07g37250	0
LOC_Os09g39650	LOC_Os02g42940	-0.119	19109415	LOC_Os09g39650LOC_Os02g42940	0
LOC_Os09g39650	LOC_Os04g45190	-0.169	19109415	LOC_Os09g39650LOC_Os04g45190	0
LOC_Os09g39650	LOC_Os05g30950	0.14	19109415	LOC_Os09g39650LOC_Os05g30950	0
LOC_Os09g39650	LOC_Os06g04640	0.108	19109415	LOC_Os09g39650LOC_Os06g04640	0
LOC_Os09g39650	LOC_Os06g14080	0.163	19109415	LOC_Os09g39650LOC_Os06g14080	0
LOC_Os09g39650	LOC_Os06g31100	0.382	19109415	LOC_Os09g39650LOC_Os06g31100	0
LOC_Os09g39650	LOC_Os07g37250	0.031	19109415	LOC_Os09g39650LOC_Os07g37250	0
LOC_Os09g39650	LOC_Os08g06020	0.217	19109415	LOC_Os09g39650LOC_Os08g06020	0
LOC_Os09g39650	LOC_Os10g36350	0.33	19109415	LOC_Os09g39650LOC_Os10g36350	0
LOC_Os09g39650	LOC_Os10g40100	0.109	19109415	LOC_Os09g39650LOC_Os10g40100	0
LOC_Os10g25090	LOC_Os12g36880	-0.17	19109415	LOC_Os10g25090LOC_Os12g36880	0
LOC_Os10g26520	LOC_Os01g74650	0.442	19109415	LOC_Os10g26520LOC_Os01g74650	0
LOC_Os10g26520	LOC_Os09g29130	-0.005	19109415	LOC_Os10g26520LOC_Os09g29130	0
LOC_Os10g38950	LOC_Os01g32660		19109415	LOC_Os10g38950LOC_Os01g32660	0
LOC_Os12g01200	LOC_Os02g55830		19109415	LOC_Os12g01200LOC_Os02g55830	0
LOC_Os12g01200	LOC_Os04g35800	0.721	19109415	LOC_Os12g01200LOC_Os04g35800	0
LOC_Os12g01200	LOC_Os11g05110	0.18	19109415	LOC_Os12g01200LOC_Os11g05110	0
LOC_Os12g01200	LOC_Os12g19394	-0.102	19109415	LOC_Os12g01200LOC_Os12g19394	0
LOC_Os03g17980	LOC_Os08g31510		19109415	LOC_Os03g17980LOC_Os08g31510	0
LOC_Os03g17980	LOC_Os08g36170		19109415	LOC_Os03g17980LOC_Os08g36170	0
LOC_Os03g17980	LOC_Os09g20010		19109415	LOC_Os03g17980LOC_Os09g20010	0
LOC_Os03g17980	LOC_Os09g20240		19109415	LOC_Os03g17980LOC_Os09g20240	0
LOC_Os03g17980	LOC_Os10g28680		19109415	LOC_Os03g17980LOC_Os10g28680	0
LOC_Os03g17980	LOC_Os12g04440		19109415	LOC_Os03g17980LOC_Os12g04440	0
LOC_Os03g17980	LOC_Os12g26170		19109415	LOC_Os03g17980LOC_Os12g26170	0
LOC_Os01g07630	LOC_Os04g35080	0.726	19109415	LOC_Os01g07630LOC_Os04g35080	0
LOC_Os01g07630	LOC_Os04g58700	0.643	19109415	LOC_Os01g07630LOC_Os04g58700	0
LOC_Os01g07630	LOC_Os06g45280	0.017	19109415	LOC_Os01g07630LOC_Os06g45280	0
LOC_Os01g18800	LOC_Os01g10400		19109415	LOC_Os01g18800LOC_Os01g10400	0
LOC_Os01g18800	LOC_Os01g67480		19109415	LOC_Os01g18800LOC_Os01g67480	0
LOC_Os01g18800	LOC_Os03g04140		19109415	LOC_Os01g18800LOC_Os03g04140	0
LOC_Os01g19150	LOC_Os02g46620	0.468	19109415	LOC_Os01g19150LOC_Os02g46620	0
LOC_Os01g19150	LOC_Os06g30750	0.672	19109415	LOC_Os01g19150LOC_Os06g30750	0
LOC_Os01g19150	LOC_Os06g43990	0.727	19109415	LOC_Os01g19150LOC_Os06g43990	0
LOC_Os01g19160	LOC_Os01g08510	0.133	19109415	LOC_Os01g19160LOC_Os01g08510	0
LOC_Os01g19160	LOC_Os05g25210	0.056	19109415	LOC_Os01g19160LOC_Os05g25210	0
LOC_Os01g32660	LOC_Os01g60860		19109415	LOC_Os01g32660LOC_Os01g60860	0
LOC_Os01g32660	LOC_Os04g32030		19109415	LOC_Os01g32660LOC_Os04g32030	0
LOC_Os03g12470	LOC_Os01g40990	0.182	19109415	LOC_Os03g12470LOC_Os01g40990	0
LOC_Os03g12470	LOC_Os02g42940	0.264	19109415	LOC_Os03g12470LOC_Os02g42940	0
LOC_Os03g12470	LOC_Os04g59570	0.086	19109415	LOC_Os03g12470LOC_Os04g59570	0
LOC_Os03g12470	LOC_Os06g31100	0.531	19109415	LOC_Os03g12470LOC_Os06g31100	0
LOC_Os03g12470	LOC_Os07g44400	-0.053	19109415	LOC_Os03g12470LOC_Os07g44400	0
LOC_Os03g12470	LOC_Os08g26870		19109415	LOC_Os03g12470LOC_Os08g26870	0
LOC_Os03g12470	LOC_Os09g25060	0.209	19109415	LOC_Os03g12470LOC_Os09g25060	0
LOC_Os03g12470	LOC_Os10g28610	0.5	19109415	LOC_Os03g12470LOC_Os10g28610	0
LOC_Os03g12470	LOC_Os12g32980	0.704	19109415	LOC_Os03g12470LOC_Os12g32980	0
LOC_Os03g17980	LOC_Os01g41010		19109415	LOC_Os03g17980LOC_Os01g41010	0
LOC_Os03g17980	LOC_Os01g53730		19109415	LOC_Os03g17980LOC_Os01g53730	0
LOC_Os03g17980	LOC_Os01g69920		19109415	LOC_Os03g17980LOC_Os01g69920	0
LOC_Os03g17980	LOC_Os02g03760		19109415	LOC_Os03g17980LOC_Os02g03760	0
LOC_Os03g17980	LOC_Os02g33770		19109415	LOC_Os03g17980LOC_Os02g33770	0
LOC_Os03g17980	LOC_Os02g38780		19109415	LOC_Os03g17980LOC_Os02g38780	0
LOC_Os03g17980	LOC_Os02g55080		19109415	LOC_Os03g17980LOC_Os02g55080	0
LOC_Os03g17980	LOC_Os02g57200		19109415	LOC_Os03g17980LOC_Os02g57200	0
LOC_Os03g17980	LOC_Os03g08460		19109415	LOC_Os03g17980LOC_Os03g08460	0
LOC_Os03g17980	LOC_Os03g18880		19109415	LOC_Os03g17980LOC_Os03g18880	0
LOC_Os03g17980	LOC_Os03g63940		19109415	LOC_Os03g17980LOC_Os03g63940	0
LOC_Os03g17980	LOC_Os04g49620		19109415	LOC_Os03g17980LOC_Os04g49620	0
LOC_Os03g17980	LOC_Os04g49660		19109415	LOC_Os03g17980LOC_Os04g49660	0
LOC_Os03g17980	LOC_Os05g41220		19109415	LOC_Os03g17980LOC_Os05g41220	0
LOC_Os03g17980	LOC_Os05g44900		19109415	LOC_Os03g17980LOC_Os05g44900	0
LOC_Os03g17980	LOC_Os06g11980		19109415	LOC_Os03g17980LOC_Os06g11980	0
LOC_Os03g17980	LOC_Os06g48500		19109415	LOC_Os03g17980LOC_Os06g48500	0
LOC_Os03g21620	LOC_Os02g57260	0.397	19109415	LOC_Os03g21620LOC_Os02g57260	0
LOC_Os03g22050	LOC_Os01g54930	0.555	19109415	LOC_Os03g22050LOC_Os01g54930	0
LOC_Os03g22050	LOC_Os02g39360	0.379	19109415	LOC_Os03g22050LOC_Os02g39360	0
LOC_Os03g29410	LOC_Os02g48640	0.483	19109415	LOC_Os03g29410LOC_Os02g48640	0
LOC_Os01g47530	LOC_Os01g04650	0.592	19109415	LOC_Os01g47530LOC_Os01g04650	0
LOC_Os01g47530	LOC_Os01g14810	0.301	19109415	LOC_Os01g47530LOC_Os01g14810	0
LOC_Os01g47530	LOC_Os01g37560		19109415	LOC_Os01g47530LOC_Os01g37560	0
LOC_Os01g47530	LOC_Os04g53350	-0.047	19109415	LOC_Os01g47530LOC_Os04g53350	0
LOC_Os01g47530	LOC_Os05g32570	0.426	19109415	LOC_Os01g47530LOC_Os05g32570	0
LOC_Os01g47530	LOC_Os10g28610	0.299	19109415	LOC_Os01g47530LOC_Os10g28610	0
LOC_Os01g47530	LOC_Os10g39200		19109415	LOC_Os01g47530LOC_Os10g39200	0
LOC_Os01g47530	LOC_Os12g32980	0.463	19109415	LOC_Os01g47530LOC_Os12g32980	0
LOC_Os01g60910	LOC_Os12g06510		19109415	LOC_Os01g60910LOC_Os12g06510	0
LOC_Os01g60910	LOC_Os12g40510	0.341	19109415	LOC_Os01g60910LOC_Os12g40510	0
LOC_Os03g61060	LOC_Os01g01570	0.281	19109415	LOC_Os03g61060LOC_Os01g01570	0
LOC_Os03g61060	LOC_Os01g54930	0.615	19109415	LOC_Os03g61060LOC_Os01g54930	0
LOC_Os03g61060	LOC_Os04g54870	0.276	19109415	LOC_Os03g61060LOC_Os04g54870	0
LOC_Os03g61060	LOC_Os09g04730	0.427	19109415	LOC_Os03g61060LOC_Os09g04730	0
LOC_Os03g61060	LOC_Os12g29400	0.026	19109415	LOC_Os03g61060LOC_Os12g29400	0
LOC_Os03g62500	LOC_Os02g46620	-0.008	19109415	LOC_Os03g62500LOC_Os02g46620	0
LOC_Os03g62500	LOC_Os06g43990	0.234	19109415	LOC_Os03g62500LOC_Os06g43990	0
LOC_Os04g35240	LOC_Os03g14590	-0.198	19109415	LOC_Os04g35240LOC_Os03g14590	0
LOC_Os04g35240	LOC_Os10g09850	-0.012	19109415	LOC_Os04g35240LOC_Os10g09850	0
LOC_Os04g38480	LOC_Os01g54930		19109415	LOC_Os04g38480LOC_Os01g54930	0
LOC_Os04g38480	LOC_Os01g66130		19109415	LOC_Os04g38480LOC_Os01g66130	0
LOC_Os04g38480	LOC_Os08g01900		19109415	LOC_Os04g38480LOC_Os08g01900	0
LOC_Os04g41310	LOC_Os05g43950		19109415	LOC_Os04g41310LOC_Os05g43950	0
LOC_Os04g44910	LOC_Os03g57854		19109415	LOC_Os04g44910LOC_Os03g57854	0
LOC_Os04g44910	LOC_Os05g36050	0.137	19109415	LOC_Os04g44910LOC_Os05g36050	0
LOC_Os04g44910	LOC_Os06g31100	0.458	19109415	LOC_Os04g44910LOC_Os06g31100	0
LOC_Os04g46180	LOC_Os03g53590	0.572	19109415	LOC_Os04g46180LOC_Os03g53590	0
LOC_Os05g04340	LOC_Os03g08460	0.033	19109415	LOC_Os05g04340LOC_Os03g08460	0
LOC_Os05g04340	LOC_Os05g32570	0.471	19109415	LOC_Os05g04340LOC_Os05g32570	0
LOC_Os05g04340	LOC_Os06g43990	0.472	19109415	LOC_Os05g04340LOC_Os06g43990	0
LOC_Os05g04550	LOC_Os12g06510		19109415	LOC_Os05g04550LOC_Os12g06510	0
LOC_Os05g04550	LOC_Os12g40510	0.448	19109415	LOC_Os05g04550LOC_Os12g40510	0
LOC_Os05g30870	LOC_Os01g54930		19109415	LOC_Os05g30870LOC_Os01g54930	0
LOC_Os05g32360	LOC_Os01g54340	0.464	19109415	LOC_Os05g32360LOC_Os01g54340	0
LOC_Os05g32600	LOC_Os01g72130	0.274	19109415	LOC_Os05g32600LOC_Os01g72130	0
LOC_Os05g32600	LOC_Os06g22820	0.566	19109415	LOC_Os05g32600LOC_Os06g22820	0
LOC_Os05g43840	LOC_Os01g54930	0.777	19109415	LOC_Os05g43840LOC_Os01g54930	0
LOC_Os05g43840	LOC_Os02g39360	0.707	19109415	LOC_Os05g43840LOC_Os02g39360	0
LOC_Os05g43840	LOC_Os03g36300		19109415	LOC_Os05g43840LOC_Os03g36300	0
LOC_Os05g45420	LOC_Os01g41010	0.331	19109415	LOC_Os05g45420LOC_Os01g41010	0
LOC_Os05g45420	LOC_Os01g53730		19109415	LOC_Os05g45420LOC_Os01g53730	0
LOC_Os05g45420	LOC_Os02g03760	0.298	19109415	LOC_Os05g45420LOC_Os02g03760	0
LOC_Os05g45420	LOC_Os02g33770	0.426	19109415	LOC_Os05g45420LOC_Os02g33770	0
LOC_Os05g45420	LOC_Os02g38780		19109415	LOC_Os05g45420LOC_Os02g38780	0
LOC_Os05g45420	LOC_Os02g57200	0.593	19109415	LOC_Os05g45420LOC_Os02g57200	0
LOC_Os05g45420	LOC_Os03g08460	0.069	19109415	LOC_Os05g45420LOC_Os03g08460	0
LOC_Os05g45420	LOC_Os03g18880	0.3	19109415	LOC_Os05g45420LOC_Os03g18880	0
LOC_Os05g45420	LOC_Os04g41560	0.203	19109415	LOC_Os05g45420LOC_Os04g41560	0
LOC_Os05g45420	LOC_Os04g49620	0.086	19109415	LOC_Os05g45420LOC_Os04g49620	0
LOC_Os05g45420	LOC_Os04g49660	0.375	19109415	LOC_Os05g45420LOC_Os04g49660	0
LOC_Os05g45420	LOC_Os05g44900	0.09	19109415	LOC_Os05g45420LOC_Os05g44900	0
LOC_Os05g45420	LOC_Os06g11980	0.097	19109415	LOC_Os05g45420LOC_Os06g11980	0
LOC_Os05g45420	LOC_Os06g36390	0.373	19109415	LOC_Os05g45420LOC_Os06g36390	0
LOC_Os05g45420	LOC_Os06g48500	0.384	19109415	LOC_Os05g45420LOC_Os06g48500	0
LOC_Os05g45420	LOC_Os08g07830	0.625	19109415	LOC_Os05g45420LOC_Os08g07830	0
LOC_Os05g45420	LOC_Os08g31510	0.175	19109415	LOC_Os05g45420LOC_Os08g31510	0
LOC_Os05g45420	LOC_Os08g36170	0.479	19109415	LOC_Os05g45420LOC_Os08g36170	0
LOC_Os05g45420	LOC_Os09g20240	0.26	19109415	LOC_Os05g45420LOC_Os09g20240	0
LOC_Os05g45420	LOC_Os09g25070	0.316	19109415	LOC_Os05g45420LOC_Os09g25070	0
LOC_Os06g10160	LOC_Os04g38480		19109415	LOC_Os06g10160LOC_Os04g38480	0
LOC_Os06g10230	LOC_Os01g54930	0.316	19109415	LOC_Os06g10230LOC_Os01g54930	0
LOC_Os06g35530	LOC_Os02g39570		19109415	LOC_Os06g35530LOC_Os02g39570	0
LOC_Os06g35530	LOC_Os02g42350	0.316	19109415	LOC_Os06g35530LOC_Os02g42350	0
LOC_Os06g35530	LOC_Os02g52430	0.386	19109415	LOC_Os06g35530LOC_Os02g52430	0
LOC_Os06g35530	LOC_Os03g08460	0.161	19109415	LOC_Os06g35530LOC_Os03g08460	0
LOC_Os06g35530	LOC_Os05g31680	0.128	19109415	LOC_Os06g35530LOC_Os05g31680	0
LOC_Os06g35530	LOC_Os06g43990	0.488	19109415	LOC_Os06g35530LOC_Os06g43990	0
LOC_Os06g35530	LOC_Os06g47300	0.417	19109415	LOC_Os06g35530LOC_Os06g47300	0
LOC_Os06g35530	LOC_Os07g38230	0.121	19109415	LOC_Os06g35530LOC_Os07g38230	0
LOC_Os06g35530	LOC_Os07g49510	0.165	19109415	LOC_Os06g35530LOC_Os07g49510	0
LOC_Os06g35530	LOC_Os09g03990	0.361	19109415	LOC_Os06g35530LOC_Os09g03990	0
LOC_Os06g35530	LOC_Os09g24320	0.109	19109415	LOC_Os06g35530LOC_Os09g24320	0
LOC_Os06g35530	LOC_Os12g38730	0.168	19109415	LOC_Os06g35530LOC_Os12g38730	0
LOC_Os06g49430	LOC_Os01g16240	0.424	19109415	LOC_Os06g49430LOC_Os01g16240	0
LOC_Os06g49430	LOC_Os01g17190	0.392	19109415	LOC_Os06g49430LOC_Os01g17190	0
LOC_Os06g49430	LOC_Os02g03020	0.273	19109415	LOC_Os06g49430LOC_Os02g03020	0
LOC_Os06g49430	LOC_Os03g14590	0.494	19109415	LOC_Os06g49430LOC_Os03g14590	0
LOC_Os06g49430	LOC_Os03g20370	0.702	19109415	LOC_Os06g49430LOC_Os03g20370	0
LOC_Os06g49430	LOC_Os04g53350	0.208	19109415	LOC_Os06g49430LOC_Os04g53350	0
LOC_Os06g49430	LOC_Os05g41210	0.342	19109415	LOC_Os06g49430LOC_Os05g41210	0
LOC_Os06g49430	LOC_Os07g48780	0.676	19109415	LOC_Os06g49430LOC_Os07g48780	0
LOC_Os07g03870	LOC_Os07g49380	0.316	19109415	LOC_Os07g03870LOC_Os07g49380	0
LOC_Os02g18320	LOC_Os06g41730	0.545	19109415	LOC_Os02g18320LOC_Os06g41730	0
LOC_Os02g34600	LOC_Os01g64000	-0.186	19109415	LOC_Os02g34600LOC_Os01g64000	0
LOC_Os02g34600	LOC_Os03g14590	0.536	19109415	LOC_Os02g34600LOC_Os03g14590	0
LOC_Os02g34600	LOC_Os10g09850	0.093	19109415	LOC_Os02g34600LOC_Os10g09850	0
LOC_Os02g39560	LOC_Os02g46750	0.321	19109415	LOC_Os02g39560LOC_Os02g46750	0
LOC_Os02g39560	LOC_Os07g43900	0.781	19109415	LOC_Os02g39560LOC_Os07g43900	0
LOC_Os03g01850	LOC_Os03g05300		19109415	LOC_Os03g01850LOC_Os03g05300	0
LOC_Os03g01850	LOC_Os07g12780		19109415	LOC_Os03g01850LOC_Os07g12780	0
LOC_Os03g08550	LOC_Os01g43870		19109415	LOC_Os03g08550LOC_Os01g43870	0
LOC_Os03g08550	LOC_Os08g15030		19109415	LOC_Os03g08550LOC_Os08g15030	0
LOC_Os07g42940	LOC_Os03g14590	0.546	19109415	LOC_Os07g42940LOC_Os03g14590	0
LOC_Os07g48100	LOC_Os02g39360	0.433	19109415	LOC_Os07g48100LOC_Os02g39360	0
LOC_Os07g48100	LOC_Os03g36300		19109415	LOC_Os07g48100LOC_Os03g36300	0
LOC_Os07g49470	LOC_Os03g08460	-0.219	19109415	LOC_Os07g49470LOC_Os03g08460	0
LOC_Os07g49470	LOC_Os03g59360	0.054	19109415	LOC_Os07g49470LOC_Os03g59360	0
LOC_Os07g49470	LOC_Os06g29120	0.429	19109415	LOC_Os07g49470LOC_Os06g29120	0
LOC_Os07g49470	LOC_Os07g38170	0.136	19109415	LOC_Os07g49470LOC_Os07g38170	0
LOC_Os07g49470	LOC_Os08g35110	0.133	19109415	LOC_Os07g49470LOC_Os08g35110	0
LOC_Os07g49470	LOC_Os09g26590		19109415	LOC_Os07g49470LOC_Os09g26590	0
LOC_Os07g49470	LOC_Os11g08210	0.04	19109415	LOC_Os07g49470LOC_Os11g08210	0
LOC_Os08g02996	LOC_Os01g54020	-0.012	19109415	LOC_Os08g02996LOC_Os01g54020	0
LOC_Os08g02996	LOC_Os07g29410	-0.088	19109415	LOC_Os08g02996LOC_Os07g29410	0
LOC_Os08g02996	LOC_Os07g37250	-0.07	19109415	LOC_Os08g02996LOC_Os07g37250	0
LOC_Os08g03020	LOC_Os01g66130	0.124	19109415	LOC_Os08g03020LOC_Os01g66130	0
LOC_Os08g03020	LOC_Os03g57854		19109415	LOC_Os08g03020LOC_Os03g57854	0
LOC_Os08g03020	LOC_Os08g01900	0.312	19109415	LOC_Os08g03020LOC_Os08g01900	0
LOC_Os08g12750	LOC_Os12g32980	0.343	19109415	LOC_Os08g12750LOC_Os12g32980	0
LOC_Os09g03620	LOC_Os01g54930	0.8	19109415	LOC_Os09g03620LOC_Os01g54930	0
LOC_Os09g03620	LOC_Os02g04450		19109415	LOC_Os09g03620LOC_Os02g04450	0
LOC_Os09g03620	LOC_Os05g12170	0.726	19109415	LOC_Os09g03620LOC_Os05g12170	0
LOC_Os09g03620	LOC_Os07g14150	0.109	19109415	LOC_Os09g03620LOC_Os07g14150	0
LOC_Os09g03620	LOC_Os07g37250	0.486	19109415	LOC_Os09g03620LOC_Os07g37250	0
LOC_Os09g30150	LOC_Os09g10710	0.104	19109415	LOC_Os09g30150LOC_Os09g10710	0
LOC_Os10g06760	LOC_Os01g12080	0.279	19109415	LOC_Os10g06760LOC_Os01g12080	0
LOC_Os10g06760	LOC_Os01g38530	0.396	19109415	LOC_Os10g06760LOC_Os01g38530	0
LOC_Os10g06760	LOC_Os01g74650	0.228	19109415	LOC_Os10g06760LOC_Os01g74650	0
LOC_Os10g06760	LOC_Os02g04450		19109415	LOC_Os10g06760LOC_Os02g04450	0
LOC_Os10g06760	LOC_Os05g12170	0.424	19109415	LOC_Os10g06760LOC_Os05g12170	0
LOC_Os10g06760	LOC_Os06g49180		19109415	LOC_Os10g06760LOC_Os06g49180	0
LOC_Os10g06760	LOC_Os07g37250	0.261	19109415	LOC_Os10g06760LOC_Os07g37250	0
LOC_Os10g41490	LOC_Os01g02940	0.054	19109415	LOC_Os10g41490LOC_Os01g02940	0
LOC_Os10g41490	LOC_Os01g08510	-0.008	19109415	LOC_Os10g41490LOC_Os01g08510	0
LOC_Os10g41490	LOC_Os03g14590	0.109	19109415	LOC_Os10g41490LOC_Os03g14590	0
LOC_Os10g41490	LOC_Os10g09850	0.037	19109415	LOC_Os10g41490LOC_Os10g09850	0
LOC_Os11g02240	LOC_Os12g06510		19109415	LOC_Os11g02240LOC_Os12g06510	0
LOC_Os12g44090	LOC_Os02g57190	-0.051	19109415	LOC_Os12g44090LOC_Os02g57190	0
LOC_Os01g10890	LOC_Os12g06510		19109415	LOC_Os01g10890LOC_Os12g06510	0
LOC_Os01g10890	LOC_Os12g40510	0.045	19109415	LOC_Os01g10890LOC_Os12g40510	0
LOC_Os01g12720	LOC_Os01g68760		19109415	LOC_Os01g12720LOC_Os01g68760	0
LOC_Os01g14510	LOC_Os01g70400		19109415	LOC_Os01g14510LOC_Os01g70400	0
LOC_Os01g14510	LOC_Os04g32850	0.296	19109415	LOC_Os01g14510LOC_Os04g32850	0
LOC_Os01g14510	LOC_Os08g06140	0.453	19109415	LOC_Os01g14510LOC_Os08g06140	0
LOC_Os01g14510	LOC_Os08g08190	0.226	19109415	LOC_Os01g14510LOC_Os08g08190	0
LOC_Os01g14510	LOC_Os10g39150	0.075	19109415	LOC_Os01g14510LOC_Os10g39150	0
LOC_Os01g14860	LOC_Os01g59060	0.302	19109415	LOC_Os01g14860LOC_Os01g59060	0
LOC_Os01g14860	LOC_Os03g08460	0.138	19109415	LOC_Os01g14860LOC_Os03g08460	0
LOC_Os01g14860	LOC_Os05g49230	0.647	19109415	LOC_Os01g14860LOC_Os05g49230	0
LOC_Os01g14860	LOC_Os06g43990	0.361	19109415	LOC_Os01g14860LOC_Os06g43990	0
LOC_Os01g14932	LOC_Os01g56780	0.337	19109415	LOC_Os01g14932LOC_Os01g56780	0
LOC_Os01g14932	LOC_Os07g07670	0.3	19109415	LOC_Os01g14932LOC_Os07g07670	0
LOC_Os01g14932	LOC_Os07g08340	0.505	19109415	LOC_Os01g14932LOC_Os07g08340	0
LOC_Os01g14932	LOC_Os07g37250	-0.119	19109415	LOC_Os01g14932LOC_Os07g37250	0
LOC_Os01g15470	LOC_Os03g19270	-0.05	19109415	LOC_Os01g15470LOC_Os03g19270	0
LOC_Os01g15470	LOC_Os03g59360	0.666	19109415	LOC_Os01g15470LOC_Os03g59360	0
LOC_Os01g15470	LOC_Os07g10780	0.461	19109415	LOC_Os01g15470LOC_Os07g10780	0
LOC_Os01g15470	LOC_Os07g38170	0.459	19109415	LOC_Os01g15470LOC_Os07g38170	0
LOC_Os01g32660	LOC_Os05g34070		19109415	LOC_Os01g32660LOC_Os05g34070	0
LOC_Os01g32660	LOC_Os06g06090		19109415	LOC_Os01g32660LOC_Os06g06090	1
LOC_Os01g32660	LOC_Os07g37250		19109415	LOC_Os01g32660LOC_Os07g37250	0
LOC_Os01g38950	LOC_Os01g03090		19109415	LOC_Os01g38950LOC_Os01g03090	0
LOC_Os01g38950	LOC_Os02g47580		19109415	LOC_Os01g38950LOC_Os02g47580	0
LOC_Os01g38950	LOC_Os03g16910		19109415	LOC_Os01g38950LOC_Os03g16910	0
LOC_Os01g38950	LOC_Os05g25210		19109415	LOC_Os01g38950LOC_Os05g25210	0
LOC_Os01g38950	LOC_Os06g06120		19109415	LOC_Os01g38950LOC_Os06g06120	0
LOC_Os01g38950	LOC_Os06g50154		19109415	LOC_Os01g38950LOC_Os06g50154	0
LOC_Os01g38950	LOC_Os07g38460		19109415	LOC_Os01g38950LOC_Os07g38460	0
LOC_Os01g38950	LOC_Os08g01320		19109415	LOC_Os01g38950LOC_Os08g01320	0
LOC_Os01g38950	LOC_Os11g07020		19109415	LOC_Os01g38950LOC_Os11g07020	0
LOC_Os01g38950	LOC_Os12g19394		19109415	LOC_Os01g38950LOC_Os12g19394	0
LOC_Os01g38950	LOC_Os12g31380		19109415	LOC_Os01g38950LOC_Os12g31380	0
LOC_Os01g47840	LOC_Os02g57750	0.212	19109415	LOC_Os01g47840LOC_Os02g57750	0
LOC_Os01g47840	LOC_Os07g38170	0.092	19109415	LOC_Os01g47840LOC_Os07g38170	0
LOC_Os01g47840	LOC_Os12g32980	0.256	19109415	LOC_Os01g47840LOC_Os12g32980	0
LOC_Os01g54100	LOC_Os02g11000	0.572	19109415	LOC_Os01g54100LOC_Os02g11000	0
LOC_Os01g54100	LOC_Os02g21090	0.188	19109415	LOC_Os01g54100LOC_Os02g21090	0
LOC_Os01g54100	LOC_Os02g57250	0.69	19109415	LOC_Os01g54100LOC_Os02g57250	0
LOC_Os01g54100	LOC_Os03g08754	0.473	19109415	LOC_Os01g54100LOC_Os03g08754	0
LOC_Os01g54100	LOC_Os03g15730	0.892	19109415	LOC_Os01g54100LOC_Os03g15730	0
LOC_Os01g54100	LOC_Os08g02996	0.218	19109415	LOC_Os01g54100LOC_Os08g02996	0
LOC_Os01g62080	LOC_Os01g62230	-0.006	19109415	LOC_Os01g62080LOC_Os01g62230	0
LOC_Os01g62080	LOC_Os01g67570	0.515	19109415	LOC_Os01g62080LOC_Os01g67570	0
LOC_Os01g62080	LOC_Os02g03260	0.6	19109415	LOC_Os01g62080LOC_Os02g03260	0
LOC_Os01g62080	LOC_Os02g15310	0.083	19109415	LOC_Os01g62080LOC_Os02g15310	0
LOC_Os01g62080	LOC_Os02g27730	0.156	19109415	LOC_Os01g62080LOC_Os02g27730	0
LOC_Os01g62080	LOC_Os02g39720	0.029	19109415	LOC_Os01g62080LOC_Os02g39720	0
LOC_Os01g62080	LOC_Os02g48390	-0.067	19109415	LOC_Os01g62080LOC_Os02g48390	0
LOC_Os01g62080	LOC_Os03g45730	0.576	19109415	LOC_Os01g62080LOC_Os03g45730	0
LOC_Os01g62080	LOC_Os05g40260	0.384	19109415	LOC_Os01g62080LOC_Os05g40260	0
LOC_Os01g62080	LOC_Os06g50890		19109415	LOC_Os01g62080LOC_Os06g50890	0
LOC_Os01g62080	LOC_Os08g41710	0.144	19109415	LOC_Os01g62080LOC_Os08g41710	0
LOC_Os01g62080	LOC_Os12g38430		19109415	LOC_Os01g62080LOC_Os12g38430	0
LOC_Os01g64970	LOC_Os01g02940		19109415	LOC_Os01g64970LOC_Os01g02940	0
LOC_Os01g64970	LOC_Os01g64000		19109415	LOC_Os01g64970LOC_Os01g64000	0
LOC_Os01g64970	LOC_Os03g14590		19109415	LOC_Os01g64970LOC_Os03g14590	0
LOC_Os01g64970	LOC_Os10g09850		19109415	LOC_Os01g64970LOC_Os10g09850	0
Loc_Os05g02020	Loc_Os07g39020		19690613	Loc_Os05g02020Loc_Os07g39020	0
Loc_Os03g03660	Loc_Os03g57510		19690613	Loc_Os03g03660Loc_Os03g57510	0
Loc_Os07g38800	Loc_Os05g46290		19690613	Loc_Os07g38800Loc_Os05g46290	0
Loc_Os07g38800	Loc_Os02g07910		19690613	Loc_Os07g38800Loc_Os02g07910	0
Loc_Os03g03660	Loc_Os04g42000		19690613	Loc_Os03g03660Loc_Os04g42000	0
Loc_Os01g14510	Loc_Os01g24710		19690613	Loc_Os01g14510Loc_Os01g24710	0
Loc_Os07g49470	Loc_Os11g24170		19690613	Loc_Os07g49470Loc_Os11g24170	0
Loc_Os03g06330	Loc_Os11g47760		19690613	Loc_Os03g06330Loc_Os11g47760	0
Loc_Os01g14510	Loc_Os09g30340		19690613	Loc_Os01g14510Loc_Os09g30340	0
Loc_Os05g02020	Loc_Os11g47760		19690613	Loc_Os05g02020Loc_Os11g47760	0
Loc_Os01g67340	Loc_Os09g36680		19690613	Loc_Os01g67340Loc_Os09g36680	0
Loc_Os07g38800	Loc_Os08g43640		19690613	Loc_Os07g38800Loc_Os08g43640	0
Loc_Os01g14510	Loc_Os08g44400		19690613	Loc_Os01g14510Loc_Os08g44400	0
Loc_Os01g67340	Loc_Os03g50890		19690613	Loc_Os01g67340Loc_Os03g50890	0
Loc_Os01g67340	Loc_Os08g43190		19690613	Loc_Os01g67340Loc_Os08g43190	0
Loc_Os03g06330	Loc_Os06g48980		19690613	Loc_Os03g06330Loc_Os06g48980	0
Loc_Os01g67340	Loc_Os03g52690		19690613	Loc_Os01g67340Loc_Os03g52690	0
Loc_Os07g38810	Loc_Os06g02380		19690613	Loc_Os07g38810Loc_Os06g02380	0
Loc_Os01g67340	Loc_Os07g11110		19690613	Loc_Os01g67340Loc_Os07g11110	0
Loc_Os05g02020	Loc_Os03g61220		19690613	Loc_Os05g02020Loc_Os03g61220	0
Loc_Os07g38810	Loc_Os05g16740		19690613	Loc_Os07g38810Loc_Os05g16740	0
Loc_Os07g38800	Loc_Os03g64210		19690613	Loc_Os07g38800Loc_Os03g64210	0
Loc_Os01g14510	Loc_Os03g60460		19690613	Loc_Os01g14510Loc_Os03g60460	0
Loc_Os01g67340	Loc_Os07g49110		19690613	Loc_Os01g67340Loc_Os07g49110	0
Loc_Os01g67340	Loc_Os08g41990		19690613	Loc_Os01g67340Loc_Os08g41990	0
Loc_Os01g67340	Loc_Os03g56280		19690613	Loc_Os01g67340Loc_Os03g56280	0
Loc_Os07g38800	Loc_Os06g02380		19690613	Loc_Os07g38800Loc_Os06g02380	0
Loc_Os07g38810	Loc_Os03g64210		19690613	Loc_Os07g38810Loc_Os03g64210	0
Loc_Os01g67340	Loc_Os02g32030		19690613	Loc_Os01g67340Loc_Os02g32030	0
Loc_Os05g02020	Loc_Os06g13820		19690613	Loc_Os05g02020Loc_Os06g13820	0
Loc_Os07g38800	Loc_Os04g56654		19690613	Loc_Os07g38800Loc_Os04g56654	0
Loc_Os08g37800	Loc_Os05g41220		19690613	Loc_Os08g37800Loc_Os05g41220	0
Loc_Os03g06330	Loc_Os05g35410		19690613	Loc_Os03g06330Loc_Os05g35410	0
Loc_Os05g02020	Loc_Os04g18090		19690613	Loc_Os05g02020Loc_Os04g18090	0
Loc_Os03g06330	Loc_Os03g47090		19690613	Loc_Os03g06330Loc_Os03g47090	0
Loc_Os03g03660	Loc_Os09g02710		19690613	Loc_Os03g03660Loc_Os09g02710	0
Loc_Os03g06330	Loc_Os03g58470		19690613	Loc_Os03g06330Loc_Os03g58470	0
Loc_Os03g03660	Loc_Os06g04530		19690613	Loc_Os03g03660Loc_Os06g04530	0
Loc_Os03g12470	Loc_Os12g14070		19690613	Loc_Os03g12470Loc_Os12g14070	0
Loc_Os01g14510	Loc_Os02g49680		19690613	Loc_Os01g14510Loc_Os02g49680	0
Loc_Os07g38800	Loc_Os02g01340		19690613	Loc_Os07g38800Loc_Os02g01340	0
Loc_Os03g03660	Loc_Os03g56280		19690613	Loc_Os03g03660Loc_Os03g56280	0
Loc_Os01g67340	Loc_Os03g52840		19690613	Loc_Os01g67340Loc_Os03g52840	0
Loc_Os03g12470	Loc_Os06g02380		19690613	Loc_Os03g12470Loc_Os06g02380	0
Loc_Os01g67340	Loc_Os07g01760		19690613	Loc_Os01g67340Loc_Os07g01760	0
Loc_Os01g67340	Loc_Os06g15990		19690613	Loc_Os01g67340Loc_Os06g15990	0
Loc_Os06g50100	Loc_Os07g43560		19690613	Loc_Os06g50100Loc_Os07g43560	0
Loc_Os03g12470	Loc_Os03g64210		19690613	Loc_Os03g12470Loc_Os03g64210	0
Loc_Os01g14510	Loc_Os06g01850		19690613	Loc_Os01g14510Loc_Os06g01850	0
Loc_Os05g02020	Loc_Os02g33610		19690613	Loc_Os05g02020Loc_Os02g33610	0
Loc_Os03g03660	Loc_Os05g28280		19690613	Loc_Os03g03660Loc_Os05g28280	0
Loc_Os01g67340	Loc_Os02g10390		19690613	Loc_Os01g67340Loc_Os02g10390	0
Loc_Os02g05480	Loc_Os04g57440		19690613	Loc_Os02g05480Loc_Os04g57440	0
Loc_Os03g03660	Loc_Os06g15990		19690613	Loc_Os03g03660Loc_Os06g15990	0
Loc_Os01g67340	Loc_Os01g45274		19690613	Loc_Os01g67340Loc_Os01g45274	0
Loc_Os05g02020	Loc_Os07g07310		19690613	Loc_Os05g02020Loc_Os07g07310	0
Loc_Os05g02020	Loc_Os03g01830		19690613	Loc_Os05g02020Loc_Os03g01830	0
Loc_Os05g02020	Loc_Os03g50890		19690613	Loc_Os05g02020Loc_Os03g50890	0
Loc_Os03g03660	Loc_Os10g25320		19690613	Loc_Os03g03660Loc_Os10g25320	0
Loc_Os01g14510	Loc_Os08g15260		19690613	Loc_Os01g14510Loc_Os08g15260	0
Loc_Os01g67340	Loc_Os10g35030		19690613	Loc_Os01g67340Loc_Os10g35030	0
Loc_Os07g49470	Loc_Os01g68720		19690613	Loc_Os07g49470Loc_Os01g68720	0
Loc_Os05g02020	Loc_Os05g48240		19690613	Loc_Os05g02020Loc_Os05g48240	0
Loc_Os05g02020	Loc_Os10g41820		19690613	Loc_Os05g02020Loc_Os10g41820	0
Loc_Os05g02020	Loc_Os10g28230		19690613	Loc_Os05g02020Loc_Os10g28230	0
Loc_Os05g02020	Loc_Os02g22070		19690613	Loc_Os05g02020Loc_Os02g22070	0
Loc_Os07g38800	Loc_Os11g06390		19690613	Loc_Os07g38800Loc_Os11g06390	0
Loc_Os03g12470	Loc_Os04g57440		19690613	Loc_Os03g12470Loc_Os04g57440	0
Loc_Os07g38800	Loc_Os01g64960		19690613	Loc_Os07g38800Loc_Os01g64960	0
Loc_Os01g67340	Loc_Os09g36450		19690613	Loc_Os01g67340Loc_Os09g36450	0
Loc_Os07g38800	Loc_Os01g74470		19690613	Loc_Os07g38800Loc_Os01g74470	0
Loc_Os05g45420	Loc_Os05g51450		19690613	Loc_Os05g45420Loc_Os05g51450	0
Loc_Os01g67340	Loc_Os06g04270		19690613	Loc_Os01g67340Loc_Os06g04270	0
Loc_Os01g67340	Loc_Os08g44000		19690613	Loc_Os01g67340Loc_Os08g44000	0
Loc_Os01g67340	Loc_Os08g39140		19690613	Loc_Os01g67340Loc_Os08g39140	0
Loc_Os05g02020	Loc_Os07g47820		19690613	Loc_Os05g02020Loc_Os07g47820	0
Loc_Os07g38800	Loc_Os10g32550		19690613	Loc_Os07g38800Loc_Os10g32550	0
Loc_Os05g02020	Loc_Os12g14070		19690613	Loc_Os05g02020Loc_Os12g14070	0
Loc_Os01g14510	Loc_Os04g38410		19690613	Loc_Os01g14510Loc_Os04g38410	0
Loc_Os03g06330	Loc_Os01g40590		19690613	Loc_Os03g06330Loc_Os01g40590	0
Loc_Os01g67340	Loc_Os02g05330		19690613	Loc_Os01g67340Loc_Os02g05330	0
Loc_Os05g02020	Loc_Os06g49120		19690613	Loc_Os05g02020Loc_Os06g49120	0
Loc_Os08g37800	Loc_Os04g32880		19690613	Loc_Os08g37800Loc_Os04g32880	0
Loc_Os07g38800	Loc_Os11g13890		19690613	Loc_Os07g38800Loc_Os11g13890	0
Loc_Os01g67340	Loc_Os11g47760		19690613	Loc_Os01g67340Loc_Os11g47760	0
Loc_Os01g14510	Loc_Os04g57440		19690613	Loc_Os01g14510Loc_Os04g57440	0
Loc_Os05g02020	Loc_Os01g43120		19690613	Loc_Os05g02020Loc_Os01g43120	0
Loc_Os07g38810	Loc_Os10g32550		19690613	Loc_Os07g38810Loc_Os10g32550	0
Loc_Os03g03660	Loc_Os01g15600		19690613	Loc_Os03g03660Loc_Os01g15600	0
Loc_Os05g02020	Loc_Os02g50550		19690613	Loc_Os05g02020Loc_Os02g50550	0
Loc_Os05g02020	Loc_Os01g37210		19690613	Loc_Os05g02020Loc_Os01g37210	0
Loc_Os07g38810	Loc_Os04g57440		19690613	Loc_Os07g38810Loc_Os04g57440	0
Loc_Os03g03660	Loc_Os02g33450		19690613	Loc_Os03g03660Loc_Os02g33450	0
Loc_Os01g14510	Loc_Os07g37240		19690613	Loc_Os01g14510Loc_Os07g37240	0
Loc_Os01g14510	Loc_Os01g64960		19690613	Loc_Os01g14510Loc_Os01g64960	0
Loc_Os03g06330	Loc_Os03g61220		19690613	Loc_Os03g06330Loc_Os03g61220	0
Loc_Os07g38800	Loc_Os08g41990		19690613	Loc_Os07g38800Loc_Os08g41990	0
Loc_Os01g14510	Loc_Os01g40470		19690613	Loc_Os01g14510Loc_Os01g40470	0
Loc_Os03g03660	Loc_Os05g27100		19690613	Loc_Os03g03660Loc_Os05g27100	0
Loc_Os05g02020	Loc_Os03g63910		19690613	Loc_Os05g02020Loc_Os03g63910	0
Loc_Os06g50100	Loc_Os01g62290		19690613	Loc_Os06g50100Loc_Os01g62290	0
Loc_Os01g67340	Loc_Os04g56400		19690613	Loc_Os01g67340Loc_Os04g56400	0
Loc_Os05g02020	Loc_Os11g10370		19690613	Loc_Os05g02020Loc_Os11g10370	0
Loc_Os03g12470	Loc_Os10g21540		19690613	Loc_Os03g12470Loc_Os10g21540	0
Loc_Os03g06330	Loc_Os10g32570		19690613	Loc_Os03g06330Loc_Os10g32570	0
Loc_Os03g03660	Loc_Os05g51450		19690613	Loc_Os03g03660Loc_Os05g51450	0
Loc_Os01g14510	Loc_Os11g47760		19690613	Loc_Os01g14510Loc_Os11g47760	0
Loc_Os07g38800	Loc_Os10g35030		19690613	Loc_Os07g38800Loc_Os10g35030	0
Loc_Os03g12470	Loc_Os11g47760		19690613	Loc_Os03g12470Loc_Os11g47760	0
Loc_Os05g02020	Loc_Os10g40130		19690613	Loc_Os05g02020Loc_Os10g40130	0
Loc_Os01g67340	Loc_Os06g45120		19690613	Loc_Os01g67340Loc_Os06g45120	0
Loc_Os05g45420	Loc_Os04g32880		19690613	Loc_Os05g45420Loc_Os04g32880	0
Loc_Os05g02020	Loc_Os03g58470		19690613	Loc_Os05g02020Loc_Os03g58470	0
Loc_Os07g38800	Loc_Os02g10390		19690613	Loc_Os07g38800Loc_Os02g10390	0
Loc_Os05g02020	Loc_Os05g08360		19690613	Loc_Os05g02020Loc_Os05g08360	0
Loc_Os03g06330	Loc_Os04g53994		19690613	Loc_Os03g06330Loc_Os04g53994	0
Loc_Os03g03660	Loc_Os03g03910		19690613	Loc_Os03g03660Loc_Os03g03910	0
Loc_Os02g05480	Loc_Os05g46290		19690613	Loc_Os02g05480Loc_Os05g46290	0
Loc_Os07g38800	Loc_Os05g33280		19690613	Loc_Os07g38800Loc_Os05g33280	0
Loc_Os07g49470	Loc_Os03g49420		19690613	Loc_Os07g49470Loc_Os03g49420	0
Loc_Os05g02020	Loc_Os09g36700		19690613	Loc_Os05g02020Loc_Os09g36700	0
Loc_Os05g02020	Loc_Os03g50520		19690613	Loc_Os05g02020Loc_Os03g50520	0
Loc_Os01g14510	Loc_Os05g25390		19690613	Loc_Os01g14510Loc_Os05g25390	0
Loc_Os07g49470	Loc_Os07g38760		19690613	Loc_Os07g49470Loc_Os07g38760	0
Loc_Os03g03660	Loc_Os03g52840		19690613	Loc_Os03g03660Loc_Os03g52840	0
Loc_Os06g50100	Loc_Os11g47760		19690613	Loc_Os06g50100Loc_Os11g47760	0
Loc_Os03g03660	Loc_Os11g07020		19690613	Loc_Os03g03660Loc_Os11g07020	0
Loc_Os02g05480	Loc_Os06g02380		19690613	Loc_Os02g05480Loc_Os06g02380	0
Loc_Os03g03660	Loc_Os05g40260		19690613	Loc_Os03g03660Loc_Os05g40260	0
Loc_Os07g38800	Loc_Os07g37240		19690613	Loc_Os07g38800Loc_Os07g37240	0
Loc_Os01g14510	Loc_Os07g34570		19690613	Loc_Os01g14510Loc_Os07g34570	0
Loc_Os03g06330	Loc_Os10g28230		19690613	Loc_Os03g06330Loc_Os10g28230	0
Loc_Os05g02020	Loc_Os01g68720		19690613	Loc_Os05g02020Loc_Os01g68720	0
Loc_Os03g12470	Loc_Os10g32550		19690613	Loc_Os03g12470Loc_Os10g32550	0
Loc_Os07g38800	Loc_Os03g50890		19690613	Loc_Os07g38800Loc_Os03g50890	0
Loc_Os08g37800	Loc_Os03g63940		19690613	Loc_Os08g37800Loc_Os03g63940	0
Loc_Os08g37800	Loc_Os05g35410		19690613	Loc_Os08g37800Loc_Os05g35410	0
Loc_Os03g03660	Loc_Os01g71230		19690613	Loc_Os03g03660Loc_Os01g71230	0
Loc_Os07g38800	Loc_Os06g07630		19690613	Loc_Os07g38800Loc_Os06g07630	0
Loc_Os07g38800	Loc_Os10g37190		19690613	Loc_Os07g38800Loc_Os10g37190	0
Loc_Os01g14510	Loc_Os10g35030		19690613	Loc_Os01g14510Loc_Os10g35030	0
Loc_Os07g38800	Loc_Os11g47760		19690613	Loc_Os07g38800Loc_Os11g47760	0
LOC_Os02g45770	LOC_Os03g54160	0.341	10444103,12684538	LOC_Os02g45770LOC_Os03g54160	1
LOC_Os02g45770	LOC_Os06g06750	0.896	10444103,12684538	LOC_Os02g45770LOC_Os06g06750	1
LOC_Os02g45770	LOC_Os07g01820		10444103,12684538	LOC_Os02g45770LOC_Os07g01820	1
LOC_Os02g45770	LOC_Os09g32948	0.722	10444103,12684538	LOC_Os02g45770LOC_Os09g32948	1
LOC_Os03g63940	LOC_Os05g45420	0.874	19109415,19690613	LOC_Os03g63940LOC_Os05g45420	1
LOC_Os01g67340	LOC_Os02g33450	0.342	19109415,19690613	LOC_Os01g67340LOC_Os02g33450	0
LOC_Os05g45420	LOC_Os09g20010	0.766	19109415,19690613	LOC_Os05g45420LOC_Os09g20010	0
